# Supplementary material for: Multiple mechanisms for enhanced plasmodesmata density in disparate subtypes of C4 grasses
Source: J Exp Bot. 2018 Jan 2;69(5):1135–45. doi: 10.1093/jxb/erx456 (PMC6018992; doi:10.1093/jxb/erx456)
Supplement: Dataset S1 [file erx456_suppl_jexbot210930-file001.zip]

Archive with 62 entries (61 files):
- Data_File/
- Data_File/21.seqs
- Data_File/34.seqs
- Data_File/45.seqs
- Data_File/54.seqs
- Data_File/24.seqs
- Data_File/2.seqs
- Data_File/30.seqs
- Data_File/52.seqs
- Data_File/27.seqs
- Data_File/8.seqs
- Data_File/42.seqs
- Data_File/56.seqs
- Data_File/20.seqs
- Data_File/17.seqs
- Data_File/13.seqs
- Data_File/33.seqs
- Data_File/32.seqs
- Data_File/12.seqs
- Data_File/51.seqs
- Data_File/58.seqs
- Data_File/38.seqs
- Data_File/1.seqs
- Data_File/23.seqs
- Data_File/6.seqs
- Data_File/43.seqs
- Data_File/50.seqs
- Data_File/7.seqs
- Data_File/16.seqs
- Data_File/36.seqs
- Data_File/22.seqs
- Data_File/11.seqs
- Data_File/53.seqs
- Data_File/37.seqs
- Data_File/44.seqs
- Data_File/31.seqs
- Data_File/28.seqs
- Data_File/48.seqs
- Data_File/46.seqs
- Data_File/29.seqs
- Data_File/26.seqs
- Data_File/15.seqs
- Data_File/60.seqs
- Data_File/3.seqs
- Data_File/49.seqs
- Data_File/concatenated_sequence_file.fa
- Data_File/39.seqs
- Data_File/25.seqs
- Data_File/18.seqs
- Data_File/40.seqs
- Data_File/5.seqs
- Data_File/14.seqs
- Data_File/35.seqs
- Data_File/19.seqs
- Data_File/47.seqs
- Data_File/9.seqs
- Data_File/41.seqs
- Data_File/10.seqs
- Data_File/4.seqs
- Data_File/55.seqs
- Data_File/57.seqs
- Data_File/59.seqs
