# Supplementary material for: Multiple mechanisms for enhanced plasmodesmata density in disparate subtypes of C4 grasses
Source: J Exp Bot. 2018 Jan 2;69(5):1135–45. doi: 10.1093/jxb/erx456 (PMC6018992; doi:10.1093/jxb/erx456)
Supplement: Dataset S1 [file erx456_suppl_jexbot210930-file001.zip › Data_File/21.seqs]

>Z_mays_GRMZM2G464328_P01
MANASLQSFLLPHDHSFAGAGGSRDGSASAVHKLSTNTSGSISFRLYTKTSPSVTAASATNSSAPTPVAPASAPAAGDEEEEEGPSLDLLRRQLAAGDYRQADETTRALIIDLAGEPARRRGYVFFSEVQFIPAEDLAAIDGLWKEHSGGRFGYSVQRRLWEKSRRDFTRFFIRVGWMRKLDTEVEQYNYRAFPDEFLWELTDDTPEGHLPLTNALRGTQLLANILTHPAFQEEDQGDGAAAAEESANTKDDNKGRERPRSMRDFKPDYSF*

>B_distachyon_Bradi4g20500.1.p
MANASLQSFLLQHHQSFHNNSTHEGPSSVILKLTSSTSISFKLFSSTSSSVSTASTANTSAPTPVAAAAATTSPPTPSLELLGQQLADGDYRQADETTRALLIHLAGEPARRRGYVFFSEVQFISVEDLRAIDMLWLEHSNRKFGYSVQRRLWEKSLRDYTRFFIKVGWMKKLDTEVEQFNYRAFPDEFIWELNDDTPEGHLPLTNALRGTRLLGNIFTHPAFECEEEEAAGEENETGTTTGQNKDDIKGRGRPKIITDFKPDYSF*

>C_ciliaris_Transcript_10374
KSHTYTQGNTISILHTTRPPARLSLNPIHSFLIVSLPRISFPSILSSILLPSMANASLQSFLLPQHHSFVNTGGSHESCPSALLKLSTNSSSSISFRLYSNTSPSVTTTTSTANSSAPTPVTPAAADSPPTPSIDLLSRQLAAGDYRQADETTRALLIELAGESARRRGYVFFSEVQFISAEDLRAIDKLWKEHSNGKFGYSVQRRLWEKSGRDFTRFFIKVGWMKKLDTEIEQYNYRAFPDEFMWEIKDDTPEGHLPLTNALRGTQLLGNILTHPAFEEEIQEDEATAESATTGQSKDDNKGKERPKFMRDFKPNYSF

>C_gayana_Transcript_31263
CTSEQGHAGDTLPSLHTASSQVQQVHTNLLRNPGHSFIIIAFPFFFLPSDLLNPAPLPSMANASLQSFLLPQHHSFANTSIHDSSPSILHKHTNSSSISFRLYSNTSPSVTTTSTPNSSAPTPVTPAAAEKTSAPTLDLLGRQLAAGDYRQADETTRALLIELAGESARRRGYVFFSEVQFISVEDLRAIDELWKEHSNGKFGYSVQKRLWEKARRDFTRFFIKVGWMKKLDTEIEQYNYRAFPDEFVWEMKDDTPEGHLPLTNALRGTQLLGNIFMHPAFEDGQEEEATEESATTTTSGQSKDGIKGRERPKFMKDFKPNYSF

>H_vulgare_MLOC_62485.1
MANASLQSFLPQHHHSFLTSTAHDGSPPALLKLTTNASNSISFKVFASGASSVTTTAASTANSPAPTSVTAAAAATTSPPTPSLELLGQQLAAGDYRQADETTRALLIVLAGEAARRRGYVFFSEVQFIPTEDLRAVDALWLEHSGGRFGYSVQRRVWEKSLREFTRFFIKIGWMKKLDTDVEQFNYRAFPDEFIWELNDGTPEGHLPLTNALRGTRLLENIFTHPAFDCEEEDEAAAADEEKADTGSATGQNNKDDNKGRGRPKSLTDFKPDYSF

>L_fusca_Transcript_483
HPPMANASLQSFLLPQHHSFSNTSIHDSSPSILHKHTNSSSSSSISFRLYSNISPSVTTTSTPNSSTPTPITPAAAEEPPAPTLDLLGRQLAAGDYRQADETTRALLIELAGESARRRGYVFFSEVQFISVEDLRAIDELWREYSNGKFGYSVQKRLWEKARRDFTRFFIKVGWMKKLDTEIEQYNYRAFPDEFVWEMKDDTPEGHLPLTNALRGTQLLGNIFMHPAFEDGQEEEATEGSVTTTTSGQSKDDIRGRERPKFMKDFKPNYSF

>O_sativa_LOC_Os11g16550.1
MANASLQSFLLHHHHSFLSNGIHEGSSPSIILKLTTNSNSSISFKLFSNTTSSSSSSVTTTASTPNSPVTPAPVTASSPPPPSLELLGAQLAERDYRQADETTRALLIELAGEPARRRGYVFFSEVQFISADDLRAIDALWQEHSGGRFGYSVQRRLWEKSRRDFTRFFIRVGWMKKLDTEVEQFNYRAFPDEFIWELNDDTPEGHLPLTNALRGTQLLGNIFTHPAFEEEQEDELAAEENDTPDNTGQSKDGSKGKERPKFMRDFFKPDYSF*

>P_antidotale_Transcript_16253
LTGHNKSHTYTQGNTLSILHTTRPPVQLSLNPIHSFIIASLPRISFPSIPSSVLLPSMANASLQSFLLPQHHSFVNTGGSHESSPSALLKLSTNYCGSISFRLYSNTSPSASVTTTSTTNSSAPTPVTPAAAAADSPPAPSIDLLSCQLTAGDYRQADETTRALLIELAGESARRRGYVFFSEVKFISAEDLRAIDELWKEHSNGKFGYSVQRRLWEKSRRDFTRFFIKVGWMKKLDTEIEQYNYRAFPDEFMWEIKDDTPEGHLPLTNALRGTQLLGNILTHPAFEDESQEDEATAESATTGQSKDDIKGKERPKFMRDFKPNYSF

>P_bisculatum_Transcript_21679
TNVAYTRGNTLSILHTTRPPAQLSLNPIHSFIIVSLPLISLPSILSSVLLPSMANASLQSFLLPQHHSFVSTGSSYDSSPSALLKLSTNNSGSISFRLYSNTSPSVTTTSTVNSSAPTPVTPAAAADSPPTPSLDLLGRQLEAGDYRQADETTRALLIELAGESARRRGYVFFSEVQFISVEDLRAIDELWKEHSNGKFGYSVQRRLWEKSRRDFTRFFIKVGWMKKLDTEIEQYNYRAFPDEFMWEMKDDTPEGHLPLTNALRGTQLLGNIFTHPAFEESQEDEATAESATAAATSAQSNDGNKGRERPKFMRDLLPDYSF

>P_coloratum_Transcript_11497
KVTHTQGNTLNSPHHTTTAQLSLNPIHSFIIVSLPLVSLPSILSSVLLSSMANASLQSFLLPQHHSFVNTGGSHDSSPSALLKLSTNSSGSISFRLYSNTSPSVTTTSTANSSAPTPVTPAAAADSSPTPSIDLLGCQLAAGDYRQADDTTRALLIELAGESARRRGYVFFSEVQFISTEDLRAIDKLWKEHSNGKFGYSVQRRLWEKSRHDFTRFFIKVGWMKKLDTEIEQYNYRAFPDEFIWEMKDDTPEGHLPLTNALRGTQLLGNILTHPAFEEESQENEATAEESATAAGQSKDDNKGRERPKFMKDFKPNYSF

>P_maximum_Transcript_7073
MANASLQSFLLPQHHSFVNTGGSHESSPSALLKLSTNNSGSISFRLYSNTSPSVTTTSTANSSAPTPVTPAAAAASPPTPSIDLLTRQLAAGDYRQADETTRALLIELAGESARRRGYVFFSEVQFISAEDLSAIDNLWKEYSNGKFGYSVQRRLWEKSRRDFTRFFIKVGWMKKLDTEIEQYNYRAFPDEFMWEIKDDTPEGHLPLTNALRGTQLLGNILTHPALEENQEDEVTAERATTGQSKDDNKGERPKFMRDFKPNYSF

>P_miliaceum_Transcript_20217
PAQLSLNLIHSFIIVSLPLISLPSILSSVLLPSMANASLQSFLLPQHHSFVNTGGSHDSSPSALLKLSTNNSGSISFRLYSNTSPSVTTTSTTNSSAPTPVTPAAAADSPPTPSIDLLGRQLTAGDYRQADETTRTLLIELAGESARRRGYVFFSEVQFISTEDLRAIDKLWKEHSNGKFGYSVQRRLLEKSRRDFTRFFIKVGWMKKLDTEIEQYNYRAFPDEFIWEMKDDTPEGHLPLTNALRGTQLLGNIFTHPAFVEESQENVAAAEESVTAAGQSKDDNKGRERPKFMKDFKPNYSF

>Paspalum_Transcript_16440
HTQGNTLYSPHHTTTSSQLLLNSIHSFIIVSLPLICPPSILSLVLLPSMANASLQSFLLPQHHSFVNTSSSHESSPSALLKLSNTGGSISFRLYSNISPSVTTTSTTNSSAPTPVPPAADLLPAPSLDLLGRQLAAGDYRQADETTRALLIDLAGESARRRGYVFFSEVQFISAEDLCAIDKLWKEHSNGRFGYSVQRRLWEKSQRDFTRFFIRVGWMKKLDTEIEQYNYRSFPDEFMWEMKDDTPEGHLPLTNALRGTQLLGNILTHPAFEEENHKDEATAESATAAATTGQSKDDNKGRERPKIMRDFKPDYSF

>S_bicolor_Sobic.008G038300.1.p
MANASLQSFLLPQHHSFASNGGSHDGSPSALFKLSTNTGSSISFRLHPNTSRSVTTTSTTNSSAPTPVAPAAASAAEEDSSPAPSLDLLSRQLAAGDYRQADETTRALIIDLAGESARRRGYVFFSEVQFISAEDLRAIDELWKEHSNGKFGYSVQRRLWEKSQRDFTRFFIRVGWMKKLDTEVEQYNYRAFPDEFMWEIKDDTPEGHLPLTNALRGTQLLGNILTHPAFQEENQQDEAAAAAESATTDDNKGRERPKFMKDFKPDYSF*

>S_viridis_Sevir.8G106800.1.p
MANASLQSLLLPQHHSFVNTGGSHESSPSALLKLSTNNSGSISFRLYSNTSPSVTTTSTANSSAPTPVTPAAAADSPPTPSIDLLGRQLAAGDYRQADETTRALLIELAGESARRRGYVFFSEVQFISAEDLQAIDKLWKEHSNGKFGYSVQRRLWEKSRRDFTRFFIKVGWMKKLDTEIEQYNYRAFPDEFMWEIKDDTPEGHLPLTNALRGTQLLGNILTHPAFEEESQEDEATAESATSGQSTDDNKGKERPKFMRDFKPNYSF*

>T_aestivum_Traes_4AL_B4D64A274.1
MANASLQSFLPQHHHSFLSSATHDGSPPALLKLTTTTASNSISFKLFASGSSSVTTTANSPAPTPAATTSPPTPSLELLGQQLAAGDYRQADETTRALLIVLAGEAARRRGYVFFSEVQFISVEDLRAVDALWLEHSGGRFGYSVQRRVWEKSLREFTRFFIRIGWMKKLDTEVEQFNYRAFPDEFIWELTDDTPEGHLPLTNALRGTRLLENIFTHPAFDCEEEEAAAADEEAGTGSATGQNNKDDKKSRGRSKSLTDFKPDYSF*

>U_panicoides_Transcript_1707
TRALLIELAGESARRRGYVFFSEVQFISAEDLRAIDELWKEHSNGKFGYSVQRRLWQKSRRDFTRFFIKVGWMKKLDTEIEQYNYRAFPDEFMWEIKDDTPEGHLPLTNALRGTQLLGNILTHPAFEEESQEDEVTAESATTGQGKDDNKGKERPKFTRHFKPNYSF
