# Supplementary material for: Multiple mechanisms for enhanced plasmodesmata density in disparate subtypes of C4 grasses
Source: J Exp Bot. 2018 Jan 2;69(5):1135–45. doi: 10.1093/jxb/erx456 (PMC6018992; doi:10.1093/jxb/erx456)
Supplement: Dataset S1 [file erx456_suppl_jexbot210930-file001.zip › Data_File/34.seqs]

>Z_mays_GRMZM2G043764_P02
MDDDNGLELSLGLSLGGSSGKAKARDAPLEPKAEPQVEESSSKGGLQTPDAPSGKFYQKSADNHEQNSKQRHSPVAPQFGNFWGQPGNSSGPVVDGSVEPVSHQPQLSSYQDGRMPINSGNNSEEQKPVSGNHKLPSEEMNFQKKHQTASDQPDAFSKSSDGGAKNAPISISTDDGSTGENEDVAESEAEGSNSWLVAQREDSAKGSVVNKGTDRKRSADAAADGFKGKRQPSFSGSESSSGKLTPGNLISMQASNVVALPYQVPGQVSGPPVLTNAPNFHPVCTVQLRPPTNGGLAVQTMGSASQVAFGYPAVQLPTLETGSSWAFGAPPQALSSFTAKDKADQTGTKQVDDGKKPQEAGASSSAHAEDEKKADRGLSLMGSAIRPGIAPNVKFGGSGSYPDLPWVSTIGAGPNGRTISGVTYKFGRNEVKIVCACHGTHMSPEEFMRHASADAPAQDNSATLPAFPAGNQATSAEN*

>A_pectinata_Transcript_21854
MDDENGLELSLGLSLGGSAGKSKARDAPLEPKAEPQVEESSSKGCSQTPDALIGKYYQTSAENQEHSSEQRCSPVAPSFGHFWGQPGGSSTPGIDGSIEPASHQSQEQKPVTSNRKLLSEEISFQKKHHTAADQLDAFSKSSDGGAKNAPISISIDDGSTGENEDVAESEAEGSNSWLVAQCEDSAKGSVVNKGSDRKRSADDAAVGFQGKRQPSFSGSESSSGKLPPGNPMSMHVSNVVPVPYQVSAQVSGPPTITNTQNFHPVCTVQLRPPTDGGLAVQTTSGASQVAFGYPAVQLPTLETGSSWAFGAPPQVVSSFTVRDKAEHTGTKQADDGKKAQEGGASSSAQAEDEKKTDRAFPLMGSAIRPGIAPNVKFGGSGSYPDLPWVSTTGTGPNGRTISGVTYKFGRNEVKIVCACHGTHMSPEEFMRHGSADAPGQENNPTLSAFPVGNQAASAEN

>B_distachyon_Bradi2g11790.1.p
MEDGLELSLGLSLGGSSGKSKARDVPLEPKAEPQVEESSSKGVSQAPDAPFVHYYQTNAENQEHSSKQRHTPATPPFGNFWGQGGSSAPVADGSSEPVTHQSRLPGYQDGWNSNNNGNNSEENKPVSSKRKLLSEETSFQKKHHTAADQPDAFSKSSDGGVRNAPISISTDDGSTGENEDVAESEAEGSNSWLVAQREDSAKGSVVNRGSDIRRSNDEAAGGFQGKRQPSFSGSESSSGKLPHGNPLSLQASNVVTVPYQGQAQVSAPPSITNASNFSPVCTVQLRPAINNGLTVQTTGSASQVAFGYPTGQLPILETSSSWAFGAPPQAISSFAAKDKVERPGAKQADGGNKPQEAGASSSAQVEDDKKADRGLPLMGSAIRPGIAPNVKFGGSGSYPDLPWVSTTGTGPNSRTISGVTYNFGRNEVKIVCACHGTHMTPEEFLRHASTDATGQDNNTTMPAFPVGNQAASAQN*

>C_ciliaris_Transcript_10397
MDEENGLELSLGLSLGGSSGKAKARDAPLEPKAEPQVEESSSKGGSQTPDAPFGKYYHTNSENQEHNSKQRHSPVAAQFGNFWGQPGSSSAPVVDGSAEPASHPPQLPRYQDGRMSNNSGNNSEEQKPVSSNRNLLSDETTFQKQHQTAGEQPDAFSKSSDGGAKNAPISISTDDGSTGENDDVAESEAEGSNSWLVAQREDSAKGSVVNKASDRKRSADDVAVGFQGKRQPSFSGSESSSGKLTPGNPLSMQASNVVAVPYVQAQVSGPPTITNAPNFHPVCPVQLRPPTNGVPGVQTMGSASQVAFGYPAVQLPTLETSSSWAFGAPPQAMSSFTVKDKAEQTGSKQADDGKRPQEAGASSSAQVEDEK

>C_gayana_Transcript_38510
MDDENGLELSLGLSLGGSAGKSKARDAPLEPKAEPQVEESSSKGGSQTPDAPIGKYYQTGAENQEHSSEQRHSPVAPSFGHFWGQPGGSSTPGIDGSIEPASHQSQEQKPVASNRKLPSEEISFQKKHHTAADQPDAFSKSSDGGAKNAPISISTDDGSTGENEDVAESEAEGSNSWLVAQREDSAKGSVVNKGSDRKRSADDAAVGFQGKRQPSFSGSESSSGKLPPGNSMSMHASNVVPVPYQVPAQVSGPPTITNTHNFHPVCAVQLRPPTNGGLAVQATSGASQVAFGYPAVQLPTLETGSSWAFAAPPQVVSSFTARDKAEQTGTKQADDGKKAQEGGASSSAQAEDEKKTDRTFPLMGSAIRPGIAPNVKFGGSGSYPDLPWVSTTGTGPNGRTISGVTYKFGRNEVKIVCACHGTHMSPEEFMRHASSDAAPGQENNPTLSAFPVGNQAASAEN

>L_fusca_Transcript_19941
MDDENGLELSLGLSLGGSAGKSKARDAPLEPKAEPQVEESSSKGGSQTPDAPIGKYYQTSAENQEHSSEQRCSPVAPFGNFWGPGSSSTPVIDGSIEPISHQSLEQKPVTSNRKLFSEEISFQKKHHTATDQPDAFSKSSDGGAKNAPISISTDDGSTGENEDVAESEAEGSNSWLVAQREDSAKGSVVDKGSDRKRSADDAAVGFQGKRQPSFSGSESSSGKVPPGNPMSMQASNVAAVPYQVPAQVSGPPTITNTQNFHPVCTVQLRPPTNGGLAVQTTSGASQVAFGYPAVQLPTLETGSSWAFGSPPQVVSSFTARDKVEQIGTKQADDGKKAQEVGASSSAQAEDEKKADRAFPLMGSAIRPGIAPNVKFGGSGSYPDLPWVSTTGAGPNGRTISGVTYKFGRNEVKIVCACHGTHMSPEEFMRHASADAPGQENNAALSAFPVGNEAASAEN

>O_sativa_LOC_Os05g48500.1
MDDENGLELSLGLSLGGTSGKSKARDAPLEPKAEPQVEESSSKGVSQTPEAPFVHYYQTNAENQEHSSKQRHSPAAPPFGNFWGQPGSSSVPVADGSNEQKPVSSKRKLLSEEISFQKKPNTAAEQPDAFSKSSDGGVKNAPISISTDDGSTGENEDVAESEAEGSNSWLVAQREDSAKGSVVNRGSDRKRSSDDAAVGFQGKRQPSFSGSESSSGKLPQGNPLSLQASNVVAVPYQVPSQVSAPPSITNASNFTPVCTVQLRPPTNNGLAVTMGSTSQVAFGYPAVQLPTLETSSSWAFGAPPQAMSSFTAKDKVERAGISQADDGKKTQEAGASSSALVEDDKKSDRALPLMGSAIRPGIAPNVKFGGSGSYPDLPWVSTTGTGPNGRTISGVTYKFGRNEVKIVCACHGTHMTPEEFMRHASADAPGQENSATLPAFPVGNQAASAQN*

>P_antidotale_Transcript_8737
MDEENGLELSLGLALGGSSGKAKARDAPLEPKAEPQVEESSSKGGSQTPDAPLGKYYQTNPENQEHNSKQRYSPVAPQFGNFWGQPGSSSAPVVDGSTEPVSHQPQLPSYQDGRMPNNSGNNSEEQKPVSSNRNLLSEEMSFQKQHQTAGDQPDAFSKSSDGGAKNAPISISTDDGSTGENEDVAESEAEGSNSWLVAQREDSAKGSVVNKTSDRKRFADDAAVGFQGKRQPSFSGSESSSAKLPPGNPLSMQASNVVAVPYVQAQVSGPPTITNAPNFHPVCPVQLRPPTNGGLGVQTISSASQVAFGYPAVQLPTLETSSSWAFGVPPQAVSSFTVKDKAEQTGSKQADDGKIPQEAGASSSAHVEDDNKAERVLPLMGSAIRPGIAPNVKFGGSGSYPDLPWVSTTGTGPNGKTISGVTYKFGRNEVKIVCACHGTHMSQEEFMRHASADAPAQENSETLPAFPVGNQAASAEN

>P_bisculatum_Transcript_11568
MDDENGLELSLGLSLGGSSGKARARDAPLEPKAEPQVEESSSKGGSQTPDAPFGKHYQTNPENQEHNSKQRHSPVAPQFGNFWGQPGSSSAPVVDGSVEPVSHQPQLPRYQDGRMSNNSGNNSEEQKPVSSNCNLLSEEMSFQKKHPAAGDQPDAFSKSSDGGAKNAPISISTDDGSTGENEDVAESEAEGSNSWLVAQREDSANGSVVNKGSDRKRSADCAAAGFQGKRQPSFSGSESSSGKLPPGNPLSMQASNVVAVPYQVQAQVSGPATITNALNFHPVCPVLLRPPTNGGGLVVQTMSTSSQVAFGYSSVQLPTLETSSSWAFGAPPQTVSSFTVKDKAEQTGTKRADDGKRPQEAGTSSSAHVEDEKKAERALPLMGSAIRPGIAPNVKFGGSGSYPDLPWVSTTGIEPNGRSISGVTYKFGRNEVKIVCACHGTHMSPEEFMRHASADVPAQENSETLQAFSVGNQAASAEN

>P_coloratum_Transcript_7230
MDEENGLELSLGLSLGGSSGKAKARDAPLEPKAEPQVEESSSKVGSQTPDAPFGKYYQTNPENQEQNSKQRHGPVAPQFGNFWGQPGSSSAPVVDGSVEPVGLQPQLPRYQDGRMPNNSEEQKPVLSNRNLLSEEMSFQKKHQTAGDQPDASSKSSDGGAKNAPISISTDDGSTGENEDVAESEAEGSNSWLVAQREDSAKGSVVNKGSDRKRSADDSAVGFQGKRQPSFSGSEASSGKLPPGNPLSMQASNVVAVPYQVQAQVSGPPSVTIAPNFHSVRPVQLRPPTNGGLAVQPMSSASQVAFGYPAVQLPTLETSSSWAFGAPPLSVSSFTVKDKAERTGSKQADDGKRPQEAGASSSVHMEDEKKAERALPLMGSAIRPGIAPNVKFGGSGSYPDLPWVSTTGTGPNGRTISGVTYKFGRNEVKIVCACHGTHMSPEEFMRHASADAPAQENSETLPVFPVGNQAASAEN

>P_maximum_Transcript_32845
MDEENGLELSLGLSLGGSSGKGKARDAPLEPKAEPAVEESSSKGGSQTPDASFGKYCQTNPENQEHNSKQRHSPVAPQFGNFWGQPGSSSAPVVDGSVEPVSHQPQLPKYQDGRMSNTSGNNSEEQKPSSGNRNLLSEEMSFQKKHQGAGDQPDAFSKSSDGGAKNAPISISTDDGSTGENEDVVESEAEGSNSWMVAQREDSAKGSVVNKGSDRKRSADDAAVGFQGKRQPSFSGSESSSGKLPPVNPLSMQASNVVTVPYQVQAQVSGPPTITNAPNFHPVCPVQLRPPTNGGLPVQTMSSTSQVAFGYPSVQLPTLETSSSWAFGAPSQALTSFTVKDKAEQTGSKQADDGKRPQEAGASSSAYVEDEKKAERALPLMGSAIRPGIAPNVKFGGSGSYPDLPWVSTTGTGPNGRTISGVTYKFGRNEVKIVCACHGTHMSPEEFMRHASADAPAQENSETLPAFPVGNQAASAEN

>P_miliaceum_Transcript_10562
MDEENGLELSLGLSLGGSSGKAKARDAPLEPKAEPQVEESSSKVGSQTPDAPFGKYYQINPANQEHNSKQRHGPVAPQFGNFWGQPGSSSAPVVDGSVEPVGLQPQLPRYQDGRMSNNSGNNSEEQKPVLSNRNLLSEEMSFQKKHQTAGDQPDASSKSSDGGAKNAPISISTDDGSTGENEDVAESEAEGSNSWLVAQREDSAKGSVVNKGSDRKRSADDAAVGFQGKRQSSFSGSEASSGKLPPGNPLSMQASNVVAVPYQVQAQVSGPPTVTNAPNFHSLCPVQLRPPTNGGLAVQTMSSASQVAFGYPAVQLPTLETSSSWAFGAPPQAVSSFTVKDKAEQTGSKQADDGKRPQEAGASSSVHMEDEKKAERVFPLMGSAIRPGIAPYVKFGGSGSYPDLPWVSTTGTGPNGRTISGVTYKFGRNEVKIVCACHGTHMSPEEFMRHASADAPAQENSETLLAFPVGNQAASAEN

>S_bicolor_Sobic.009G228700.1.p
MDDDNGLELSLGLSLGGSSGKAKARDAPLEPKAEPQVEESSSKGGSQTPDAPFGKFYQKSAENQEQNSKQRHSPVAQQFGNFWGQPGSSSGPVVDGSIEPVSHQPQLSSYQDGRMPNNSGNNSEEQKPVSSNRKLSEEMNFQKKHQTASDQPDAFSKSSDGGAKNAPISISTDDGSTGENEDVAESEAEGSNSWLVAQREDSAKGSVVNKGSDRKRSADDAAVGFQGKRQPSFSGSESSSGKLTPGNPLSMQASNAVAVPYQVPAQVSGPPTITNAPNFHPVCTVQLRPPTNGGLTVQTMGNASQVAFGYPAVQLPTLETSSSWAFGAPPQAVSSFTAKEQTGTKQADDGKKPQEAGASSSAHAEDEKKADRGLSLMGSAIRPGIAPNVKFGGSGSYPDLPWVSTNGAGPNGRTISGVTYKFGRNEVKIVCACHGTHMSPEEFMRHASADAPAQENSATLPAFPVGNQATSAEN*

>S_viridis_Sevir.3G152600.1.p
MDEENGLELSLGLSLGGSSGKAKARDAPLEPKAEPQVEESSSKGGSQTPDAPFGKYYQTNPENQEHNSKQRHSPVAPQFGNFWGQPGSSSAPVVDGSAEPVSHQPQLPRYQDGRMPNNNGNNSEEQKPVSSNCNLLSEEMSFQKKHQTAGDQPDAFSKSSDGGAKNAPISISTDDGSTGENEDVAESEAEGSNSWLVAQREDSAKGSVVNKASDRKRSADDAAVGFQGKRQPSFSGSESSSGKLPPGNPLSMQASNVVAVPYQVQAQVSGPPTITNAPNFHPVCPVQLRPPTNGGLAVQTMNSASQVAFGYPAVQLPTLETSCSWAFGAPPQALSSFTVKDKAEQTGSKQADDGKRPQEAGASSSAHVEDEKKAERVLPLMGSAIRPGIAPNVKFGGSGSYPDLPWVSTTGTGPNGRTISGVTYKFGRNEVKIVCACHGTHMSPEEFMRHANADAPAQENSETLPAFPVGNQAASAEN*

>T_aestivum_Traes_1AL_88881A5C9.1
MEDGLELSLGLSLGGGSSGKSKARDASLEPKAEPQVEESSSKGVSQPPDAPFAHYYQATAENQEHSSKQRHSPATPPFGNFWGQHGGSSAPVADGSSELIAHQSQLPQYQEGRTPNNIGNNSEENMPVSSKRKLLSEETSFQKKHHSAADQPDAFSKSSEGGVKNAPISISTDDGSTGENEDVADSEAEGSNSWLVAQREDSAKGSVVNRGSDIKRSSDDATGGFQGKRQPSFSGSESSSGKLPHGNPLQASNVVTAQYQGQTQVSAPLGITNAPNFPPMYTVQLRPPVNNGPAVQTMGGASQVSFGYPTGQLPILETSSSWAFGTPPQAISSFAAKQAERAGAKQADDGKKPQEAGASSSALLEDGKVVEKVLPLMGSGSGIRPGIAPNVKFGGSGSYPDLPWVSTTGSGPNGRTISGVTYNFGRNEVKIVCACHGTHMTPEEFTRHASVDATGQENNATMSAFPVGNQAASAQN*

>U_panicoides_Transcript_11157
MDEENGLELSLGLSLGGSSGKGKARDTPLEPKAEPQVEESSSKGGPQTPDASFGKYYQTNPENQEHNSKQRHSPVAPQFGNFWGQPGSSSAPVVDGSVEPVSHQPQLPRYQDGRMSNNSGNNSEEQKPVSSNRNLLSEEMSFQKKHQAAGDQPDAFSKSSDGCAKNAPISISTDDGSTGENEDVVESEAEGSNSWLVAQREDSAKGSVVNKGSDRKRSADDAAVGFQGKRQPSFSGSESSSGKLPPGNPLSMQASNVVTVPYQVQAQVSGPPTVTNALNFHPVCPVQLRPPTNGGLPVQTMSSASQVAFGYPAVQLPTLETSSSWAFGAPSQALSSFTVKDKTEQTGSKQADDGKRPQEAGASSSAHVEDEKKAERALPLMGSAIRPGIAPNVKFGGSGSYPDLPWVSTTGSGPNGRTISGVTYKFGRNEVKIVCACHGTHMSPEEFMRHASADAPAQENSETLPAFPVGNQAASAEN
