# Supplementary material for: Multiple mechanisms for enhanced plasmodesmata density in disparate subtypes of C4 grasses
Source: J Exp Bot. 2018 Jan 2;69(5):1135–45. doi: 10.1093/jxb/erx456 (PMC6018992; doi:10.1093/jxb/erx456)
Supplement: Dataset S1 [file erx456_suppl_jexbot210930-file001.zip › Data_File/45.seqs]

>Z_mays_GRMZM2G020606_P01
MAAAGDLSDDEKRAMRGSKFAPLPPPPPSSRPQPRMAHPGGALTTNKAAALAKFLERKLQQPDGLDSLDPDLVKLAVKNAKETIKASNGEPSTSGRVVRHVSSFVDGTEDSEDEAEVKGIKRKRKNKKVKTHQGDKQQSKKKKKNKKKKGKGL

>A_pectinata_Transcript_9963
AKFLERKLQQPDGLDSLNPDLVKLAVKNAKETIKASKGEPSTSGRVVRHVSSFGDGSEDSEDSEDEAVGKGIKRKRKNKPQKPKAYEDDVELSKKKKKNKKKKKKKKCKGC

>B_distachyon_Bradi1g18595.1.p
MAAGGDLTDEERRALRGSKFAPLPAPPPSSRPNPRMAHPGGPLTTNKAAALAKFLERKLQQPDGLDSLNPDLVNLAVKNAKETIKASKGESSTSGRVVRHVPSFEDSSEVSNEDDGEQKKKKKKKKKKKRKTKVPKDSKLHNTSKKKRLSL*

>C_ciliaris_Transcript_20402
KFAPLPPPPATSTSRPQPRMAHPGGPLTTNKAAALAKFLERKLQQPDGLDSLNPDLVKLAVKNAKETIKASKGEASTSGRVVWHVSSFEDGSEDSEDEAEVKGIKRKRKKKKVKAHQDDEKL

>C_gayana_Transcript_38653
SKFAPLPPPPSSSRPQPRMAHPGGPLTTNKAAALAKFLERKLQQPDGLDSLNPDLVKLAVKNAKETIKASKGEPSTSARVVRHVSSFGDDSEDSENSEDEAVGKGIKRKRKNKPQKPKAYEGDVELSKKKKKNKKKKKKKKCKGC

>L_fusca_Transcript_18310
RKLQQPDGLDSLNPDLVKLAVKNAKETIKASKGERSTTGRVVRHVSSFGDGSEDSEDSEDEAVGKGIKRKRKNKPQKPKAYEDDVGPSKKKKKNKNKKKKKKCKGC

>O_sativa_LOC_Os07g47340.1
MAAAGDLTDEERRALRGSKFAPLPAPTAPSRPQPRMAHPGGPLTTNKAAALAKFLERKLQQPDGLESLNPDLVKLAVRNAKETIKASKGEPSTSGRIVRHVSSFGDSSEDSDDSKDGEETKGVKRKRKNKKDKSFQNGGEQSKKKKKNKKKNLKAAKDSKSQKASKKKKLKSL*

>P_antidotale_Transcript_31816
PACSPCGGDLSDEERRAMRGSKFAPLPPPPSTSRPQARMAHPGGPLTTNKAAALAKFLERKLQQPDGLDSLNPDLVKLAVKNAKETIKASKGEASTSGRVVRHVSSFEDGSEDSEDEAEVKGIKRKRKNKKVKAHQDAEQQSKKKKKKKNKKKKGKGC

>P_bisculatum_Transcript_33492
PPTSRPQPRMAHPGGPLTTNKAAALAKFLERKLQQPDGLDSLNPDLVKLAVKNAKETIKASKGEASTSGRVVRHVSSFEDGSEDSEDEAEVKGIKRKRKNKKVKAHQGGEQQSKKKKKTKNKKKKGKGC

>P_coloratum_Transcript_12231
GDLSDEEKRAMRGSKFAPLPPPPSTSRPQPRTAHPGGPLTTNKAAALAKFLERKLQQPDGLDSLNPDLVKLAVKNAKETIKASKGEASTSGRVVRHVSSFEDGSEDSEDEAEVKGIKRKRKNKKVKAHQGDEQQSKKKKKRKNKKKKGKGC

>P_maximum_Transcript_5970
LPPPPPTSRPQPRMAHPGGPLTTNKAAALAKFLERKLQQPDGLDSLNPDLVKLAVKNAKETIKASKGEASTSGRVVRHVSSFEDGSEDSEDETEVKGIKRKRKNKKVKANQDDEQQSKKKKKKKNKKKKGKGC

>P_miliaceum_Transcript_19715
MAHPGGPLTTNKAAALAKFLERKLQQPDGLDSLNPDLVKLAVKNAKETIKASKGEASTSGRVVRHVSSFEDGSEDSEDEAEAKGIKRKRKNKKVKAHQGDGQQSKKKKKKKNKNKKGKGC

>S_bicolor_Sobic.002G411300.1.p
MAAAGDLSDDEKRAMRGSKFAPLPPPPPSSRPQPRMAHPGGPLTTNKAAALAKFLERKLQQPDGLDSLNPDLVKLAVKNAKETIKASNGEPSTSGRVVRHVSSFEDGSEDSEDEAEVKGIKRKRKNKKAKAHQGDEQQSKKKKKKKNKKKKGKGC*

>S_viridis_Sevir.2G437900.1.p
MVRPDQIAIAQRTRAGRASFFLKSSSCLQLTIPCGGAMATAGGGDLSDEERRAMRGSKFAPLPPPPSTSRPQPRMAHPGGPLTTNKAAALAKFLERKLQQPDGLDSLNPDLVKLAVKNAKETMKASKGEASTSGRVVRHVSSFEDGSEQQDSEDEAEVKGIKRKRKNKKVKAHQDDEQQSKKKKKKKNKKKKGKGC*

>T_aestivum_Traes_2AS_382E5489E.2
MAAGGDLTEDERKALRGSKFAPLPAPRPSSRPNPRMAHPGGPLTTNKAAALAKFLERKLQQPDGLDSLNPDLVNLAVKNAKETIKASKGEASTSGRVVRHVPSFEDSSEVSNQDDGAQRQEKKKKKKKRRKTKAAKDSKLHNTSKKKKKLSL*

>U_panicoides_Transcript_3861
QPRMAHPGGPLTTNKAAALAKFLERKLQQPDGLDSLNPDLVKLAVKNAKETIKASKGEASTSGRVVRHVSSFEDGSEDSEDETEVKGIKRKRKIKKVKAHQDDEHQSKKKKKKKNKKKKGKGC
