# Supplementary material for: Multiple mechanisms for enhanced plasmodesmata density in disparate subtypes of C4 grasses
Source: J Exp Bot. 2018 Jan 2;69(5):1135–45. doi: 10.1093/jxb/erx456 (PMC6018992; doi:10.1093/jxb/erx456)
Supplement: Dataset S1 [file erx456_suppl_jexbot210930-file001.zip › Data_File/54.seqs]

>Z_mays_GRMZM2G035477_P01
MRALLSLSRLARRLPASLSPVRAPTTLLLRHIHADAPPPPPSHDSTPFVSRILESEPCLTPNDESEPASDPTLDEFLARFVAAFRPRLAAAFPNHDRDVLDEMLRLVADAVLCRLTGTDRGGDAIELNDDLWAAVWEVSASVREAMRRDQVRADLRQYLHCDEVKEMTRFAVDVGIRGSMLRELRFKWAGEKLDEVEFYRGLDDKHADAEAGADRAPVPRLTALPKRKGEVKFTMYGLDMSDPKWAEVAERVAEAEAHFVPEEAKAVEGRAKKAEERLLSVDPRSGDPVPAIEEWKEDLRPNRVDWISLLERIKARNVELYLKVAEILLDQESFEANIRDYSKLIDLHAKANNVESAERVLGKMKEKGIAPDVIISIVLVHMYSRAGKLEQAKEAFDFIRREDFKPDRKLFSSMIKCYINHGEPEQAENLIKVMRDTRVKPTREIYIGLLRSYVQRGLMAYAERVLKTMSFDRVEPTQELYTICIEAYGRVGDPKEACAMFDQMRRKFGHEADDSSIAGVVAAYMKNNQLDHALQWLLSLEKEGLQLGVKTNLMLLDWLSMLQLVPEAEQFVQKIKNLGEEPIEVHVFLADMYAKSSQEDKARRSLKILEEKKKLLKSDQFERVIRGLVDGGFSEEANKFYKMMKSCGFEPSKTIEVAVKALRIRGGSHRTGR*

>A_pectinata_Transcript_47409
VWDVSASVRDAMRRDQVRADLRHYLHCDEVKEMTRFAVDVGIRGAMLRELRFKWAREKLEEVEFYRGLDKMRAEAEAGANPTPAPVPRLTSLPQRKGEVKFSMYGLDMSDPKWTEVAERTAEAEAHFVPAEAKAVEGKAKKAEERLLSVDPRKGDPAPAMDEWKEELRPKRVDWLALLERVKTRNVELYLKVAEALLPEESFDANIRDCFKLIDLHAKVNNVESAERILGKMKEKGIAPDILTSVTLVHMYSKAGNLEKAKEAFEFVRKEGLKPDLKLYGSMINCYINHGELVQAEALLKSMSDMNIKPTREMYTDVMRAFSQRGIVDAAQRIHSTMTFAGIQPTSELFTLRIEAYGRIGDFDSACAVFEQMRKSGHEPDDSSISGVMTAYMKKNQFDQALNWLLKLEKEGIKPGLKTNLVLLDWLSMLQLVLEVEQLVQKIKKLGEEPIEVHVFLADMYAKSRQEEKARRSLKILEEKKKLLKADQFERVIRGLLDGGFSEEANKYYKMMKSCGFEPSETIEVSVKASFGVRGGLGPTGRHRG

>B_distachyon_Bradi3g48510.1.p
MRAILSVSKLARRLSISLAAVRAPPPLLLRHLHADSAPPPPPQAPPPFTSRILQTEENPSLSTDLQQDQPAPDPVLDEFLARLVTALRPTLAAAFPTHARPVLDEMLRLIAEAVLCRLEGADPGADTVDLSEDLWATVWEVSASVRDAMRRDQVRADLRNYLHSDDVKEMTRFAADVGIRGSMLRELRFKWAREKLEEVEFYRGLDAMRSQADAAAGPAALPPPRLTTLPQRKGEVKFKIGGLDMSDPKWAEVAERAAEAEAHFVPEEAKAVDGKAKKAEEQLLAVEPRKGDPAPAMEEWKEELRPKRADWMALLERVKARNVELYLKVAEILLAEETFDVTIRDYSKLIDLHSKANHVEDAERILGKMREKGIAPDIITSITLVHMYSKAGNLEQAKESFAFIQKEGLQPDMKLFTSMINAYINAGEPKQAEDLVKQMENLSIKPTREIYMDVMRAYADRGLVDGADRMRNTMTFAGVEPTLECFTLLVEAYGRIGDPDHAYALFEVMRSNGHKPDDRCLAGMISGHMRKNQLDQALKLLLSLEKEGLKPGVKTNLVLLDWLSTLHLVQEAEQLVQKIRKAGEEPIEIHVYLADMYAKSRQEEKARKSLKILEEKKRLLKAEHFERVISGLLEGGFSEEANKYFKMMKSRGFVPSETIEVGVKARFGVRGVVRPTGKYRG*

>C_ciliaris_Transcript_455
TSLPKRKGEVKFTMYGLDMSDPKWAEVAERTAEAEAHFVPQEAKPVEGKAKKAEERLLSVDPRKGDPVPAMEEWKEDLRPKRVDWLALLERVKARNVELYLKVAEILLAEESFEANIRDYSKLIDLYAKANNVEGAEMILSKMKEKGVAPDILVSITLVHMYSNAGNLARAKEAFEFIWNEGFKPDLKLFSSMIKCYIRNGEPGQAENLLNTMKGMDIKATREMYMDVIRAYAQQGMVSAAQKVHNLMNFARIESTPEFFTLSIEACGRIGDPVKAFEVFQQMRRSGHEPDDSSIAGVVAAHMKKNQLDQALIWLLSLEKEGLKPGVKTNLVLLDWMSMLQLVPEAEQLVLKIKQLGEEPVEVHVFLADMYAKSRQEEKARKSLKLLEEKKKLLKADQFERLIRGLLDGGFSEEANKYYKMMKSCGFEPSETIEVGVRASLRMRGGLRSPGRH

>C_gayana_Transcript_35977
LVSPVAAALHPQPAAMRVLLSLSRLARRLPASLAAARVPPPVLLRSLHADGPPPPPQAPPPFVSRILESDPSLTPNEEPEATSDPALDEFLARFVAAFRPFLAAAFPDHDRPVLDEMLHLVADAVLCRLTGADPGPEAVDLSDELWAVVWDVSASVRDAMRRDQVRADLRHYLHCDEVKEMTRFAVDVGIGGAMLRELRFKWAREKLEEVEFYRSLDKMRAEAEAAANPTPAPVPRLTTLPQRKGEVKFSMYGLDMSDPKWAEVAERTAEAEAHFVPAEAKAVEGKAKKAEERLLSVDPRKGDPVPAMDEWKEELRPKRVDWLALLERVKTRNVELYLKVAEALLPEESFEANIRDCSKLIDLHAKANNVESAERILGKMKEKGIAPDILTSITLVHMYSKAGNLEKAKEAFEFVQKEGLKPDLKLYGSMINCYINHGEPVQAEALIKSMSNTNTKPTREMYADVMRAFSQRGMADATHRIHSSMAFAGIQPTSEVFTLRIEAHAHIGDSDGACAIFDQMRKSGYEPDDSTISGVITAYMKKNQFDLALHWLLKLEKEGIKPGLKTNLVLLDWLSMLKLVPEAEQLVQKIKKMGEEPIEVHVFLADMYAKARQDEKARKSLKILEEKKKLLKADQFERVIKGLLDGGFSEEADKYYKMMESRGFKPSETIEVSVKASFAVRGGLRPGRQRGY

>L_fusca_Transcript_35415
DLRHYLHCDEVKEMTRFAVDVGIRGAMLRELRFKWAREKLEEVEFYRGLDTMRAEAEAAASPTPAPVPRLSSLPQRKGEVKFSMYGLDMSDPKWAEVAERTAEAEAHFVPAEAKAVEGKAKKAEERLLSVDPRKGDPAPAMDEWKDELRPKRVDWLALLERVKTRNVELYLKVAEALLPEESFDANIRDCSKLIDLHAKANNVESAERILGKMKEKGIAPDILTSITLVHMYSKAGNLEKAKEAFEFVRKEGLKPDLKLYGSMINCYINHGEPVQAEALIKSMSSMGIKPTREMYTDVLRAFTQRGMVDAAQRIHSTMTFEGIQPTSELFKLRIEAYGRSGDFENACQVFEHMRKSGHEPDDSSISGVMTAYMKKNQFDQALNWLLKLEKEGIKPGLKTNLVLLDWLSMLQLVLEAEQLVQKIKKLGEEPIEVHVFLADMYAKSRQEERARRSLKILEEKKKLLKADQFERVIRGLLDGGFSEEANKYYKMMKSCGFEPSETIEVSVKASFGVRSGLRPTGRHRS

>O_sativa_LOC_Os02g39820.1
MRALISLSKLTRRLLPSLAVARAPLPPLRRCLHAEPPPPPHHAPPPVASRILQSELTPGAGADADAEQEQQPAPDPLLDEFLARFVAALRPTLAAAFPTHARHVLDEMLRLVAEAVLCRLTGVEPEEGGAVELSDDLWAAVWEVSAAVRDGMQRDRVRAELRGYLHCEEVKEMTRFASDVGIRGEMLRELRFKWAREKLEEVEFYRGLDDMRAQAEAAANPVALPPPRLAALPQRKGEIKFKIHGLDLSDPTWGEVVERAAEAEAHFVPQEAKPIEGKAKKAEEKLMAVDPRKGDPAPAMEEWKEELLPKRADWMALLERLKARNVELYLKVAEILLADESFGATIRDYSKLIDLHSKANHVEDAERILGKMKENGIAPDVVTSITLVHMYCKVGNLEQANQAFQFLKGEGFPPDMKLFTSMIRAHLKSGEPKQAENLLREMERSIKPTKELFMDVILAFAQRGMIDGAERVKTSMLLAGFQLTPELYTSLIEAYGRGGHVGQAYTLFEQMRSSGHEPDDRCVAGMMVAYMMKNQLDHALSFLLKLEKDGLKPGVKTNLVLLDWLSRLQLVQEAEQVVQKIRKAGEEPLEMHVFLADMYAKSQQEERTRKSLKILEEKKKLLKAYHFERIIAGLLEGGFTEEANKYFKMMKSHGFVPSPTIEIGVKASFGVRGGVHPTGRHRG*

>P_antidotale_Transcript_8727
AELSDDLWAAVWKVSASVQEAMRRDQVRADLRHYLHCDEVKEMTRFAVDVGIRGSMLREFRFKWAREKLDEVEFYRGLDDMCAKAEAAGNPAPAPVRRLTALPKRKGEVKFRMYGLDMSDPKWAEVAERTAEAEAHFVPQEAKPVEGKAKKAEERLLSVDPRKGDPVPAMEEWKEDLRPKRVDWMALLERVKARNVELYLKVAEILLAEESFEANIRDYSKLIDLHAKANHVEGAEIILGKMKEKGVAPDILTSITLVHMYSKAGNLDRAKEAFEFIRNEGFKPDLKLFSSMIKCYISNGEPVQADNLLNTMKGMNIKATREMYMDVIRAYAQQGMVAATQKILSSMHFAGIESTPELFTMIIEAYGRIGDPEKAVEVFNQMRRSGHEPNDSSIAGVVAAHMKKNLLDQALLWLLSLEKGLKPGVKTNLVLLDWLSLLQLVPEAEQLVLKIKQLGEEPIEVHVFLADMYAKSRQEEKARRSLKVLEEKKKLLKADQFERIIRGLLDGGFSEEANKYYKMMKSFGFEPSETIEVGVKASLRMRGGLRPTGRH

>P_bisculatum_Transcript_15377
EAIELNDDLWAAVWEVSASVREAMRRDQVRADLRHYLHCDEVKEMTRFAVDVGICGSMLRELRFKWAREKLDEVEFYRGLDRMREAATDPAPAPVRRLTSLPKRKGEVKFTMYGLDMSDPNWAEVAERTAEAEAHFVPQEAKPVEGKAKNVEERLLSIDPRKGDPVPAMEEWKEELRPKRVDWMALLERVKARNVELYLKVAEILLAEESFEANIRDYSKLIDLHAKANHVEGAEIILGKMKEKGVAPDVLTSITLVHMYSKAGNLEQAKEAFEFIRSEGFKPDLKLFSLMIKCYISHGEPGQADALLKSMKHVDIKATREMYTDVIRAYTQQGMVPAAQNVQRTMYMDGIESTPELFTMSIEAYGRIGDPYNACELFKHMRRAGHEPDDSSIAGVVAAHMKNNQLDQALQWLLSLEKEGLKPGVKTNLVLLDWLSMLQLVLEAEQLVQKIKQLGEEPIEVHVFLADMYAKSHQEEKARRSLKILEEKKKLLKADQFERIIRGLLDGGFSYEANKYYKMMKS

>P_coloratum_Transcript_19109
LSDDLWAAVWKVSASVQEAIRRDQVRGDLRHYLHCDEVKEMTRFAVDVGIRGSMLRELRFKWAREKLEEVEFYRGLDGMRAEAEAAADPAPAPVRRLTALPKRKGEVKFTMYGLDMSDPKWAEVAERTAEAEAHFVPQEAKPVEGKAKKAEEQLLLVDPRKGDPVPAMEEWKEELRPKRADWMALLERVKERNVELYLKVAEILLAEESFEANIRDYSKLIDLHAKANNVQGAEIILGKMKEKGVAPDILTSITLVHMYSKAGNLDRAKEAFEFIRNEGFKPDLKLFSSMIKCYISHKEPGQAENLLKYMKDKDIKATREMYTDVIRAYAQQGMVGNAQNVHRTMHVARIESTPELFTINIEAYGRIGDTENACALFQQMRRSGHEPDDSSIAGVVTAYMKKNQFDQALHWLLSLEKEGLKPGIKTNLVLLDWLSMLQLVQEAEQLVQKIKQLGEEPIEVHVFLADMYAKSRQEEKARKSLKILEEKKKLLKADQFERIIRGLLDGGFSEEANKYYKMMKSCGLQPSETIEVAVKASIRMRGGPRPTGRH

>P_maximum_Transcript_28119
EMTRFAVDVGIRGSMLRELRFKWAREKLDEVEFYRGLEDMHAKAEAAANPAPAPVPRLTALPKRKGEVKFTMYGLDMSDPKWAEVAERTAEAEAHFVPQEAKPVEGKVKKAEERLLSIDPRRGDPVPAMEEWKEEHRPKRVDWMALLERVKARNVELYLKVAEILLAEESFEANIRDYSKLIDLHAKANHVEGAEIILGKMKEKGIAPDILTSITLVHMYSKAGNLDRAKEAFEFIRSEGFKPDLKLISSMIKCYISHGEPGEADNLLRSMKDEDIKATREMYTDVIRAYAQQGLVANAQNVHRAMHMAGIESTPDLFIMNIEAYGRIGDPENACALFQHMRRSGHEPDDSSIAGVVAAYMKKNQLDQALLWLLSLEKEGLKPGVKTNLVLLDWLSMLQLVLEAEQLVQKIKQLGEEPIEIHVFLADMYAKSRQEEKARRSLKILEEKKKLLKADQFERVIRGLLDGGFSDEANKYYKMMKSCGFEPSETIEVGVKASLRMRGGPRR

>P_miliaceum_Transcript_23377
AADPAAAPVRRLTALPKRKGEVKFTMYGLDMSDPKWAEVAERTAEAEAHFVPREAKPVEGKAKKAEGRLLSVDPRKGDPVPAMEEWKEELRPKRVDWMALLERVKARNVELYLKVAEILLAEESFEANIRDYSKLIDLHAKANHVEGAEIILGKMKEKGVAPDILTSITLVHMYSKAGNLDRAKEAFEFIRNEGFKPDLKLFSSMIKCYISHGEPGEADDLLKYMRDKDIKATREMYTDVIRAYAQQGLVGNAQNVHRSMHVARIESTPELFTISIEAYGRIGDPDSACSLFQQMRRSGHEPDDSSIAGVVAAYMKKNQFDQALHWLLSLEKEGLKPGIKTNLVLLDWLSMLQLVLEAEQLVQKIKQLGEEPIEVHVFLADMYAKSRQEEKARRSLKILEEKKKLLKADQFERIIRGLLDGGFSEEANKYYKMMKSCGLEPSETIEVAVKASIRMRGGPRPTGRP

>S_bicolor_Sobic.004G212100.1.p
MRALLSLSRLARRVPASLAPVSAPTTFLLRHIHADVPPPPPPPPPHDSPLFVSRILESEPSLTPNAESEPASDPILDEFLARFVAAFRPRLTAAFPNHDRDVLDEMLRLVADAVLCRLTGADRGPDAIELNDDLWAVVWEVSASVREAMRRDQVRADLRQYLHCDEVKEMTRFAVDVGIRGAMLRELRFKWAREKLDEVEFYRGLDDKRSDAEAAADPAPAPVPRLTALPKRKGEVKFTMYGLDMSDPKWAEVAERVAEAEAHFVPEEAKAVEGRAKKAEERLLLVDPRRGDPVPAIEEWKEDLRPKRVDWIALLERIKARNVELYLKVAEILLDQESFEANIRDYSKLIDLHAKANHVESAERVLGKMKEKGIAPDVITSIVLVHMYSKAGNLEQAKEAFEFIRREGFKPDLKLFSSMINCYINHGEPEEAENLIKSMRGTRVIVKPTREIYTDIVRAYAQRGMMTCAQRVLNMMTHDEIKPTEELYAICIEAYGRIGDPIQARAMFDQIRRRLGHEPGDSSIAGVVAAHIEKNQLDEALQWLLSLEKEGVELGVKTNLVLLDWLSMLQLVLEAEQLVQKIKKLGEEPIEVHVFLAGMYAKSRQEEKARRSLKILEEKKKLLKSDQFERVIRGLLDGGFSEEANKYYKMMKSCGFEPSETIEVGVKASLRIRGASRHIGRH*

>S_viridis_Sevir.1G233500.1.p
MRALVSLFRIARRLPAPLAAARAPTPLLLRHLHGDAPPPPPPQDPPPFVSRILQSEPSLTPSAEAEPAPDPFLDEFLARFVAAFRPELAAAFPDYDRAVLDEMLRLVADAVVCRVTGADPGPDAAELSDDLWAAVWKVSASVQEAMRRDQVRADLRHYLHCDEVKEMTRFAVDVGIRGSMLREFRFKWAREKLDEVEFYRGLDDMRAKAEAAANPAPAPVRRLTALPKRKGEVKFTMYGLDMSDPKWAEVAERTAEAEAHFVPQEAKPVEGKAKKAEEQLLRVDPRRGDPVPAMEEWKEDLRPKRVDWMALLERVKARNVELYLKVAEILLAEESFEANIRDYSKLIDLHAKANHVEGAEIILGKMKEKGVAPDILTSITLVHMYSKAGNLDRAKEAFEFIRNEGFKPDLKLFSSMIKCYISHGEPGQADNLLNTMKGMDIKATREMYTDVIRAYAQQGMVAAAQNVHRAMHFAGIESTPELFTMSIEAYGRIGDPENACLVFQHMRRSGHEPDDSSIAGVVAAHMKKNQLDQALLWLLSLEKEGLKPGVKTNLVLLDWLSMLQLVPEAEQLARKIKQLGEEPIEVHVFLADMYAKSRQEEKARRSLKMLEEKKKLLKADQFERIIRGLLDGGFSEEANKYYKMMKSFGFEPSETIEVGVKASLRMRGGLRPTGRH*

>T_aestivum_Traes_6AL_E91F0B8F5.2
MRALLSLSKLARRLPTSLAATRVAPPLLQRHLHADSALPPQAPPPFASRILQSEESPNPSTDLEHAQPAPDPVLDEFLARLVTALRPTLAAAFPTHTRPVLDEMLRLIAEAVLNRLSGADPGPDTVELSDDLWAAVWEVSASVREAMRRDQVRADLRNYLHSDDVKEMTRFAVDVGIRGAMLRELRFKWAREKLEEVEFYRGLEVMRQQADAADSPAAPAPARLTALPQRKGEVKFKISGLDLSDPKWAEVAERAAEAEAHFVPEEAKAVDGKAKKAEEQLLAVEPRKGNPVPAMEEWKEELRPKRVDWMALLERVKARNVELYLKVAEILLDEDSFAATIRDYSKLIDLHSKATHVQDVERILGKMKEKDIAPDILTSITLVHMYSKSGNLEQATRAFDFIQKEGLQPDTKLFTSMISACINAGDPKQAEKLVKKMDELSMKPSREIYMDVMRAYAERNLVDGAQSVKTKMSFAGIEPPLECFTLLIEANGRAGNPDYAYEAFEQMRKNGHEPDDRCLAGMITALMKKNQLDQALKLLLSLEKEGVKPGVKTNLVLLDWLSTLQLVQEAEQLVQKIRKAGEEPLEIHVYLADMYAKSRQEEKARKSLKILEEKKRLLKADQFERIIRGLQVGGFSEDASRYFKMMRSRGFVPSATVEAGVRGVGRPAGRSVDHKLR*

>U_panicoides_Transcript_22825
PRLTALPKRKGEVKFTMYGLDMSDPKWAEVAERTAEAEAHFVPQEAKPVEGKAKKAEERLLSIDPRRGDPVPPMEEWKEEHRPKRVDWMALLERVKARNVELYLKVAEILLAEETFEANIRDYSKLIDLHAKANNVEGAEIILGKMKEKGVAPDILISITLVHMYSKAGNLDRAKEAFEFIRSEGFKPDLKLISSMIKCYISHGEPDQADDLLKSMKDIKATREIYTDVIRAYAQQGKVAAAQNVHRAMLMSGIESTAELFTMNIEAYGRIGDPENACAVFQHMRRSGHEPDDSSIAGVVAAFMKKNLLDHALLWLLSLEKEGLKPGVKTNLVLLDWLSMLQLVLEAEQLVQKIKQLGEEPIEIHVFLADMYAKARQEEKARRSLKILEEKKKLLNADQFERIIRGLLDGGFSDEANKYYKMMKSCGFEPSETIEVGVKASLRMRGGPRR
