# Supplementary material for: Multiple mechanisms for enhanced plasmodesmata density in disparate subtypes of C4 grasses
Source: J Exp Bot. 2018 Jan 2;69(5):1135–45. doi: 10.1093/jxb/erx456 (PMC6018992; doi:10.1093/jxb/erx456)
Supplement: Dataset S1 [file erx456_suppl_jexbot210930-file001.zip › Data_File/24.seqs]

>Z_mays_GRMZM2G146446_P01
MDFAADIDLQRERLKGIPRNKLAIICLMNSNPPIPDISDSYLDNLLSNSLPDGPFGNSNIINQPNLVQCIPFQKNTTLVLTNDQVSPGVWYIGYFHGLGPARTQSKMISRGKAHLVSTRITVRGCATSAFWGPYCNQTVDMIGCSQPSIDNNSRNLLDLKAERRNSLYTREHNRRINILSRPNGLVEQEVASNATTLVRMENSISCSISNDSICIRQGDMKFYFLDVVNLALQFKITATNFGALGPSLICYLRHNAFPQRDLHDYSGDISHDPLVVKLPNIGRWYIAIETVNKTQTNVTASTPVLDTTCFSLKWQLTGCLNGKTGTNCSWEAYGLHRVPKRSPSVPFESYYVPTDGTASLEDSHFYLEQFLSNSSHEQFAWTYFFLDVPQGSAGALIHVQLKSDKDLNYELYSKYGGLPSNDTWDYYASRTSSSNGSVFFSLQNSTDSDMDLSIFYAKEGTWCFGVKHPSDTANSQTYMSISLQGCHRNCNQKGVCHSSVDESGLTFYSFCTCDRDHGGFDCSDELVSPNGHIWQSVFLIASNGAAILPAFWALRQKAFAEWILYTSSGISSALYHSCDVGTWCILSFRVLQFLDFWLSFMAVVGTFIYMATIDEVSKRAMHTAVFILTALLAATGATRSANIGIVIAIGSVGLLMGWLLEFSTARRFICWPSRINLNMPQSWPSLRTLFQITLEMVNKRFRWIFLLLGFMTLSFAAISWKLESNNNYWIWHSIWHITIYTSSFFFLCSMRVSTRNSSPESNYELTRQDSMPRSEPRET*

>A_pectinata_Transcript_10432
FGNVINQSNLAQCIPFQKNTTVVLTNDQISPGIWYIGYFHGLGPARTQSKMISRGKAHLVSTSISVRGCPTSALWGPFCNQMAEMIGCSQPSIFDNSRNLLDLSIEKSTNLNTREHNRRTNILSQRNHFVEKEVGSNTTVLGRLENLITCAISNDSLCLRQGDMKFYFLDVVNLVLQFEITAKTYGIKGLSLICYLRYNAFPQRDLHDSSGDISHDPLIVKSPNIGRWYIAVEIVNKTQMNNTASAPMLDEGCFSLQWQLTACSNGKAGTNCSWEVYGLQRVPKRSPSVPFESYYVPADGRALLEDSHFSLEQFLSNSSSEQFAWTYFFLDVPQGSAGALIHVQLKSNKELNYELYLRYGGLPSNESWDYYASPASSSNGSIFFSLQNSINSDMDLSVLYAKEGTWCFAVKHPSYKANSQTYMSVSLQGCHRNCNQKGACHSAVDESGLTFYSFCTCDRDHGGFDCSDELVSPKGHIWQSVFLIASNAAAIFPAFWALRQKAFAEWILYTSSGISSALYHSCDVGTWCILSFRVLQFLDFWLSFMAVVGTFIYMATIDEASKRAMHTAVFILTALLAATGATRSANIGIVIAIGSLGLLMGWLLEFSTARRIICWSWRTNLNVPQRWPDFRALFQNSLEMLNNRFRWLYLLLGFITLSLAATSWKLESNSSYWIWHSMWHITIYTSSLFFLCSMRVNTRNHSPEPNYELTRQDSLPRSESRET

>B_distachyon_Bradi3g27740.2.p
MAAARWAAALVTLAVAGLAAGPRGCGAQPVVLASYGQDRLWLQPYDWSYLRVELPQSFSSITMDFITDRDTPREHLKDLPRGDLAIICLMIANPPIPDTSDYYLDKLLSNFLDVGSFGNTNNQSMAQCIPFQKNTTIVLTNEQISPGVWYIGYFNGLGPARTQSKMISRGRARSVSTSITVEGCPTSALWGPYCNQTIEMIGCSRFSRYNNSRNLLDLNIDLRRTLNTSENNRRTNFVSRSNHLTRQQLDSNTTALLRAENLITCSISNDSLCFRQGDMKFYFLDIVSLELQFEITAANFGLLQSSSLICYMRYNAFPQRDLHDYSGDISRAPLVIKLPNIGRWYIAMETVNRTQMNNTSSTPMLEITCFSFDWQVTGCLNGKAGINCSWQSYVLQQSSMGCGEIISTHTGMIPWPVNMMWQLNGTDYFGKCCGRVPKRNPSVPFESYYVPTGGRASLEYSHFSLEQFLSNSSSEQFAWTYFFFDVPQGSAGALIHVQLKSDKELDYELYSKYGGLPSNDSWDYYASRTSSSNGSIFFSLRNSTNSDMDLSIFYAKEGTWCFGVKHPNDTSNFQTLMSVSLQGCHRNCNQKGVCHSSVDESGLTFYSFCICDRDHGGFDCSDELVSPNGHMWQSVFLIASNAAAILPAFWALRQKAFAEWILYTSSGISSALYHSCDVGTWCILSFHVLQFLDFWLSFMAVIGTFIYMATIKEDSKRAMHTAVFILTAILAATGATRSANISIVVAIGSLGLLVGWLLEFSTARRFTCCSWRIDLNVPPRWPNFGALFWNTLDKLNKRFHWLYLLFGFITLSFAAISWKLESNSTYWIWHSLWHISIYTSSFFFLCSMRLNTANHSPVTNYELTRQDSLQRTESGET*

>C_ciliaris_Transcript_5140
MDFVTDMAIQREHLKGIPRSELAIICLMNSNPPIPDISDSYLDNLLSNFFPAGPFGNGNIINQSNLAQCIPFQKNTTVVLTNDQISPGVWYIGYFHGLGPARTQSKMISRGKSRLVSTHITVRGCPTSAFWGPYCNQTVEMIGCSQPSIDNNSRNLLDLNMERRNSRYTREHHRRINILSQQNHLVEKEVGSNVTALVRMENSITCSISNDSLCVRQGDMKFYFLDVVNLALQFQITAANFGVRGPSLICYLRYNAFPQRDLHDYSGDISHTPLVVKSPNIGRWYIALETVNKTQANNTASKPVLDTMCFSLTWQLTGCLNGKSGTDCSWEAYGLQRVPRRSPSVPFESYYVPTDERASLEDSHFYLEQFLSNSSSEQFAWTYFFLDVPQGSAGALIHIQLKSDKELNYELYLKYGGLPSNDTWDYYASRISSSNGSVFFSLQNSTNSDMDLSIFYAKEGTWCFGVKHPSDRGNSQTYMSVSLQGCHRNCNQKGVCHSSVDESGLTFYSFCTCDRDHGGFDCSDELVSPNGHIWQSVFLIASNAAAILPAFWALRQKAFAEWILYTSSGISSALYHSCDVGTWCILSFRVLQFLDFWLSFMAVVGTFICMATVDEASKRAMHTAVFILTALLAATGATRSANIGIVIAIGSLGLLMGWLLEFSTARRFICWPWQINLNMPQSWPNIGTLLRNTLEVLNKRFRWIFLLLGFITLSFAATSWKLESNSNYWIWHSMWHITIYTSSFFFLCSMRVNARNRNPESNYELTRQDSLPRSETQPREN

>C_gayana_Transcript_806
WTYLRVELPASFSSVTMEFAADMDIQRDQLKGLPRSELAIICLMNSNPPIPDISDSYLENLLSNFLSAGPFGNVINQSNLAQCIPFQKNTTVMLTNDQISPGIWYIGYFHGLGPARTQSKMISRGKAHLVSTSISVKGCPTSALWGPYCNQTAEMIGCSQPSIFNNSRNLLDVSSEKSTNLNTWEHKRRTNILSQRNHFVEKEVGSNITVLGRLENLITCAISNDSLCLRQGDMKFYFLDIVNLASQFEITAKTYGVKGSSLICYLRYNAFPQRDLHDYSGDINHDPLIVKSPNIGRWYIAVETVNKTQMNNTASAPMLDEGCFSLQWQLTACSNGKAGTNCSWEMYGLQRVPKRSPSVPFESYYVPADGRASLEDRQFSLEQFLSNSSTEQYAWTYFFLDVPQGSAGALIHVQLKSDKELNYELYFRYGGLPSNESWDYYASTASSSNGSIFFSLQNSTNSDMDLSILYAKEGTWCFAVKHPSYKANSQTYISVSLQGCHRNCNQKGACHSAVDESGLSFYSFCTCDRDHGGFDCSDELVSPKGHIWQSVFLIASNAAAIFPAFWALRQKAFAEWILYTSSGISSALYHSCDVGTWCILSFRVLQFLDFWLSFMAVVGTFIYMATIDEASKRAMHTAVFILTALLAATGATRSANIGIVIAIGSLGLLMGWLLEFSTARRFICWPWRTNLNVPQRWPDLRALFQNTLEMLNKRFRWLYLLLGFITLSLAATSWKLESNSSYWIWHSMWHITIYTSSFFFLCSMRMNTRNHSPELNYELTRQDSLPRSESRET

>L_fusca_Transcript_36836
MSVSLQGCHRNCNQKGACHSAVDESGLTFYSFCTCDRDHGGFDCSDELVSPKGHIWQSVFLIASNAAAIFPAFWALRQKAFAEWILYTSSGISSALYHSCDVGTWCILSFRVLQFLDFWLSFMAVVGTFVYMATIDEASKRAMHTAVFILTALLAATGATRSANIGIVIAIGSLGLLMGWLLESSTARRFICWSWRTNLNVPQRWPDFRALFQNTLEMLNKRFRWLYLLLGFITLSLAATSWKLESNSSYWIWHSMWHITIYTSSLFFLCSIRVNTRNHRPESNYELTRQDSLPRSESRET

>O_sativa_LOC_Os10g30910.1
MAAARRAKVAAALGVVVWWWWWWAVAVVGCGAQPVVVGSYGQPRLWLKPYDWSYLRVELPPSFSSVTMDFATDRDIQREHLKDLPRRDLAIICLMNSNPPIPDISDSFLDTLLSNFLVVGSFGSTNNQSDLAQCIPFQKNTTIVLRNDQISPGIWYIGYFNGLGPARTQSKMISRGRARSVSTSITVEGCPTSALWGPYCNQTIEMISCSQSSGYNNSRNLMGLNIDKRKTLNTREHTRRINFLSQWNHLEEKGVGSNSTTYSRMDNSITCAISNGSLCLRQGDMKFYFLDVVDLALQFEITATNFGLAQRSSLICYLRYNAFPRRDLHDYSGDISSAPLVLKLPNIGRWYIAIETVNITQMNSTASTPLLDTTCFSLEWQVTGCLNGKAGTNCSWEAYVLQRVPKRSPSVPFESYYVPSDGKASLEYSHFSLEQFLSNSSFEPFAWTYFFLDIPEGSAGALIHVQIKSDKELNYELYSRYGGLPSNESWDYYASRTSSSNGSVYFSLQNSTNSDMDLSIFYAKEGTWCFGVKHPSDKSNSQTYMSISLQGCHKNCNQKGACHSSIDESGLTFYSFCTCDRDHGGFDCNDELVSPNGHIWQSVFLIASNGAAILPAFWALRQKAFAEWILYTSSGISSALYHSCDVGTWCILSFRVLQFLDFWLSFMAVVGTFIYMATIDETSKRAMHTAVFILTALLAATGATRSANIGIVIAIGSLGLLIGWLLEFSTARRFVCWPWRINLNVPQSWPNLRSLFSNSLDLLNKRFRWFYLLLGFITLAFAGTSWKLESNRSYWVWHSLWHITIYTSSFFFLCSMRINTVNHSPEPSYELTRQNSLPRSEPRET*

>P_antidotale_Transcript_43528
MISRGKARLVNTHITVRGCPTSAFWGPYCNQTVEMISCSQPSINNNSRNLLDMNIERTREHYRRIDILSQQSHLVEKEVGSNVTALVRVENSITCSISNDSLCVRQGDMKFYFLDVVNLALQFQITAANFGVLGPSLICYLRFNAFPQRDLHDYSGDISHNPLVVKSPNIGRWYIAIETVNKTQMNNNNTASKPVLDTTCFSLRWQLTGCLNGKSGTDCYWEAYRLQRVPRRSPSVPFESYYVPTDERASLEDSHFYLEQFLSNSSSEQFAWTYFFLDVPQGSAGALIHVQLKSDKELNYELYSKYGGLPSNDTWDYYASTTSSSNGSLFFSLQNSTNSDMDLSIFYAKEGTWCFGVKHPSDRSNSQTYMSVSLQGCHRNCNQKGVCHSSVDESGLTFYSFCTCDRDHGGFDCSDELVSPNGHIWQSVFLIASNAAAILPAFWALRQKAFAEWILYTSSGISSALYHSCDVGTWCILSFRVLQFLDFWLSFMAVVGTFICMATIDEASKRAMHTAVFILTALLAATGATRSANIGIIIAIGSLGLLMGWLLEFSTARRFICWPWQINLNMPQSWPNFGTLLRNTLEVLNKRFRWIFLLLGFITLSFAGTSWKLESNSNYWIWHSMWHITIYTSSFFFLCSMRVNSRNRHPESNYELTRQDSLPRSETQGRTS

>P_bisculatum_Transcript_15002
LCTVCGMFLYIMQQREHLKGIPRSELAIICLMDSNPPIPDISDSYLDSLLSNFLPAGPFGNGNIINQSNLAQCIPFQKNTTVVLTNNQISPGVWYIGYFHGLGPARTQSKMISRGKAHLVSTHITVRGCPTSAFWGPYCNQTVEMIGCSQPSIDNNSRNLLDLNTERRNSWYTGEHNRRINILSLRNHSVEKEVGSNITALVVMENSITCSISNGSLCVRQGDMKFYFLDVVYLALQFEITAANFGVLGPSLICYLRYNAFPQRDIHDYSGDISHAPLVVKSPNIGRWYIAIETVNKTQMNNTASKPILDTMCFSLKWQLTGCLNGKTGANCSWEAYGLQRVPRRSPSVLFESYYVPTDERASLEDSHFSLEQFLSSSSGEQFAWTFFFFDVPQGSAGALIHVQLKSDKELNYELYLKYGGLPSNDTWDYYASRTSSSNGSVFFSLHNSTNSDMDLSIFYAKEGTWCFGVKHPSDTANSQTYMSVSLQGCHRNCNQKGVCHSSVDESGLTFYSFCTCDRDHGGFDCSDELVSPNGHIWQSVFLIASNAAAILPAFWALRQKAFAEWILYTSSGISSALYHSCDVGTWCILSFRVLQFLDFWLSFMAVVGTFIYMATIDEASKRAMHTAVFILTALLAATGATRSANIGIVIAIGSLGLLMGWLLEFSTARRFICWSWQINLNMPQSWRNFRTLFQNTLEVLNKRFRWIFLLLGFITLSFAATSWKLESNNNYWIWHSMWHITIYTSSFFFLCSMRVNTRNSSPESNYELTRQDSLPRSEPRET

>P_coloratum_Transcript_44345
QREHMKGIPRSELAIICLMNSNPPIPDISESYLDRLLSNFLPSGPFGNGNIINQSNLAQCIPFQKNTTVVLTNDQISPGVWYIGYFHGIGPARTQSKMISRGKACLVSTHITVKGCPTSAFWGPYCNQTVEMIGCSQPSMYNNSRNLLDLSIERRNSWYAREHNRRINILSQRNQLVEKEVGSNVTALVRMENSVTCSISNDSLCVRQGDMKFYFLDVVNLALQFEITAANFGVLGPSLICYLRYNAFPQRDLHDYSGDISHDPLVVKSPSIGRWYIAIETVNKTQMNNTSSTPVLDTMCFSLKWQLTGCLNGKTGTNCSWEVYGLQRVPRRSPSVPFESYYIPSDERVSLEDSHFYLEQFLSNSSREQFAWTYFFLDVPQGSAGALIHVQLKSDKELNYELYSKYGGLPSNDIWDYYASRISSSNGSVFFSLQNSTNSDMDLSIFYAKEGTWCFGVKHPTDAANSQTYMSVSLQGCHRNCNQKGVCHSSVDESGLTFYSFCTCDRDHGGFDCSDELVSPNGHIWQSVFLIASNAAAILPAFWALRQKAFAEWILYTSSGISSALYHSCDVGTWCILSFRVLQFLDFWLSFMAVVGTFICMATIDEASKRAMHTAVFILTALLAATGATRSANIGIVIAIGSLGLLMGWLLEFSTARRFICWPWQINLNMPQSWPNFGTLFRNTLEVLNKRFRWIFLLLGFITLSFAATSWKLESNSNYWIWHRCGIITFPR

>P_maximum_Transcript_31186
GPFGNGNIINQSNLAQCIPFQKNTTVVLTNDQISPGVWYIGYFHGLGPARTQSKMISRGKSHLVSTHITVRGCPTSAFWGPYCNQTVEMIGCSQPSIDSNSRNLLDLNIERRSSWYTREHNRRINIPSQLNHLVEKEVGSNVTTLVRMENSITCSISNGSLCVRQGDMKFYFLDVVNLALQFEITAANFGVLGLSLICYLRFNAFPQRDLHDYSGDISHDPLVVKSPNIGRWYIAIETVNKTQMNNTTSTPVLDTMCFSLKWQLTGCLNGKTGTNCSWEAYGLQRVPRRNPSLPFESYYVPTDERASLEDSHFYLEQFLSNSSHEQFAWTYFFLDVPQGSAGALIHVQLKSDKELNYELYSKYGGLPSNDNWDYYASRTSSSNGSVFFSLQNSTNSDMDLSIFYAKEGTWCFGVKHPSDMANSHTYMSVSLQGCHRNCNQKGVCHSSVDESGLTFYSFCTCDRDHGGFDCSDELVSPNGHIWQSVFLIASNAAAILPAFWALRQKAFAEWILYTSSGISSALYHSCDVGTWCILSFRVLQFLDFWLSFMAVVGTFIYMATIDEASKRAMHTAVFILTALLAATGATRSANIGIVIAIGSLGLLMGWLLEFSTARRFICWPWQINLNMPQSWPNFGTLFRNTLEALNKRFRWVFLLLGFITLAFAATSWKLEANGNYWIWHSMWHITIYTSSFFFLCSMRVNTGNRSPESNYELTRQDSLPRSEPRET

>P_miliaceum_Transcript_17093
EHMKGIPRSELAIICLMNSNPPIPDISESYLDSLLSNFLPSGPFGNGNIINQSNLAQCIPFQKNTTVVLTNDQISPGVWYIGYFHGIGPARTQSKMISRGKARFVSTHITVKGCPTSAFWGPYCNQTVEMIGCSQPSMDNNSRNLLDLNIERRNSWYTREHNRRINILSQRNQLVENEVGPNVTALVRMENSVTCSISNNSLCVRQGDMKFYFLDIVNLALQFEITAANFGVIGPSLICYLRYNAFPQRDLHDYSGDISHDPLVVKSPNIGRWYIAIETVNKTQMNNTASKPVLDTICFSLKWQLTGCLNGKTGTNCSWEVYGLQRVPRRSPSVPFESYYIPSDERASLEDSHFYLEQFLSNSSRAQFAWTYFFLDVPQGSAGALIHVQLKSDKELNYELYSKYGGLPSNDIWDYYASRTSSSNGSVYFSLQNCTNSDMDLSIFYAKEGTWCFGVKHPTDTANSQTYMSVSLQGCHRNCNQKGVCHSSVDESGLTFYSFCTCDRDHGGFDCSDELVSPNGHIWQSVFLIASNAAAILPAFWALRQKAF

>S_bicolor_Sobic.001G233700.1.p
MAAARRQAAVLALALVVVMGAGWAPGPRGCAAQGEAVVVASYGEGRLSLKPYDWTYLRVEFPPSFSSVTMDFAADIDLHREHLKGIPRSELAIICLMNSNPPIPDISDSYLDNLLSNSLPAGPFGNSNIINQPNLVQCIPFQKNTTVVLTNDQISPGVWYIGYFHGLGPARTQSKMISRGKARVVSTRITVRGCPTSAFWGPYCNQTVDMIGCSQPSSIDNNSRNLLDLNVERRNSLYTRKHNRRINILSQPNHLIEQEVASNATALVRMENSISCSISNDSLCIRQGDMKFYFLDVVNLALQFEITATNFGALGPSLICYLRYNAFPQRDLHDYSGDISHDPLVVKSPNIGRWYIAIESVNKTQMNVTSSPPVVDTTCFSLKWQLTGCLNGKTGTNCSWEAYGLQRVPKRSPSVPFESYYVPTDERASLEDSHFYLEQFLSNSSHEQFAWTYFFLDIPQGSAGALIHVQLKSDKELNYELYSKYGGLPSNNTWDYYASRTSSSNGSVFFSLQNSTNSDMDLSIFYAKEGTWCFGVKHPSDTANSETYMSVSLQGCHRNCNQKGVCHSSVDESGLTFYSFCTCDRDHGGFDCSDELVSPNGHIWQSVFLIASNAAAILPAFWALRRKAFAEWILYTSSGISSALYHSCDVGTWCILSFRVLQFLDFWLSFMAVVGTFIYMATIDEASKRAMHTAVFILTALLAATGATRSANIGIVIAIGSLGLLMGWLLEFSTARRFICWSSRINLNMPQSWPNIRTLFQNTLEMLNKRFRWIFLLLGFMTLSFAAISWKLESNSNYWIWHSIWHITIYTSSFFFLCSMRVSTRNLSPESNYELSRQDSLPRSEPRET*

>S_viridis_Sevir.9G236200.1.p
MRAPMAAAAAAAAAVLVLVMGAGWAPGPRGCAAQGEEVVVASYGQDRLWLKPYDWTYLRVELPPSFSSVTMDFATDIDIQREHLKGIPRSKLAIICLMNSNPPIPDISDSYLDNLLSNFLPAGPFGNGNIINQSNLAQCIPFQKNTTVVLTNDQISPGVWYIGYFHGLGPARTQSKMVCLDQNISIELISRGKARLVSTRITVRGCPTSAFWGPYCNQTVEMIGCSQPSINNNSRNLLDLNIERRNSRYTREHHRRINILSQQNHLVEKEVGSNVTALVRMENSITCSISNDSLCVRQGDMKFYFLDVVNLALQFQITAANFGVLGPSLICYLRYNAFPQRDLHDYSGDISHDPLVVKSPNIGRWYIAIETVNKTQTNNTASKPVLDTMCFSLKWQLTGCLNGKSGTDCSWEAYGLQRVPRRSPSVPFESYYVPTDERASLEDSHFYLEQFLSNSSSEQFAWTYFFLDVPQGSAGALIHVQLKSDKELNYELYSKYGGLPSNDTWDYYASRTSSSNGSLFFSLQNSTSSDMDLSIFYAKEGTWCFGVKYPSGRANSQTYMSVSLQGCHRNCNQKGVCHSSVDESGLTFYSFCTCDRDHGGFDCSDELVSPNGHIWQSVFLIASNGAAILPAFWALRQKAFAEWILYTSSGISSALYHSCDVGTWCILSFRVLQFLDFWLSFMAVVGTFICMATIDEASKRAMHTAVFILTALLAATGATRSANIGIVIAIGSLGLLMGWLLEFSTARRFICWPWQINLNMPQSWPNFGTLLRNTLEVLNKRFRWIFLLLGFITLSFAATSWKLESNSNYWIWHSMWHITIYTSSFFFLCSMRVNARNRNPESNYELTRQDSLPRSETQPREN*

>T_aestivum_Traes_1AL_F33489A57.1
MAAPWWAAALVTLGVVGLAAGPRGCAAQPVVLTSYGQPKLSLRPYDWTYLRVDLPASFSSITMNFATDRDIPREHLKDLPKSDLAIICLMIANPPIPDTSDYYLDNLLSNFLAVGSFGNTNNQSNLAQCIPFQKNTTIVLTNGQILPGIWYIGYFNGLGPARTQSKMISRGRALSVSTSITVEGCPTSALWGPYCNQTIETIGCSQFSRYNNSRDLLGLTINTRKILKTKENTRRTSFLSRSNHPIGHQLESNGTSVVGVENLITCAISNDSLCLRQGDIKFYFLDIVNQALQFEITAANFRLSQSASLICYLRCNALPQRDLHDYSGDISSAPLVIKLPNIGRWYIAIEILNKTQMRNTTAPMLDTICFSFDWQVTGCLNGKTGTDCSWEAYVLQRVPKRNPSVPFESYYVPTDEGALLEYSHFSLEKFLTNSSFEQFAWTYFFLDVPQGSAGALIHVQLKSDKELNYELYSKYGGLPSNDSWDYYASRTSSSNGSVFYSLQNSTDSDMDLSIFYAKEGTWCFGVKHPNYTSNSQTYMSISLQGCHRNCNQKGVCHASVDESGLTFYSFCTCDRDHGGFDCSDELVSPNGHIRQSVFLIASNAAAILPAFWALRQKAFAEWILYTSSGISSALYHSCDVGTWCILSFRVLQVRCSSHTASLHIIDIYWTKYHGHVYYYSNTR*

>U_panicoides_Transcript_22796
NMINQSNLAQCIPFQKNTTVVLTNDQISPGVWYIGYFHGLGPARTQSKMISRGKSHLVSTHITVRGCPTSAFWGPYCNQTVEMIGCSQPSIDNNSRNLLDLNIERRSSWYTREHNRRINIPSQLNHLVEKEVGSNVTTLVRMENSITCSISNGSLCVRQGDMKFYFLDVVNLALQFEITAANFGVLGPSLICYLRYNAFPQRDLHDYSGDISHDPLVVKSPNIGRWYIAIETVNKTQMNKTASTPVLDTMCFSLKWQLTGCLNGKTGTNCSWEAYGLQRVPRRNPSVPFESYYVPTDEKASLEDSHFYLEQFLSNSSHEQFAWTYFFLDVPQGSAGALIHVQLKSDKQLNYELYSKYGGLPSNDNWDYYASRTSSSNGSVFFSLQNSTNSDMDLSIFYAKEGTWCFGVKHPSDMANSHTYMSVSLQGCHRNCNQKGVCHSSVDESGLTFYSFCTCDRDHGGFDCSDELVSPNGHIWQSVFLIASNAAAILPAFWALRQKAFAEWILYTSSGISSALYHSCDVGTWCILSFRVLQFLDFWLSFMAVVGTFICMATIDEASKRAMHTAVFILTALLAATGATRSANIGIVVAIGSLGLLMGWLLEFSTARRFICWPWQINLNMPQSWPNFGTLFRNTLEVLNKRFRWIFLLLGFITLSFAATSWKLESNGNYWIWHSMWHITIYTSSFFFLCSMRVDTRNRSSESNYELTRQDSLPRSEPRET
