# Supplementary material for: Multiple mechanisms for enhanced plasmodesmata density in disparate subtypes of C4 grasses
Source: J Exp Bot. 2018 Jan 2;69(5):1135–45. doi: 10.1093/jxb/erx456 (PMC6018992; doi:10.1093/jxb/erx456)
Supplement: Dataset S1 [file erx456_suppl_jexbot210930-file001.zip › Data_File/2.seqs]

>Z_mays_GRMZM2G373914_P03
MAGILAWAADVVGGAGGSDDEADDDARAAASAAMTPAQRLRAADLDARAASLRRAIQDLRLRVPPPHVAQRLPHLHADSLASSAALALQLNAHSSTKEQTQQREVTLQEENAAYEKAISECKQKIQEKQMEATQLLSNLEEMEVTEHNLKTQLENALKELEAAQHKASTATSGTAENALLEAKSVTDLKSKDLEEKKRELELLDNKVQTLEKEWSVVEEESLKKPTPAQREKVLERQLHSLIEQLTAKQAQAEILATDVHSKEKELERLNHLHRNLYGGANETGAPRSRLSRGLLSGPEDYYYDPKAGRKPYQAGARTEGQNRLMILRSAIVLYVLLLHVIVFIKISV*

>A_pectinata_Transcript_42154
QQRKTTLQEENAAYEKAISDCQQKIQEKQLEASLLQSNLKEMEMAESSLKAQLENALKEQEAAQHKSSTTAPEITGNALLEAESLINMKSKDLEKKKKELELLDNKVQALEKEWSVVQEESLKNPSPAQREKVLEKQLHSLIEQLTSKQSQAEILIADVRAKEKELERLNNLNRNVYSSGNEMSAARNRTSRGLFGGPEDYDAKSGRRPYQSGARTEGVKKLMILRSAIVLYILLLHIVVFIKISV

>B_distachyon_Bradi3g03180.1.p
MAGILAWAADVVGGADLSDDEAAAADGARAAAMTPEQRLRAADLDARASSLRRAIQDLRLRVPPPHVAQRLPHLHAHSLASSAALALQLNAHSSTKEQALQREIAIQEENTAYEKAISDCRQKIQEKQMEATLLQSNLKEMEIAELDLKAKVDDVSKEQEATQHKASAATSEATGNALLEAESLINLKSKDLEEKKGELKLLEDKVQSLEKVWSLVEEESSKNPSPAQREKVLEKQLHSLIEQLTAKQAQAERLMTDIHAKENDLERLNNLHRNLHSGSSEAAAPRNRFTRGLLSGDEDSDARAFRRPGQPGGVRTEGQKRLMVLRSAFVLYILVLHIVVFIKISVSN*

>C_ciliaris_Transcript_7197
HLHAHSLASSAALALQLNAHSSTKEQAQQREITLQEENAAYEKALSDCRQKIQERQMEISQLQSNLKEMEVAEYNLKAQLEDALKEQEATQQKASTRASETTENALLEAESSINLKSKDLEEKKRELELLDNKVQTLEKEWSVVEEESLKNPTPDQREKVLERQLHSLIEQLTSKQAQAEILITDVRAKEKELERLNHLHRNLHSSANETSTSRNRFSRGLLSAPEDYYGARAGRRLYQPDLRTEGQKRMMILRSSIVLYVLLLHIVVFIKISV

>C_gayana_Transcript_3734
AHSLASSAALALQLNAHSSTKEQAQQREITLQEENAAYEKAISDCQQKIQEKQLEASLLQSNLKEMEMAESSLKVQLENALKEQEAAQHKSSSTAPEITGNALLEAESLINMKSKDLEKKKKELELLDNKVQALDKEWSVVQEELLRNPSPAQREKVLEKQLHSLIEQLTSKQSQAEILIADVRAKEKELERLNNLNRNIYSSGNEASAARNRTGRGLFGGPDDYDAKAGRRPYQSGARTEGVKRMMIFRSAIVLYILLLHIVVFIKLSV

>L_fusca_Transcript_34686
LTLQLNAHSSTKEQAQQREITLQEENAAYEKAVSDCQQKIQEKQLEANLLQSNLKEMEIAESSLKAQLENALKEQEAAQHKSSSTAPEITGNALLEAESLINMKSKDLEKKKKELELLDNKVQVLEKEWSVVQEESLKNPSPAQREKVLEKQLHSLIEQLTSKQSQAEILIADVRAKEKELERLNNLNRNTYSSGNDVSAARNRASRGLFGGPDDYDARAGRRPYQSGARTEGVKRLMILRSAIVLYILLLHVVVFIKISV

>O_sativa_LOC_Os09g02130.1
MSGILAWAADVVGGAGAANDDEADDARAVASAAMTPEQRLRAADLDAKAASLRRSIHDLRLRVPPPHVAQRLPHLHAHSLASSAALALQLNAHSSTKEQALQREITLQEENAAYEKAISNCRQKIQEKQMEVTLLRSNLKEMEISEQDLKAQLDNAQNEQYASQNKASAAASDNTGNALMEAESLINLKSNDLKEKNEELKLLESSVRVLEMEWSVVEGESLKNPTPAQREKVLEKQLHSLIEQLTAKQAQAEGLIVDVHAKEKELERLNNLHKNLQSRNNDGSVARNPFRAVHEDSDAKAVRRPYQFGLRTEGLKRLMILRSAFVLYILVLHIVVFIKLSVSKQ*

>P_antidotale_Transcript_45680
RLRVPPPHVAQRLPHLHAHSLASSAALALQLNAHSSTKEQAQQREITLQEENAAYEKALSDCRQKIQERQMEISQLQSNLKEMEVAEHNLKAQIEDALKEQEATQHKLSTTASEATENALLEAESSINLKSKDLEEKRRELEVLDNKVQTLEKEWSVIEEESLKNPTPEQREKVLERQLHSLIEQLTSKQARAEILITDVRAKEKELERLNHLHRNLCSSANETSAPRNRSSRGLLTAPEDYYGAKVGRRLYQPDLRTEGQKRLMILRSAIVLYVLLLHIVVFIKISV

>P_bisculatum_Transcript_11693
AHSLASSAALALQLNAHSSTKEQTQQREITLQEENATYEKALSDCRQKIQERQMEISQLQSNLKEMELAEQDLKAQLEDALKEQEVSQHKVSTTASEATENVLLEAESLINLKSKDLKEKKRELELLDNKVQALDKEWSVVEEESLKNPSPAQREKVLERQLHSLIEQLTSKQGQAEILMTDVHAKEKELERLNHLHRNLGSGANETSAPRNRFIRGLLSGPEDYYDAKAGRRPYQPGLRTEGQKRLVILRSAIVLYVLLLHIVVFIKISV

>P_coloratum_Transcript_17308
LPHLHAHSLASSAALALQLNAHSSTKEQAQQREISLQEENAAYEKALSDCRRKIQERQMETSQLQSDLKEMEVAEHNLKVQLEDALKEQEATQHKVSTTASETTENALLEAESLINLKSKDLEEKKRVLELLDNKVQTLEKEWSVVEEESLKNPTPAQREKILERQLHSLIEQLTSKQAQAEILITDVHAKEKDLERLNHLHRNVCSSANEISAPRSRFSRGLLSGPEDYCDAKAGRKLYQPGFRTGGQKRLMILRSAIVLYVLLLHIVVFIKISV

>P_maximum_Transcript_7844
QRLPHLHAHSLASSAALALQLNAHSSTKEQAQQREITLQEENAAYEKALSDCKQKIQERQMEISQLQSNLKEMEITEHSLKAQLEDALKEQEAIQHKVSTTASETTENALLEAQSLISLKSKDLEEKKRELELLDNKVQTLEREWSVVEEESLKNPTPDQREKVLERQLHSLIEQLTSKQAQAEILITDVRAKEKELERLNHLHRNLGSSANETSAPRSRFSRGLLSAPDDYYDAKAARRLYQPDLRTEGQKRLMI

>P_miliaceum_Transcript_7122
AHSSTKEQAQQREITLQEENAAYEKALSDCRWKIQERQMETDQLQSDLKEMEVAEHNLKAQLEDALKEQEATQHKVSTTASETAENALLEAESLINLKSKDLEEKKRVLELLDNKVQTLEKEWSVVEEESLKNPTPAQREKILERQLHSLIEQLTSKQAQAEILITDVHAKEK

>Paspalum_Transcript_6902
VNLKSKDLEEKKRELELLDRKVQSLEKEWSVVEEESLKKPTPAQREKVLERQLHSLIEQLTAKQAQAEILATDVHSKEKELERLNHLHRNLSSSTSETSAPRNRFSRGLLSGPEDYYDAKAGRRPHLPGGRTE

>S_bicolor_Sobic.004G028100.1.p
MAGILAWAADVVGGAGGSDDEADDDARAAASAAMTPAQRLRAADLDARAASLRRSIQDLRLRVPPPHVAQRLPHLHAHSLASSAALALQLNAHSSTKEQTQQREVTLQEENAAYEKAISECKHKIQEKQMEASQLQSNLEEMEVTEHNLKTQLENALKEQEAAQHKASTAASGTTENALLEAKSAINLKSKDLEEKKRELELLDNKVQALDKEWSVVEEESLKKPTPAQREKVLERQLHSLIEQLTSKQAQAEILATDVHSKEKELERLNHLHRNLYSSANETGAPRSRLNRGLLSGPEDYYYDPKGGRRSYQTGVRTEGQNRLMILRSAIVLYVLLLHVVVFIKISV*

>S_viridis_Sevir.4G262700.1.p
MAGILAWAADVVGGAGASDDEADGARAAASAAMTPEQRLRAADLDARAASMRRAIQDLRLRVPPPHVAQRLPHLHAHSLASSAALALQLNAHSSTKEQAQQREITLQEENAAYEKALSDCRQKIQERQMEISQLQSNLKEMEVAEHNLKAQLEDALKEQEATQHKVSTTASETTENALLEAESSLNLKSKDLEEKKRELELLNNKVQTIEKEWSVVEEESLKNPTPEQREKVLERQLHSLIEQLTSKQAQAEILITDVRAKEKELERLNHLHRNLHSSANETSAPRNRFSRGLLSAPEDYYGAKAGRRLYQPDLRTEGQKRMMVLRSAIVLYVLLLHIVVFIKISV*

>T_aestivum_Traes_6AS_425FCB942.1
MEAAVLQSNLKEMEIAELDLKAKVDNAIMEQEAAQHKASMAASEATGNALLEAESLMNLKSKDLEEKKGELKLLEDKIQRLEKVWSSVEEESLKNPSPAQREKVLEKQLHSLIEQLTAKQAQAERLITDIHAKEKDLERLNSIQRNLHSSSSEAGAARNRFGGGLLSGDEDSGSKAARRPGQSGGFRTEGQKRLMILRSAFVLYILVLHVVVFIKISVSN*

>U_panicoides_Transcript_14892
QHKVSTTPSGTTEHALLETQSSINLKSKDLEEKKRELELLDNKVQTLEKEWSVVQEESLKNPTPEQREKVLERQLHSLIEQLTSKQTQAEILITDVRAKEKELERLNHLHRNVSRANETSAPRNRFSRGLLSAPEDYYDAKAARRLYQP
