# Supplementary material for: Multiple mechanisms for enhanced plasmodesmata density in disparate subtypes of C4 grasses
Source: J Exp Bot. 2018 Jan 2;69(5):1135–45. doi: 10.1093/jxb/erx456 (PMC6018992; doi:10.1093/jxb/erx456)
Supplement: Dataset S1 [file erx456_suppl_jexbot210930-file001.zip › Data_File/30.seqs]

>Z_mays_GRMZM2G145968_P01
MKDTSFKATGAKRKKVGGAKRGLTPFFAFLAEFRPQYLEKHPELKGVKEVSKAAGEKWRSMSDEEKAKYGGSKKQDGKASKKENTSSKKAKADVREGDEAEGSNKSKSEVEDDEQDGNEDEDE*

>A_pectinata_Transcript_36160
MKSKANADSSFRASGKRKASGGVGKPKRGLTPFFAFLAEFRPKYLEEHPEVKGVAAVTKAAGEKWRSMSNEEKAKYGGSKKQDDKPSKPGNKKGSPSSKKAKTDAEEEEAEGSDKSKSEVEDEEEQDGNEDEDEE

>B_distachyon_Bradi5g18460.1.p
MRSKSDGDASFKASGKRKKATGGVAKPKRAPTPFFAFLAEFRPQYMEKHPEAKGVAAVTKAAGEKWRSMSDEEKAKYGGKKQEVQENKAAKKKESTSSKKAKTDGDEEEGEGSDKSKSDVEDDGEEDGANEEDED*

>C_ciliaris_Transcript_5038
MKSKAGADASFKASGAKRKKAGGPKRGLTPFFAFLAEFRPQYLEKHPENKGVKDVTKAAGEKWRSMSDEEKKKYGGGKKQEDKASKPTNKKKESTSSKKAKTDGGEGDEAEGSDKNKSEVEDDDEQDGNDEDEDEE

>C_gayana_Transcript_11353
MKSKANADSSFRASGKRKAAGGVGKPKRGLTPFFAFLAEFRPKYLEEHPEVKGVAAVTKAAGEKWRSMSDEEKAKYGGIKKQDDKPSKPVNKKESTSSKKAKTDAEEEEAEGSDKSKSEVEDEEEQDGNEDEDEE

>H_vulgare_MLOC_57354.1
MRSKANGDAAFKASGKSKTATGGVTKPKRAPTPFFVFLAEFRPQYMEKHPEAKGVAAVTKAAGEKWRSMSDEEKAKYGGKKADAPASKAVKKKESTTSKKAKTDADEEEEGSDKSKSDVEDDAEDDEE

>L_fusca_Transcript_21867
PNPCLLPAPLSPLLPILAGSSADPSPTAAMKSKANADSSFRASGKRKAAGGVGKPKRGLTPFFAFLAEFRPKYQEEHPEVKGVAVVTKAAGEKWRSMSDEEKAKYGVSKKQDDKPSKPANKKESTSSKKAKTDAEEEEVEGSDKSKSEVEDEEEQDGNEDEDEE

>O_sativa_LOC_Os04g47690.1
MGKADADAEFKAAGKRKKAGGAGKPKRGLTPFFAFLAEFRPQYMEKHPNTKGVAAVTKAAGEKWRAMSDEEKAQYGGKKPDGESKPAAASKKKESTSSKKAKTDGAEQEGEGSDKSKSDVEDDENDGSGEVYRTLYSTWRCLALKWK*

>P_antidotale_Transcript_29393
MKSKAGADASFKASGTKRKKAGGPKRGLTPFFAFLAEFRPQYLEKHPENKGVKDVTKAAGEKWRSMSDEEKKKYGGGKKQEDQASKPTNKKKESTSSKKAKTDGGEGEDAEGSDKSKSEVEDDDEKDGNEDEDEE

>P_coloratum_Transcript_64094
MKAKAGTDTSFKATGAKRKKAGGPKRGLTPFFAFLAEFRPQYLEKHPELKGVKEVSKAAGEKWRSMTDEEKAKYGGGKKQQEDKASKPANKKKESSSSKKAKTDGGEGEEADGSDKSKSEVEDDDEQDGNEDEDEE

>P_miliaceum_Transcript_24415
MKAKAGTDTSFKATGAKRKKAGGPKRGLTPFFAFLAEFRPQYLEKHPELKGVKEVSKAAGEKWRSMTDEEKAKYGGGKKQQEDKASKPANKKKESTSSKKAKTDGGEGEEADGSDKSKSKSEVEDDDEQDGNEDEDEE

>Paspalum_Transcript_13852
MKAKANADSSFKATGAKRKKAGGAKRAPTPFFVFLAEFRPQYLEKHPELKGVKEVAKAAGEKWRSMSDEEKAKYGGGKKQDDKASKPATKKESSSSKKAKTEEADGSDKSKSEVEDDDEQDGNEDEDEE

>S_bicolor_Sobic.006G179800.1.p
MKDTSFKASGAKRKKAGGAKRGITPFFAFLAEFRPQFLEKHPELKGVKEVSKAAGEKWRSMSDEEKAKYGSTKKQGDKASKKESTSSKKAKTDGREGEEAVKSEVEDDDEQDGNEDENE*

>S_viridis_Sevir.7G211900.1.p
MKSKAGADASFKASGAKRKKAGGPKRGLTPFFAFLAEFRPQYLEKHPENKGVKDVTKAAGEKWRSMSDEEKKKYGGGKKQEDKASKPTNKKKESTSSKKAKTDGGEGEEAEGSDKSKSEVEDDDEQDGNEEEDEE*

>T_aestivum_Traes_2AL_020BC1DF2.1
MRSKANGDTAFKASGKNKTATGGVAKPKRAPTPFFAFLAEFRPQYMEKHPEAKGVAAVTKAAGEKWRSMSDEEKAKYGGKKADAPASKAVNKKESTSSKKAKTDADEEGSDVEDDGEEDEE*

>U_panicoides_Transcript_12855
GAKRKKAGGTKRGLTPFFAFLAEFRPQYLEKHPESKGVKDVTKAAGEKWRSMSDEEKAKYRGGKPQEEKSSKPANKKKESTSSKKAKTDGGEGEEAEGSDKSKSEVEDDDEQDGNEDEDEE
