# Supplementary material for: Multiple mechanisms for enhanced plasmodesmata density in disparate subtypes of C4 grasses
Source: J Exp Bot. 2018 Jan 2;69(5):1135–45. doi: 10.1093/jxb/erx456 (PMC6018992; doi:10.1093/jxb/erx456)
Supplement: Dataset S1 [file erx456_suppl_jexbot210930-file001.zip › Data_File/52.seqs]

>Z_mays_GRMZM2G173341_P02
MPLEIQDSEVDIVIAALQPNLTTFFEAWRPFFSRFHIIVVKDPDMAEDLQIPAGFDLKVYTKSDINGLLGASSSINLSGHSCRYFGYLVSRKKYVISIDDNCLPAKDTAGSTVDVVAQHMANLKTPATPFFFNTLYDPYRKGADFVRGYPFSLREGVECMLSCGLWLHNADYDPMTHVVKRNQRNTTYVDAVMTVPLGAMLPVSGINVAFNRDVLGPAMFPGLRLRNEGKHRWDTLEDIWNGLCAKVVCDSLGYGVKTGLPYVMRSDAEAGKALESLKEWEGVKVMDDVLPFFQSLKLSRTAVTVDDCVKELAGVVREKLGPKNAIFTKAADAMVEWNNLWKVHGAQNA*

>A_pectinata_Transcript_42670
FFFNTLYDPFRKGADFVRGYPFSLREGVECMLSCGLWLHNADYDPMTHVVKRNQRNTTYVDAVMTVPLGAMMPVSGINVAFNRDVLGPVMFPGLRLRKEGKHRWDTLEDVFNGLCAKVVCDRLGYGVKTGLPYVMRSDAEAGKALESLKEWEGVKVMDDVLPFFQTLKLSKDAVTVEDCVKELAGIVRDKLGPQNALFTKAADAMVEWINLWKSHGAQSA

>B_distachyon_Bradi5g24850.1.p
MSLEVQDSEVDIVIAALQPNLTSFFEAWQPFFSRFHIIVVKDPDMAADLKIPSGFDVKVYTKSDIEGLLGATSINFSGHSCRYFGYLVSRKKYVISIDDNCLPAKDTAGMTVDAVTQHMINLKTPATPFFFNTLYDPYRKGADFVRGYPFSLREGVECMLSSGLWLHNADYDPMTHVVKRNQRNTNYVDAVMTVPLGAMMPVSGINVAFNREVLGPVMFPGLRIRKEGKHRWDTLEDIWNGLCAKVVCDSLGYGVKTGLPYVMRSDAEAGKALESLKDWEGVKVMDNVLPFFQSLKLSRTAVTVDDCVKELASIVREKLAPKNPIFAKAADAMEEWTKLWKSHGAQNA*

>C_ciliaris_Transcript_7442
MSSVLQDSEVDIVIAALHPNLNTFFEAWRPFFSRFHIIVVKDPDMKEDLQIPTGFDLKVYTKSDIDGMLGATSINFSGHSCRYFGYLVSRKKYVISIDDNCLPAKDTAGSTVDAVAQHMVNLKTPATPFFFNTLYDPYRKGADFVRGYPFSLREGVECMLSCGLWLHNADYDPMTHVVKRNQRNTTYVDAVMTVPLGAMMPVSGINVAFNREVLGPAMFPALRLRNEGKHRWDTLEDVWNGLCAKVVCDSLGYGMKTGLPYVMRSDAEAGKALESLKEWEGVKIMDDVLPFFQSLKLSRTAVTVEDCVKELASIVREKLGPKNAIFTKAADAMVEWNNLWKSHGVQKA

>C_gayana_Transcript_2115
MSLEIQDSEVDIVIAALQPNLTTFFEAWRPFFSRFHIIVVKDPELTQDLQIPSGFDFKVYTKSDINGLLGATSINFSGHSCRYFGYLVSRKKYVISIDDNCLPAKDAGGLTVDAVHQHMVNLKSPATPFFFNTLYDPFRKGADFVRGYPFSLREGVECMLSCGLWLHNADYDPMTHVVKRNQRNTTYVDAVMTVPLGAMMPVSGINIAFNRDVLGPAMFPGLRLRKEGKHRWDTLEDVFNGLCAKVVCDRLGYGVKTGLPYVMRSDAEAGKALESLKEWEGVKVMDDVLPFFQTLKLSKDAVTVEDCVKELASIVRDKLGPHNAIFTKAADAMVEWNNLWKSHGSQSA

>H_vulgare_MLOC_63185.1
MSLEVQDSEVDIVIAALQPNLTSFFQAWQPFFSRFDIIVVKDPELAADLQIPSGFNVKVYTKSDIDGLLGATSINFSGHSCRYFGYLVSRKKYVISIDDNCLPAKDPAGMTVDAVTQHMVNLKTPATPFFFNTLYDPYRKGADFVRGYPFSLREGVECMLSCGLWLHNADYDPMTHVVKRNQRNTNYVDAVMTVPLGAMFPVSGINVAFNREVLGPVMFPGLRIRKEGKHRWDTLEDIWNGLCAKVICDSLGYGVKTGLPYVMRSDAEAGKALESLKEWEGVKVMDDVLPFFESLKLSRTAVTVDDCIKELAGIVRQKLAPKNAIFSKAADAMEEWTKLWKSHGAQNA

>L_fusca_Transcript_14601
MSLEIQDSEVDIVIAALQPNLATFFEAWRPFFSRFHIIVVKDPELAEDLQIPSGFDLKVYTKSDIDGLLGATSINFSGHSCRYFGYLVSRKKYVISIDDNCLPAKDAGGLTVDAVHQHMVNLKTPATPFFFNTLYDPFRKGADFVRGYPFSLREGVECMLSCGLWLHNADYDPMTHVVKRNQRNTTYVDAVMTVPLGAMIPVSGINVAFNRDVLGPVMFPGLRLRKEGKHRWDTLEDVFNGLCAKVVCDRLGYGVKTGLPYVMRSDAEAGKALESLKEWEGVKVMDDVLPFFQTLKLTKDAVTVEDCVKELASIVRDKLGPQNAIFTKAADAMVEWINLWKSHGAQSA

>O_sativa_LOC_Os04g56520.2
MSLEIQDSEVDIVIAALQPNLTTFFEAWRPFFSRFHIIVVKDPDMAEELQIPTGFDLKVYTKSDMGVLGATSIDFSGHSCRYFGYLVSRKKYVISIDDNCLPAKDNGGLTVDAVAQHMSNLKTPATPFFFNTLYDPFRKGADFVRGYPFSLREGVECMLSCGLWLHNADYDPMTHVVKRNQRNTTYVDAVMTVPLGAMMPVSGINVAFNREVLGPVMFPALRLRKEGKHRWDTLEDVWNGLCAKVVCDRLRYGVKTGLPYVMRSDAEAGKALESLKEWEGVKVMDVVLPFFESLKLSSTSVTVEDCVKELTSIVKEKLGPQNAIFAKAADAMEEWTKLWKSHGAQSA*

>P_antidotale_Transcript_319
MSSGIQDSEVDIVIAALQPNLNTFFEAWRPFFSRFHIIVVKDPDMKEDLQIPTGFDLKVYTKSDIDGMLGATSINFSGHSCRYFGYLVSRKKYVISIDDNCLPAKDTAGSTVDAVAQHMVNLKTPATPFFFNTLYDPYRKGADFVRGYPFSLREGVECMLSCGLWLHNADYDPMTHVVKRNQRNTTYVDAVMTVPLGAMMPVSGINVAFNREVLGPAMFPALRLRNEGKHRWDTLEDVWNGLCAKVVCDSLGYGMKTGLPYVMRSDAEAGKALESLKEWEGVKVMDDVLPFFQSLKLSRTAVTVEDCVKELASIVREKLGPKNAIFTKAADAMVEWNNLWKSHGAQNA

>P_bisculatum_Transcript_44236
MSSVIQDSEVDIVIAALQPNLTTFFEAWRPFFSRFHIIVVKDPDMTEDLQVPTGFDLKVYTKSDIDGVLGATSINFSGHSCRYFGYLVSRRKYVISIDDNCLPAKDTAGLIVDAVAQHMTNLKTPATPFFFNTLYDPYRKGADFVRGYPFSLREGVECMLSCGLWLHNADYDPMTHVVKRNQRNTTYVDAVMTVPLGAMMPVSGINVAFNREVLGPAMFPGLRLRNEGKHRWDTLEDVWNGLCAKVVCDSLGYGVKTGLPYVMRSDAEAGKALESLKEWEGVKVMDDVLPFFQSLKLSRTAVTVEDCVKELASIVREKLGPKNAVFTKAADAMVEWNNLWKSHAARDA

>P_coloratum_Transcript_37974
MSSVIQDSEVDIVIAALQPNLTTFFEAWRPFFSRFHIIVVKDPDMREDLQIPTGFDLKVYTKSDIDGVLGATSINFCGHSCRYFGYLVSRKKYVISIDDNCLPAKDTAGSTVDAVAQHMANLKTPATPFFFNTLYDPYRKGADFVRGYPFSLREGVECMLSCGLWLHNADYDPMTHVVKRNQRNTTYVDAVMTVPLGAMLPVSGINVAFNREVLGAAIFPGLRLRNEGKHRWDTLEDVWNGLCAKVVCDSLGYGVKTGLPYVMRSDAEAGKALESLKDWEGVKIMDDVLPFFQSLKLSRTAVTVEDCVKELASIVREKLGPKNAIFTKAADAMVEWNHLWKSHAARDA

>P_miliaceum_Transcript_5494
MSSVIQDSEVDIVIAALQPNLTTFFEAWRPFFSRFHIIVVKDPDMREDLQIPTGFDLKVYTKSDIDGVLGATSINFSGHSCRYFGYLVSRKKYVISIDDNCLPAKDTAGSTVDAVAQHMVNLKTPATPFFFNTLYDPYRKGADFVRGYPFSLREGVECMLSCGLWLHNADYDPMTHVVKRNQRNTTYVDAVMTVPLGAMLPVSGINVAFNREVLGPAIFPGLRLRNEGKHRWDTLEDVWNGLCAKVVCDSLGYGVKTGLPYVMRSDAEAGKALESLKDWEGVKIMDDVLPFFQSLKLSRTAVTVEDCVKELASIVREKLGPKNAIFTKAADAMVEWNNLWKSHAAGDA

>Paspalum_Transcript_18506
MALEIQDSEVDIVIAALQPNLTTFFEAWRPFFSRFHTIVVKDPDMVEDLQIPAGFDLKVYTKSDIDAVLGASSINFSGHSCRYFGYLVSRKKYVISIDDNCLPAKDTAGSTVDAVSQHMANLKTPATPFFFNTLYDPYRKGADFVRGYPFSLREGVECMLSCGLWLHNADYDPMTHVVKRNQRNTTYVDAVMTVPLGAMMPMSGINIAFNREVLGPAMFPGLRLRNEGKHRWDTLEDIWNGLCAKVVCDSLGYGVKTGLPYVMRSDAEAGKALESLKEWEGVKVMDDVLPFFQSLKLPRTAVTVEDCVKELASIVREKLGPKNAIFTKAADAMVEWNNVWKSHGAQDA

>S_bicolor_Sobic.006G250900.3.p
MPLEIQDSEVDIVIAALQPNLTTFFEAWRPFFSRFHIIVVKDPDMAEDLQIPTGFDLKVYTKSDINGVLGSSSINFSGHSCRYFGYLVSRKKYVISIDDNCLPAKDTAGLTVDAVAQHMANLKTPATPFFFNTLYDPYRKGADFVRGYPFSLREGVECMLSCGLWMHNADYDPMTHVVKRNQRNTTYVDAVMTVPLGAMLPVSGINVAFNRDVLGPAMFPGLRLRKEGKHRWDTLEDIWNGLCAKVVCDSLGYGVKTGLPYVMRSDAEAGKALESLKDWEGVKIMDDVLPFFQSLKLSRTAVTVDDCVKELAGIVREKLGPKNAIFTKAADAMVEWNNLWKAHGAQNA*

>S_viridis_Sevir.3G026000.1.p
MSSGIQDSEVDIVIAALQPNLNTFFEAWRPFFSRFHIIVVKDPDMKEDLQIPTGFDLKVYTKSDIDGMLGATSINFSGHSCRYFGYLVSRKKYVISIDDNCLPAKDTAGSTVDAVAQHMVNLKTPATPFFFNTLYDPYRKGADFVRGYPFSLREGVDCMLSCGLWLHNADYDPMTHVVKRNQRNTTYVDAVMTVPLGAMMPVSGINVAFNREVLGPAMFPALRLRNEGKHRWDTLEDVWNGLCAKVVCDSLGYGMKTGLPYVMRSDAEAGKALESLKEWEGVKVMDDVLPFFQSLKLSRTAVTVEDCVKELASIVREKLGPKNAIFTKAADAMVEWNNLWKSHGARNA*

>T_aestivum_Traes_2AL_41B176D01.1
MSLEVHDSEVDIVIAALQPNLTSFFQAWQPFFSRFDIIVVKDPELTADLQIPSGFNVKVYTKSDIDGLLGATSINFSGHSCRYFGYLVSRKKYVISIDDNCLPAKDPAGMTVDAVTQHMINLKTPATPFFFNTLYDPYRKGADFVRGYPFSLREGVECMLSCGLWLHNADYDPMTHVVKRNQRNTNYVDAVMTVPLGAMFPVSGINVAFNREVLGPVMFPGLRIRKEGKHRWDTLEDIWNGLCAKVVCDSLGYGVKTGLPYVMRSDAEAGKALESLKEWEGVKVMDDVLPFFESLKLSRTAVTVDDCIKELAGVVRQKLAPKNAIFAKAADAMEEWTKLWKSHGAQNA*
