# Supplementary material for: Multiple mechanisms for enhanced plasmodesmata density in disparate subtypes of C4 grasses
Source: J Exp Bot. 2018 Jan 2;69(5):1135–45. doi: 10.1093/jxb/erx456 (PMC6018992; doi:10.1093/jxb/erx456)
Supplement: Dataset S1 [file erx456_suppl_jexbot210930-file001.zip › Data_File/27.seqs]

>Z_mays_GRMZM2G071996_P01
MATSSSSLTTLHSRFLSPTPSSPYMAALPRRRRAGARYPRIRAIDLDQNTIVAISVGVVSIAVGIGVPVFYETQIDNAAKRDNTQPCFPCSGSGAQVCRFCSGKGIVTVVLGAGETEESQCVNCEGIGSLTCTTCQGTGIQPRYLDRREFKDDD*

>A_pectinata_Transcript_17811
RCPPDPNQTPRPKPIRTPQATRVATMATSSSPPLTTLHSPFGSSTPSSAYMATLPRRRRLGARYARIRAIDLDQNTIVAISVGVVSIAVGIGVPVFYETQIDNAAKRDNTQPCFPCSGSGAQVCRFCSGKGNVTVVIGAGETEVSQCVNCEGIGSLTCTTCQGTGIQPRYLDRREFKDDD

>B_distachyon_Bradi1g67990.5.p
MATSSSPLTTTHSSFLSSAPCSLTTMAALPRRRRPGARYPRIQAIDFDQNTIVAITVGVASVAAGIGIPIFYENQIDNSAKRDNTQPCFPCSGSGAQVCRFCTGAGTVTVVIGSGESEVSKCVNCDGIGSLTCTTCQGSGIQPRYLDRREFKDDDD*

>C_ciliaris_Transcript_26795
QNTIVAISVGVVSIAVGIGVPVFYETQIDNASKRENTQPCFPCSGSGAQVCRFCTGKGIVTVVLGAGETEESKCVNCDGIGSLTCTTCQGSGIQPRYLDRREFKDDD

>C_gayana_Transcript_3880
MATSSSPPLTTLHSPFRSSTPSSPYMAALPRRRRLGARSSRIRAIDLDQNTIVAISVGVVSIAVGIGVPVFYETQIDNAAKRDNTQPCFPCSGSGAQVCRFCSGKGNVTVVIGAGETEVSQCVNCEGIGSLTCTTCQGTGIQPRYLDRREFKDDD

>L_fusca_Transcript_17261
PKPNTAAKPIRTLQATRVAAMATSSSPPLTTLHSPFRSSTPSSAYMAALPQRRRLRARYTRIRAIDLDQNTIVAISVGVVSIAVGIGVPVFYESQIDNAAKRDNTQPCFPCSGSGAQVCRFCSGKGNVTVVIGAGETEVSQCVNCEGIGSLTCTTCQGTGIQPRYLDRREFKDDD

>P_antidotale_Transcript_7804
RRRRCARIRAIDLDQNTIVAISVGVVSIAVGIGVPVFYETQIDNASKRENTQPCFPCSGSGAQVCRFCTGKGIVTVVLGAGETEESKCVNCDGIGSLTCTTCQGSGIQPRYLDRREFKDDD

>P_bisculatum_Transcript_21850
MATSSSPLTTLHSSFLCSTPSSPCYVAALPRRRRRCARIRAIDLDQNTVVAISVGVVSIAVGIGVPVFYETQIDNAAKRENTQPCFPCSGSGAQVCRFCSGKGIVTVVLGAGETEESKCVNCEGIGSLTCTTCQGTGIQPRYLDRREFKDDD

>P_coloratum_Transcript_24930
RRPYTRIRAIDLDQNTIVAISVGVVSIAVGIGVPVFYETQIDNASKRENTQPCFPCSGSGAQVCRFCTGKGIVTVVLGAGETEESKCVNCDGIGSLTCTTCQGSGIQPRYLDRREFKDDD

>P_maximum_Transcript_18945
PTPSSPCSVAAALPRRRRPYTRIRAIDLDQNTIVAISVGVVSIAVGIGVPVFYETQIDNAAKRENTQPCFPCSGSGAQVCRFCTGKGVVTVVLGAGETEESKCINCDGIGSLTCTTCQGSGIQPRYLDRREFKDDD

>P_miliaceum_Transcript_26232
TRVRRRPRRAAAMATSSSPLAALHSSSFASSTPSLPCKLAAPPRRRRPYTRIRAIDLDQNTIVAISVGVVSIAVGIGVPVFYETQIDNASKRENTQPCFPCSGSGAQVCRFCAGKGIVTVVLGAGETEESKCVNCDGIGSLTCTTCQGSGIQPRYLDRREFKDDD

>Paspalum_Transcript_14337
NLWSKTPLPLRSDTPSRPQTRYRGPNQSEAANVAGDACDAAAMATSSSPLTTLHSAFRCSTTTTSSPYMAALPRRRRAGARYPRIRAIDLDQNTIVAISVGVVSIAVGIGVPVFYETQIDNAAKRENTQPCFPCSGSGAQVCRFCTGKGIVTVVLGAGETEESQCVNCEGIGSLTCTTCQGTGIQPRYLDRREFKDDD

>S_bicolor_Sobic.006G103400.1.p
MATSSSSLTTLHSRFLSSTPSSPYMAALLPRRRSAGARRYPRIRAIDLDQNTIVAISVGVVSIAVGIGVPVFYETQIDNAAKRENTQPCFPCSGSGAQVCRFCTGKGIVTVVLGAGETEESQCVNCEGIGSLTCTTCQGTGIQPRYLDRREFKDDD*

>S_viridis_Sevir.1G117300.1.p
MATSSSSPLTTLHSSFLSPTPPPSPCSVAALPRRRRRCARIRAIDLDQNTIVAISVGVVSIAVGIGVPVFYETQIDNASKRENTQPCFPCSGSGAQVCRFCTGKGIVTVVLGAGETEESKCVNCDGIGSLTCTTCQGSGIQPRYLDRREFKDDD*

>T_aestivum_Traes_4AS_93E2E2D19.2
MAMATTSSRLTTTQYSFLSSTPCSPATMAALPRRRRPSARYPRIQAIEFDQNTVVAITVGVVSVAAGIGIPIFYENQIDNSAKRDNNQPCFPCSGSGAQVCRFCTGAGTVTVVIGNGESEVSKCVNCDGIGSLTCTTCQGSGIQPRYLDRREFKDDDD*

>U_panicoides_Transcript_10275
TIVAISVGVVSIAVGIGVPVFYETQIDNAAKRENTQPCFPCSGSGAQVCRFCTGKGVVTVVLGAGETEESKCINCDGIGSLTCTTCQGSGIQPRYLDRREFKDDD
