# Supplementary material for: Multiple mechanisms for enhanced plasmodesmata density in disparate subtypes of C4 grasses
Source: J Exp Bot. 2018 Jan 2;69(5):1135–45. doi: 10.1093/jxb/erx456 (PMC6018992; doi:10.1093/jxb/erx456)
Supplement: Dataset S1 [file erx456_suppl_jexbot210930-file001.zip › Data_File/8.seqs]

>Z_mays_GRMZM2G132373_P01
MGVPVAQKSDSWVTVLAMTDSGGLGVRPINGGRGSAVEQRGLGLGDNGPPVSPPERVSTPPAPRLAAWWRMSSPGPLRCSTPRSVGCEDGDDSDRYFSPQSEFSQDTSDTDSMSTSISRMYTFRLGTSSPLDSPIKQLGVGDTSPPSRKGCHSPRYPWNSCRGSDDVDSSFMSSPRHDDEERKYDVQPIDFESRHIWYPPPPQDENGTFQYDEDDDNDVCDGKVFGHINHDYCDGEDDDDVLGIKGKHSISHKEFLRSALHGHFRALVSQLLEGHGIDPVDGWPDIVSSLAWQAATFVRPDTSKGGSMDPTDYVKVKCVASGNPNDSAFIKGVVCSKNVKHKRMVSKHENPRLLLLGGALEYQKVTNKLASINSILEQEKEYLKNAVAKIEAQRPQVLLVEKSVPLHAQQLLAKDISLVLNVKRSLLERISRCTGAQIASSVENITSTGVGQCQTFWIERVTECSSPKVSNKNTVKTLMFFDGCPRRLGCTVLLRGKSYEELKKVKLAVQYALFAAYHLSLETSYLADEGATLPKVPSDLQLEKPNSSSRYYQQNLIEFQTIEGETYGAGCITPCLNGSANQSHSRDDIIHEEHAHCHSRSDLSWEEYTGGTIDVYPYSTEASMYSSCMPPVCMTVQTPKSSLASARKSTPGNLFFSNNVHIDEAGGGMSKVDNDVLDLDNGWNHISDEDSVAIHDHNGNHNEYFPTSDSPQSILVSLSIACPLRGIVCKQSQLFRIKFYGTFDKPLGTYFREDLFVQTSCCESCKEPAESHVRCYTHQQGSLTISVKTLPSVKLPGELDGKVWMWHRCLRCKPKDGIPPATQRIVMSDAARGLSFGKFLELSFSNHTTANRIACCGHSLQRDCLRFYGLGSMVAVFRYSPVDILSVNLPSSVLDFACPKAQDWIIKEAVDVCARKEHLYREIVAKLDCIEKIVKDQNIGMKSGLHKHVADLKELVKVEWKKYDVVSAFSIVDNLQTFEPYIDVLELNLLRRELVHDIHVWDRRLYMMHSLTKENCRTMPNDAQFSEKFTESSLEQSKDVTSGKHLNAESSLEQNQPSTLEVAAVSVKSSPMTEQTNTSISHLALETTIMGDASMHSVSTVISFAPGSYEMQSEGVLAELEAGKTLQKSQSSASNLSDRIDLAWTGSGQLVNDSSSSMEAVSFIPASLKDNPAYQKVIAPIRIKSFDSAISSRNVDDSNASIRRSYSQRPPKAIERTGKGLSPTFLNKLSLPGMIHGESRLLLSQNDSGVIVPIYDDEPSSMIAHAMTVPEYHSFLLPLLYQNNESNLLNYGSDQPQPITRNDSKYNHFTISFEDEDSNSVDKAKFSVTCYFAKQFDAIRRKCCPDELDYIRSLSRCKRWSAQGGKSNVYFAKTLDDRFVIKQVTRTELDSFEDYAADYFKYLIDSVSSGSPTCLTKVLGLYQIIAKNLRDGKELKMDVMVMENLFFKRKVSRIYDLKGSLRSRYNPDTSGNNKVLLDLNLLETLHTKPIFLGSKAKRRLERAVWNDTSFLASVDVMDYSLLVGIDEERKELVMGIIDYLRQYTWDKQLETWVKATGFLGGSKDVLPTIISPDQYKKRFRKAMSKYFLALPDQWSP*

>A_pectinata_Transcript_962
MGVPVAQKSDSWVAELGMTDFGGGGVGESCGLGVRPINGGRGGEAEQREAWQDGPPVSPPERACTPPASRMGGWRRFSSPGPVRCLTPRILSGEDSERYFSPQIEISQDTSDTDSMSTSISRAYTFRLGTSSPLDSPMKQLGGDTSPHSRRSVYSGQYSPCYPWNSGRASDDVDSSFMNSSPRDDEQNKDAVHQIDFESNQHIWYPPPPQDEGDDFENGFFEYDEDDDNEVSDGKVFGHVNLDHCDDDLGIRGKHNIAHKEFLRNSLHGHFRALVSQLLQGHGIDPVDGWSDIVSSLAWQAATFVRPDTNDGGSMDPTDYIKVKCVASGNPNESTFIKGVVCSKNVKHKRMVSKHENPRLLILGGALEHQKVTNKLASINCIIEQEKEYLKNAVAKIESQRPHVLLVEKSVSLYAQQLLAREISLVLNVKRSLLERISRCTGAQIASSIENIASARLGQCQTFWIERVTECSSPKISNKKTPKTLMFFDGCPRRLGCTVLLRGRSYDELKKIKLAVQFAVFAAYHLSLETSYLADEGATLPKVPSDLQLGKQSLSSSYSPQNLNEFQTVDERASGNGCVMPCLDGSSANQSHSRADFIHEDCVQSYSRTYSSREEYVGGTVDVHPHSTKALISNGCIPHVDIAVQNSGSLLLRTPTEVYISDIVQRDETARGVVRVESDLDNGWHHISDEDRAAMHDHNEYFPTSDNPQSILVSLSIACPLRGIVCKQSQLFRIKFYGSFDKPLGRYFREDLFVQTSCCESCKEPAESHVRCYTHQQGSLTISVRTLASIKLPGERDEKIWMWHRCLRCKPEDGIPPATQRVVMSDAARGLSFGKFLELSFSNHTTANRIACCGHSLQRDCLRFYGLGSMVAVFRYSPVDILSVNLPSSVLGFAYPTTQDWVIEEASDVASKKERLYIEIIDELDCIENIVQAQNVSMTSGLYKHVVDLKDLVKVEWKKYDVLSGFSNTGDLQTLETIIDVLELNRLRQELVLDAHIWDRRLYMMHSLTKENCCTVPTDVHCSEKLTGCFTEDPKDEVSSKHGDIGNSLEQGQSSTLVVAMASGKPSSTKEQENTSVSHLVLKPDIIHDIKSEGALADELNSEKTLQESQSSASNLSERIDLAWTGSGQIAYDPSQCGMEALPATPASLKDDPAYQKVIAPIRIKSFDSAVVSRNRLVSVDDPNASIRRSYSQRPPKSIERIGRAQSPTFMNKLLLSGMVNWEGRLVLPHSTSDVVVPIYDDEPSSMIAHAMTVPEYHNFLLPCLDQHTESSILNCVAYDSTSKTCSDGSLRSYGSDQPISGNVSKDIHLTVSFEDENSYSVDKAKFSVTCYFAKQFDAIRRKCCPDELDYIRSLSRCKRWSAQGGKSCVYFAKTLDDRFVIKQVTRTELDSFEDYAAEYFKYLTESVSSGSPTCLTKILGLYQVIAKNLRDGKELKMDVMVMENLFFKRKVSRIYDLKGSLRSRYNPDTSGNNKVLLDLNLLETLHTKPIFLGSKAKRRLERAVWNDTSFLASVDVMDYSLLVGIDEERKELVMGIIDYLRQYTWDKQLETWVKVSGFLGGSRDVLPTIISPDQYKKRFRKAMSKYFLTLPDQWSS

>B_distachyon_Bradi1g44047.1.p
MGVPVAQKSDYWITGLAMTDCGGSERCDLGVRPINGGRGGAMEQRGDGFDGPPVSPPERVPTPSTSRSAGRRSFSSPGPLRCSTPRSINYEDGEDSDRYFSPQSEFSQDTSDTDSVSTIGRLYTFRLGTSSPVYSPMKRMGLGDTSPPSGRSGHSSQNSPMCALNSGHGYDDVDYSSFVNSPNCDDEQHDNVLHPIDFESNGLIWYPPPPQDEGDDFENSFFEYDDDDDDNEISDGKTFGHVNHDTGVGDDLLGIKGKQNIAHKEFLRNALHGHFRALVSQLLQGHGVDLVDGWSDIVSSLAWQAATFVRPDTRKGGSMDPTDYVKVKCVASGNATDSTFIKGVVCSKNVKHKRMVSKHENPRLLLLGGALEHQKVTNKLASINSILEQEKEYLKNAVAKIEAQRPHVLLVEKSVPMYAQQLLAKDISLVLNVKRSLLERISRCTGAQIASSIDNVTSARLGQCQAFWIERVTESSAPKDPSRKSARTLMFFDGCPRRLGCTILLRGTSYEELRKVKLALQFAVFAAYQLSLETSYLADEGATLPKIPLDLPALPLEKHMNGGNISVSNCPPNLNDPQTIGYRTSDNGCIMPVNFLDGSSNLLSTDQSLLRNFNQEEYSGGTGTNGCVPPLGITVETSKSPLTFASKGTPTENLDNVHKDEMVGGICSVESDLDNGWHHISDEERLGVAMHRNENTTEYFPTSENAQSILVSLSIACPLRGIVCKQSQLFRIKFYGNFDKPLGRYFCEDLFNQTSCCESCKEPAESHVQCYTHQQGSLTISVRNLASVKLPGRNDGKIWMWHRCLRCKSKDGIPPPTQRVVMSDAASGLSFGKFLELSFSNHTTANRVACCGHSLQRDCLRFYGFGSMVAVFRYSPVDILSVNLPPSVLDFAYPIAQDWLIEEASDVANRKENFYRAISDKLDCIEKTVTVQDVSTNTGLYKHVVDLKDLIKVERKKYDVLSGFLNIESLQTVEQVIDVLELNHLRRELVLDSHIWDRRLHMMHSLTKENCHTASTDAHCPKKLPESLLEESNDEISSKQENMENSLEYTQSSSSITDAGKSLLGGEQGDTTVPLLGLKTNIDEVHHQSADTYVDSTSLHFVSGPCEIQSDVAAVDEVKLESTLEKPQSSASNLSDRIDLAWSGSSVEVLPVVPAAPMDGPSYQNVVAPIRIKSFDSGINIRNRLSPVDGLNVSIRRAYSQRPPRAFERTGRGLTPTCTTKLLLPGVMDGEGRLLLSQCTSSVVVPIYDDEPSSMIAHAMTVPEYHNFVLPLLNLHNESDKFSVSNSVDQDSTSRRLSGSDQPQPRTQIDSKDSHLTVTFEDEDSCSVDRAKFSVTCYFAKQFDAIRRKCCPDELDYIRSLSRCKRWSAQGGKSNVYFAKTLDDRFIIKQVTRTELDSFEDYAAEYFKYLTESLSSGSPICLAKVLGLYQVVAKNMKDGKELKMELMVMENIFFNRKVSRIYDLKGSLRSRYNPDTSGNNKVLLDLNLLETLHTKPIFLGSKAKRRLERSVWNDTSFLASVDVMDYSLLVGIDEERKELVMGIIDYLRQYTWDKQLETWVKASGILGGSKDVLPTIISPDQYKKRFRKAMSKYFLTVPDQWSP*

>C_ciliaris_Transcript_9848
GDNGPPVSPPERVFTPPLPRMASWRRMSSPGPLRCSTPRSVGYEDGDDSDRYFSPQSEFSQDTSDTDSVSTSISRMYTFRLGTSSPLDSPIKKLGVGDMSPPSRRGAHSPSYPWNSGRVSDDVESSFMNSLSRDDDQNKDAVQPVDFESRHIWYPPPPLDEGDDLENGFLKYDDDDDNDVCDGMVFEDVNHDCGDGSDDDLLGTKGKHNIAHKESLRNALHGHFRALVSQLLQGHGIDPVDGWSDIVASLAWQAATFVRPDTSKGGSMDPTDYVKVKCVASGNPNDSAFIKGVVCSKNVKHKRMVSKHENPRLLLLGGALEHQKVTNKLASINSILEQEKEYLKNAVAKIEAQHPHVLLVEKSIPLDAQQLLSKDISLVLNVKRSLLERISRCTGAQIASSVENVTSTMVGHCQTFWIERVTECSSPRMSNKKTVKTLMFFDGCPRRLGCTILLRGKFYEELKKVKLAVQFALFAAYHLSLETSYLADEGATLPKVPSDLQLEKQIFPSNCQQNLNGLQTIADRTSGNGCIMPCLDGSSASELQSRSDLNNAEYVESHPRADSSQDDYTGGTIGMYPYSTKASLYASCIPPVGITVQRCARKRTPADHNGHIGELVGQMLKVESDLDNGWNHISDEDRGAIRDHNENHNFTTSDNPQSILVSLSVACPLRGIVCKQSQLFRIKFYGTFDKPLGRYFREDLFVQTSCCESCKEPAESHVRCYTHQQGSLTISVRTLASVKLPGEHDGKVWMWHRCLRCKPEDGIPPATQRVIMSDAARGLSFGKFLELSFSNHTTANRIASCGHSLQRDCLRFYGLGSMVAVFHYSPVDILSVNLPPSVLDFSYPAPQDWIIKEAADVASTKENLYKEIVAKLDCIEQLIKAQNVTMNSGLYKHVADLKELVKVEWKKYNVLSGFSNLDNLQKFGPTLDVLDLNHLRRELVLDIHIWDRRLYMMHSLTKENCHTVPAETRCSEKLTESVLKEHKDVMSSKHGTINNSLEQTRPNALELPTDSAKPFPTREQNNTSGSDLGLKTNTEADISLHSGPAGISSALGPCGIQSEAVLADELTAEKMLQKSQSSASNLSDRIDLAWTGSGQFVIDPSQCSMETVPVIPAALKDDPAYQKVIAPIRIKSFDSAVSSRNKLSPVDDSNAIIRRSYSQRPPKVIEKTGRALSPTFVSNLSLSGVVDGEGRLLLSQNDPDVVVPIYDDEPSSMIAHAMTVPEYRSFLLPENNESSALNSVTHKSSRSTFDGSMRSYGSDQSQAITGSDSKDNHLTVSFEDEDSNAVDKAKFSVTCYFAKQFDAIRRKCCPDKLDYIRSLSRCKRWSAQGGKSNVYFAKTLDDRFVIKQVTRTELDSFEDYAVEYFKYLTESVSSGSPTCLTKILGLYQVTAKNLRDGKELKMDVMVMENLFFKRKVSRIYDLKGSLRSRYNPDTSGKNKVLLDLNLLETLHTKPIFLGSKAKRRLERAVWNDTSFLASVDVMDYSLLVGIDEERKELVMGIIDYLRQYTWDKQLETWVKASGFLGGSKDGLPTIISPDQYKKRFRKAMSKYFLTLPDQWSS

>C_gayana_Transcript_35210
MGVPVAQKSDSWVADLGMAYCGGDGVGESCGLGVRPINGGRGGEAEQREAGLDGPLVSPPERACTPPTSRMGGWRRFSSPGPVRCLTPRSVGYEDGEDSERYFSPQSEMSQDTSDTDSMSTSISRAYTFRLGTPSPLDSPMKQLAGDTSPLSRRSVHSGQYSPCYPWNSGRVSDDVDSSFMNSPPYDDEQNKYAVHQIDFESNQNIWYPPPPQDEGDDFENGFFEYDEDDDNDVSDGKVFGRVNLDNCGDDLGIRGKHNAAHKEFLRNSLHGHFRALVSQLLQGHGIDPVDGWSDIVSSLAWQAAIFVRPDTNDGGSMDPTDYIKVKCVASGNPNDSMFIKGVVCSKNVKHKRMVSKHESPRLLILGGALEHQKVTNKLASINCIIEQEKEYLKNAVAKIEAQRPHVLLVEKSVPLYAQQLLAKEISLVLNVKRSLLERISRCTGAQIASSIENIGSVRLGQCQTFWIERVTECSSPKISNKKTPKTLMFFDGCPRRLGCTVLLRGRSYEELKKIKLAVQFAVFAAYHLSLETSYLADEGATLPKVPSDVQLEKQSLSSSYSQQNLNEFQTFDERASGNGCIMPPLDGSSADQSHSRADFIHEDCMQSYSRTDSSHEEYIGGTVDVHPHSPKTLISNGCIPHVDIAVQKSSRLLIRTPTEEYISDIVQRDETTRGMVKVESDLDNGWHHISDEDRAAVHDHNEYFPTSDNPQSILVSLSIACPLRGIVCKQSQLFRIKFYGTFDKPLGRYFREDLFVQTSCCESCKEPAESHVRCYTHQQGSLTISVRTLPSIKLPGERDEKIWMWHRCLRCKPKDGIPQATQRVAMSDAARGLSFGKFLELSFSNHTTANRIACCGHSLQRDCLRFYGLGSMVAVFRYSPVDILSVNLPSSVLDFAYPTTQGWVINEASEVAKEKECLYMNIIDKLDCIEKIVQAQNINMTSGLYKHVVDLKDLVKVEWKKYDVLSGFSNTSDLQTSETSIDVLELNRLRQELVLDAHVWDRRLYMMHSLTKEKSSTVPTDAHCSTEEPKDEVSSKHEDIENSLEQGESSTLVVTMDPGKLSSTKEQENTSVSHVVLKTDIIHDINTEGTQEDELNSEKTLQESQSSASNLSERIDLAWTGSGQIDYDPAQCDMEALPATPASLKVDPAYQKAVTPIRIKSFDSAVISRNRLVPIGDPNASIKRSYSQRPPKSIERTGKAQSPAFKNKLLLSGMANWDGRLVPHSTSDVVVPIYDDEPSSMIAHAMTVPEYHTFVLPRQDQHTESSILNCVAYDSTSKTCSDGSLRSYGSDQPISGNGSKDIHLTVYFEDENSYSVDKAKFSVTCYFAKQFDAIRRKCCPDELDYIRSLSRCKRWSAQGGKSNVYFAKTLDDRFVIKQVTRTELDSFEDYATEYFKYLTDSVSSGSPTCLTKILGLYQVIAKNLRDGKEFKMDVMVMENLFFKRKVSRIYDLKGSLRSRYNPDTSGNNKVLLDLNLLETLHTKPIFLGSKAKRRLERAVWNDTSFLASVDVMDYSLLVGIDEEKKELVMGIIDYLRQYTWDKQLETWVKA

>L_fusca_Transcript_31756
DGPPVSPPERACTPPTSRMGGWRRFSSPGPVRCLTPRSVGYEDGEDSERYFSPQSEISQGTSDTDSMSTSISRAYTFRLGTSSPLDSPMKQLGGDTSPHSRRSVHSGQYSPCYPWNSGRVSDDVDSSFMNSLPRDDEQNKDAAHQIDFESNRHIWYPPPPQDEGDDFENGFFEYVEDDDNEVSDGKVFGHVNLDHCDDDLGIRGKHNIAHKEFLRNSLHGHFRALVSQLLQGHGIDPVDGWSDIVSSLAWQAATFVRPDTNDGGSMDPTDYIKVKCVASGNPNDSTFIKGVVCSKNVKHKRMVSKHENPRLLILGGALEHQKVTNKLASINCIIEQEKEYLKNAVAKIEAQRPHVLLVEKSVPLYAQQLLAKEISLVLNVKRSLLERISRCTGAQIASSIENIASARLGQCQTFWIERVTECSSPKISNKKTPKTLMFFDGCPRRLGCTVLLRGRSYEELKKIKLAVQFAVFAAYHLSLETSYLADEGATLPKVPSDVQLEKQSFSSSYSQQNLNEFQTVDERPSGNGYMMPCLDGSSANQSHSRADFIHKDCVQSHSRTDLSQEEYVGGTMYMHPHSTKALLSNGCIPHVDIAVQKSRSLHIRTPTEVYISDNVQRDETARGMVRVESDLDNGWHHISDEDRAAMHDHNEYFPTSDNPQSILVSLSIACPLRGIVCKQSQLFRIKFYGSFDKPLGRYFREDLFVQTSCCESCKEPAESHVRCYTHQQGSLTISVKTLVSIKLPGERDEKIWMWHRCLRCKPKDGVPPATHRVVMSDAARGLSFGKFLELSFSNHTTANRIACCGHSLQRDCLRFYGLGSMVAVFRYSPVDILSVNLPSSVLDFAYPTTQDWVIREASDVANKKERLYVEIIEKLDCIEKIVQDQNISMTSGLYKHVVDLKDLVKVEWKKYDVLSEFSNTGDLQTLETTIDVLELNRLRQELVLDAHIWDRRLYMMHSLTKENYRTVPTDVRCSEKHTGRFTEDPKDEVSSKHGDIENSLEQDQSSTLVVDSGKLSSTKEQENTSVSHLVPKTDIIHDIKSEGVLADELNFEKTLQKSQSSASNLSERIDLAWTGSGQMAYDPSQCGMEALPATPASLKDDPAYQKVIAPIRIKSFDSAIGSKNRLVPVDDPNASIKRSYSQRPQKSIERIGRAQSPTFMDKPSLSGMVNWEGRLVPHSTSEVVVPIYDDEPSSMIAHAMTVPEYHNFLLPRLDQHTESNILAYDLTSKTCSDGSLRSYGSDQPITGNGSKDIHLTVSFEDENLYSVDKAKFSVTCYFAKQFDAIRRKCCPDELDYIRSLSRCKRWSAQGGKSCVYFAKTLDERFVIKQVTRTELDSFEDYAAEYFKYLTESVSSGSPTCLTKILGLYQVIAKNLRDGKELKMDVMVMENLFFKRKVSRIYDLKGSLRSRYNPNTSGNNKVLLDLNLLETLHTKPIFLGSKAKRRLERAVWNDTSFLASVDVMDYSLLVGIDEERKELVMGIIDYLRQYTWDKQLETWVKASGFLGGSRDVLPTIISPDQYKKRFRKAMSKYFLTLPDQWSP

>O_sativa_LOC_Os06g14750.1
MEQRGDGTDGPSVSPPERVPTPSSSRYAGWRRLSSPGPLRCSTRSVGYEDGDDSERYFSPHSEFSQDTSDTDSVSTSISRMYTFRLGTSSPVDSPVRRLGLGDTSPSSRRSCHSPVYPLNSVHGSEDVDYSSFVDSPVCGDEQQNNTSIPIDFESNRLIWYPPPPQDEGDDFENGFFEYDDDDYDGNDVGDTNTFTRVNHDHGGEDDSLGIKGKHNIAHKEFLRNALHGHFRALVSQLLQGHGVDPVDVWSDIISSLAWQAATFVRPDTSKGGSMDPTDYVKVKCVASGNPNDSTFIKGVVCSKNVKHKRMVSKHENPRLLLLGGALEHQKASNKLASINSILEQEKEYLKIAVAKIEAQRPHVLLVEKSVPLYAQQLLAKDISLVLNVKRSLLERISRCTGAQIASSIENVTSVRLGQCQTFWIERVSESSSPKNANKKSAKTLMFFDGCPRRLGCTILLRGTSHEELRRVKLALQFALFAAYHLSLETSYLADEGATLPKIPSDISALPLENHVDGGNCSSSYCLQDFNDFQIVGQKTSDNGCNMPANCLNDSENPLSADKSFLGPNLNQAEYIGVTNGIYPRSPRSSLDKGCVPPSDIIVQTSKSSPMGPRFHRVESDLDNGWQNTSDEEHAGLAVRDHNENHIEYFPTSDNPQSILVSLSIACPQRGVVCKQSQLFRIKFYGNFDKPLGRYFREDLFNQISCCESCKEPAESHVRCYTHRQGSLTISVRNLASVRLPGENDGKIWMWHRCLRCKPKDGIPPATQRVVMSDAARGLSFGKFLELSFSNHTTANRVASCGHSLQRDCLRFYGYGSMVAVFRYSPVDILSVNLPPAVLDFTYPMAQDWIIKDAADVASRKEYFYKEIFDKLDSIENIVSAQNMSMKTGLPKHVIDLKDLIRVEWKKYDVLSRFASTENLNTLELAIDILELNRLRRELIVDAHIWDRRLYMMQALTKENCHTVPTDVQCLDKIPERFVEKSKVEIPGTHENWENSLEHTQSSSLTVAANSIKPLIRGDQIDTIVTHFGLKTDIKGEVPPQSAEDYSSSVVPGPSERPNDGILTDELEKTFERSRSSATNLSDRIDLAWTGSSQLANDPSKCSIEALPVVPAALVDDPSYQRVIAPIRINSFDSAINFKNRLSPVDGSDGIIRRAYSQKPPKALERTGRGLSPTFKTELSVPDIMHGEGRLLLQNAGDVVVPIYDDEPSSMIAHAMTVPDYHKFMLPLLDQQNDLGRFSVGNSLDQDSSSRSSLDVSTWSYGSDQPRTGNNDSKDIHLTVSFEDDDSISVDKAKFSVTCYFAKQFDAIRRKCCPDELYYIRSLSRCKRWSAQGGKSNVYFAKTLDDRFVIKQVTRTELDSFEDYAAEYFKYLTESVSSGSPTCLAKVLGLYQVAARNLRDGKELKLDVMVMENLFYKKKISRIYDLKGSLRSRYNPDTSGNNKVLLDLNLLETLHTKPIFLGSKAKRRLERAVWNDTSFLASVDVMDYSLLVGIDEESKELVMGIIDYLRQYTWDKQLETWVKASGFLGGSRDVLPTIISPDQYKKRFRKAMSRYFLTVPDQWSS*

>P_antidotale_Transcript_14693
MVLLISHLEDIFVKIYLFRLLQFHSLSVILPLEALQFIINTPRLYLQTSCCESCKEPAESHVRCYTHQQGSLTISVRTLASVKLPGEHDGKVWMWHRCLRCKPKDGIPPATQRVIMSDAARGLSFGKFLELSFSNHTTANRIASCGHSLQRDCLRFYGLGSMVAVFHYSPVDILSVNLPPSVLDFSYPAAQDWMIKEAADVASVKENLYKEIVAKLDCIEQIIKAQNVTMKSGLYKHVADLKELVKVEWKKYNVLSGFSNIDNLQKFGPTLDVLDLNHLRRELVLDIHIWDRRLYMMHSLTKENCHTVPTETQCSEKLTESVLEEPKDVMSSKHGTINNSLEQTHPNGLELPTDSANPFPTREQNNTSGPHLGLKTNTAADVSLHSGPAGISSALGPCGIQSEAVLADELKAEKMLQKSQSSASNLSDRIDIAWTGSGQFVIDPSQCSMETVPVIPAALKDDPAYQKVIAPIRIKSFDSAVTYRNRLSPVDDSNASIRRSYSQRPPKAIEKTGSARSPTFMSNLSLSGVVDGEGRLLLSQNDSDVVVPIYDDEPSSMIAHAMTVPEYHSFLLPLMDENNESSVLNYVAQKSSRSTFDGSMRSYGSDQSQAITGSDSKDNHLTVSFEDEDSNYVDKAKFSVTCYFARQFDAIRRKCCPDELDYIRSLSRCKRWSAQGGKSNVYFAKTLDDRFVIKQVTRTELDSFEDYAVEYFKYLTESISSGSPTCLTKILGLYQITAKNLRDGKELKMDVMVMENLFFKRKVSRIYDLKGSLRSRYNPDTSGKNKVLLDLNLLETLHTKPIFLGSKAKRRLERAVWNDTSFLASVDVMDYSLLVGIDEERKELVMGIIDYLRQYTWDKQLETLVKASGFLGGSKDGLPTIISPDQYKKRFRKAMSKYFLTLPDQWSP

>P_bisculatum_Transcript_12204
MSDAARGLSFGKFLELSFSNHTTANRIASCGHSLQRDCLRFYGLGSMVAVFHYSPVDILSVNLPPSVLDFAYPTAQDWVIKEAADVATRKEHLYREIVAKLDCIEQIIKAQNVTMKAGLYKHVADLKELVKVEWKKYNVLSVVSNIENLQSYEPTIDVLEINRLRRELVLDIHIWDRRLYMMHSLTKENCCTVPTDSQCSEKLTESLLEEPKDVISGKHDGTMKNSLELTQPSTLELVIDSAKSFPMTEENCISGSHLGLKTNIAADVSLRSAGISSALAPCNIQSEGMHADELKAEKMLQKSQSSASNLSDRIDLAWTGSGQFVIDPLQCSMEIVRVIPAALKDDPAYQKVIAPVRIKSFDSAVSSRNRFDSNAGIRRSYSQRPPKAIERTGKAWSPMFMNNLSLSGMLDGEGRLLLSENDSDVVVPIYDDEPSSMIAHAMTVPEYYSFLLPVMDENNESSVLDYVAHKSSRSSLDGPMRSYGSDQPQAISGNDSKDNHLTVSFEDEDSYSVDKAKFSVTCYFAKQFDAIRRKCCPDELDYIRSLSRCKRWSAQGGKSNVYFAKTLDDRFVIKQVTRTELDSFEDYADEYFKYLTESVSSGSPTCLTKILGLYQIIAKNLRDGKELKMDVMVMENLFFKRKVSRIYDLKGSLRSRYNPDTSGNNKVLLDLNLLETLPTKPIFLGSKAKRRLERAVWNDTSFLASVDVMDYSLLVGIDEERKELVMGIIDYLRQYTWDKQLETWVKASGFLGGSKDVLPTIISPDQYKKRFRKAMSKYFLTLPDQWSP

>P_coloratum_Transcript_48163
MGVPVAQKSDSWTAELVMADCGGLGVRPINGGRGVAVEQRESGEKGPPVSPPERVFTPPAPKMAAWRRMSSPGPLRCSTPRSFGYEDGEDSDRYFSPHSEFSQDTSDTDSVSTSISRLYTFRFGISSPLDSPIKQLGVGDTSPPSRRGAHSPSYPWNSGRVSDDVDSSFINSPPRDDEQSKDVVQPVDFESRHIWYPPPPQDEGDDLENGFLKYDDDDDNDVCDGKVFGDVNHDYGGCDDDDDDLLGTKGKHNIAHKEFLRSALHGHFKALVSQLLLGHGIDPVDVWSDIVASLAWQAATFVRPDTSKGGSMDPTDYVKIKCVASGNPNDSAFIKGVVCSKNVKHKRMVSKHENPRLLLLGGALEHQKVTNKLASINSILEQEKEYLKNAVAKIEAQHPHVLLVEKSIPLDAQQLLAKDISLVLNVKRSLLERISRCTGAQIASSIENVTLTMVGHCQTFWIERVTECSSPRMSNKKTVKTLMFFDGCPRRLGCTIVLRGKSCEELKKVKLAVQFALFAAYHLSLETSYLADEGATLPKVPSDLQLDKQIFSSSHCQWNLNEFQTIDERTSGNGCIMPCFDGSSASQSDLRADLIHKEYVESHSRADSSQEDCNGGIIDVYPYSMKASMHDGCMSPVGRVLKVESDLDNGWNHISDEDRVAIRDHNENHFATSDNPQSILVSLSIACPLRGIVCKQSQLFRIKFYGTFDKPLGRYFREDLFVQTSCCESCKEPAESHVRCYTHQQGSLTISVRTLASVKLPGEHDGKVWMWHRCLRCKPKDGVPPATQRVIMSDAARGLSFGKFLELSFSNHTTANRIASCGHSLQRDCLRFYGLGSMVAVFRYSPVDILSVNLPPSILDFAYPTTQDWVIKEAADVASRKEHLYREIVAKLDCIEQIIKAQNVTMKPGLYNHVADLKELVKVEWKKYDVLSGFSNIDNLQKFGPTVDVLELNRLRRELVLDIHIWDRRLYMMHSLTKENCHTVPTDAQCSDKLTENLLEESKDVISCKHGTIKNSIEQTQPGTLEPAADSAKPFPTKEQNNTNGSHFGLKTNIAADVSLHSGSVSISSVLGPSEIHSEGVLGDELKAEKMLQKSQSSASNLSDRIDLAWTGSGQFVGDPSQCSMETVSVRPAALKDDPSYQKVIAPIRIKSFDSAVSSRNRLLPVDDSNANIRRSYSQRPPKAIERTGRAQSPTFMNNLSLSGMVDGEGRLLLSQNDSYVVVPIYDDEPSSIIAHAMTVPEYRRFLPLMDENNESSVLNYVAHKSSRSSLDGSMRSYGSDQAQGVTGNDSKDNHLTVSFEDEDSCSVDKAKFSVTCYFAKQFDAIRRKCCPDEFDYIRSLSRCKRWSAQGGKSNVYFAKTLDDRFVIKQVTRTELDSFEDYAVEYFKYLTESVSSGSPTCLTKILGLYQIIAKNLRDGKELKMDVMVMENLFFKRKVSRIYDLKGSLRSRYNPDTSGNNKVLLDLNLLETLHTKPIFLGSRAKRRLERAVWNDTSFLASVDVMDYSLLVGIDEERKELVMGIIDYLRQYTWDKQLETWVKASGFLGGSKDVLPTIISPDQYKKRFRKAMSKYFLTLPDQWSP

>P_maximum_Transcript_25894
MWHRCLRCKPKDGVPPATQRVIMSDAARGLSFGKFLELSFSNHTTANRIASCGHSLQRDCLRFYGLGSMVAVFHYSPVDILSVKLPPSVLDFAYPTAQDWMIKEAADVASRKEHLYREIVAKLDCIEQIIKAQNITMKSGLYKHVADLKELVKVEWKKYDVLSGFSNIDSLQTFGPAVDVLELNRLRREVVLDIHIWDRRLYMMHSLTKENCHTVPTDAQCSEKPTESLLEPPNDVMSGEHGTINSSLEQTQPSAFELATDSVKPFPTREQSNTSESHLGLKANIAVDVSVHSGSAGISSALGPCEIQGGVPADELKAEKMLQKSQSSASNLSDRIDLAWTGSGQFAIDPSQCSMETVPVIPASLKDDPAYQKVIAPIRIKSFDSAVSSRNRLSPVDDSNASIRRSYSQRPPKAIEKTGRARSPTFMNNLSLSGVVDGEGRLLLSQNDSDVVVPIYDDEPSSMIAHAMTVPEYRSFLLPLMDENNESSILNYVAHKFSRSSLDGSMQSYGSDQSQAITGNDSKDNHLTVSFEDEDSCSVDKAKFSVICYFAKQFDAIRRKCCPDELDYIRSLSRCKRWSAQGGKSNVYFAKTLDDRFVIKQVTRTELDSFEDYSVEYFKYLTESVSSGSPTCLTKILGLYQIIAKNLKDGKELKMDVMVMENLFFKRKVSRIYDLKGSLRSRYNPDTSGNNKVLLDLNLLETLHTKPIFLGSKAKRRLERAVWNDTSFLAMVDVMDYSLLVGIDEERKELVIGIIDYLRQYTWDKQLETWVKASGFLGGSKDGLPTIISPDQYKKRFRKAMSKYFLTLPDQWSP

>P_miliaceum_Transcript_17200
HQQGSLTISVRTLASVKLPGEHDGKVWMWHRCLRCKPKDGVPPATHRVIMSDAARGLSFGKFLELSFSNHTTANRIASCGHSLQRDCLRFYGLGSMVAVFRYSPVDILSVNLPPSVLDFAYPTTQDWVIKEAADVASRKEHLYREIVAKLDCIEQIIKAQNVTMKPGLYNHVADLKELVKVEWKKYDVLSGFSNMDNLQKFGPTVDVLELNRLRRELVLDIHIWDRRLYMMHSLTKENCHTVPTDAQCSDKLTENLLEEPKDVISCKHGTIKNSLEQTQPGTLELATDSAKPFPTREQNNTNGSHFGLKTNIAADVSLHSGSVSISSVLGPSEIHSEGVLGDELKAEKMLQKSQSSASNLSDRIDLAWTGSGQFVDDPSQCSMETVSVRPAALEDDPSYQKVIAPIRIKSFDSAVSSRNRLLPVDDSNANIRRSYSQRPPKAIERTGRAQSPTFMNNLSLSGMVDGEGRLLLSQNDSDVVVPIYDDEPSSMIAHAMTVPEYRRFLLPLMDENSELSLLNYVAPKSSRSSLDGSMRSYGSDQAQGVTGNDSKDNHLTVSFEDEDSYSVDKAKFSVTCYFAKQFDAIRRKCCPDELDYIRSLSRCKRWSAQGGKSNVYFAKTLDDRFVIKQVTRTELDSFEDYAVEYFKYLTESVSSGSPTCLTKILGLYQIIAKNLRDGKELKMDIMVMENLFFKRKVSRIYDLKGSLRSRYNPDTSGNNKVLLDLNLLETLHTKPIFLGSKAKRRLERAVWNDTSFLASVDVMDYSLLVGIDEERKELVMGIIDYLRQYTWDKQLETWVKASGFLGGSKDVLPTIISPDQYKKRFRKAMSKYFLTLPD

>Paspalum_Transcript_19477
MKSGLHKHVADLKELVKVEWKKYNVLSGFSSIDNLQTFGLSVDVLELNRLRRELVLDIHVWDRRLYMMHSLTKENCRTVPNDAQCSEKLTENLLEEPKDVISGKHVNIENSVERSQPSMVEAATDSAEPYSIREQNNTSVSDSGSAGVSFAPGACEIQSERVLDDQLKAGKTLQKSQSSVSNLSDRIDIAWSGSGQFVDDQSQCSMEAIPVITAALKVDPAYQKVIAPVRIKSFDSAISSRSRLSPVDDPNASIRRSYSQRPPKAIERTGRGLSPTFMSKLSLSGMVNGDGRLLLSQNDSDVVVPIYDDEPSSMIAHAMTIPEYHSFLLPPLDLTNGSSMSNYGSDQPQSVTGNDSKxxxxLISLNL

>S_bicolor_Sobic.010G107000.1.p
MGVPVAQKSDSWVTVLAMTDNGGLGVRPINGGRGGAVEQRGLGDNGPPVSPPERVCTPPAPRLAAWRRMSSPGPLRCSTPRSIGCEDGEDMDRYFSPQSEFSQDTSDTDSMSTSISRMYTFRLGTSSPLDSPLKQLGVGDMSPPSRRGCHSPSYPWNSCRGSDDVDSSFMSSPQHHDEQRKDDVQPIDLESRHIWYPPPPQDENGTFQYDEDDDNDVCVGKVFGHVHHDYCDGDDDVDDNDDYDSLGIKGKHSISHKEFLRSALHGHFRALVSQLLLGHGIDPVDGWPDIVASLAWQAATFVRPDTSKGGSMDPTDYVKVKCVASGNPNDSAFIKGVVCSKNVKHKRMVSKHENPRLLLLGGALEYQKVTNKLASINSILEQEKEYLKNAVAKIEAQRPHVLLVEKSVPLHAQQLLAKDISLVLNVKRSLLERISRCTGAQIASSVENITSTGVGQCQTFWIEKVTECSSPKVSNKKTVKTLMFFDGCPRRLGCTVLLRGKSYEELKKVKLAVQYALFAAYHLSLETSYLADEGATLPKVPSDLQFEKQNSSSRYYQQNLNEFQTIEGETFGSGCIMPCLNGSTNQSHSRDDIIHEEHAHCHSRADLSQEEYTRGTIKVYPYSTEASMYGNCIPPVQTPKNSLASVRKRTPGNLYFPHNGHIDEAGGGMSKVDSDFLDLDNGWNHISDEDSVAIRDHNGNHNEYFPTSDSPQSILVSLSVACPLRGIVCKQSQLFRIKFYGTFDKPLGRYFREDLFVQTSCCESCKEPAESHVRCYTHQQGSLTISVRTLPSVKLPGELDGKVWMWHRCLRCKPKDGIPPATQRIVMSDAARGLSFGKFLELSFSNHTTANRIACCGHSLQRDCLRFYGLGSMVAVFRYSPVDILSVNLPSSVLDFAYPKAQDWVIKEAVDVCARKEHLYKEIVVKLDCIEKIVKDQNIGMKSGLHKHVADLKELVKVEWKKYDVVSGFSIIDDLQTFEPYIDVLELNRLRRELVLDIHVWDRRLYMMHSLTKENCRTVPNDAECSEKLTESLLEQSKDVTSGKHLNVENSLEQNQPSMLEVAAVSVKSSSPMMEQTNTCVSRLETNIMGDLSMHSGSTVISFAPGPCEMQSEGVLAELEAGKFLQKSQSSASNLSDRIDLAWTGSGQFVKDSSSSVEAVSFVPASLKDDPAYQKVIAPIRIKSFDSAVSSRNVDDSNASIRRSYSQRPPKAIERTGKGLSPTFLNKLSLSGMIDGESRLLLSQNDSNVIVPIYDDEPSSMIAHAMTIPEYRSFLLPLLDQNNESSLLNYGSDQPQPTTGNDSKDNHLTVSFEDEDSYSVDKAKFSVTCYFAKQFDAIRRKCCPDELDYIRSLSRCKRWSAQGGKSNVYFAKTLDDRFVIKQVTRTELDSFEDYAVDYFKYLTDSVSSGSPTCLTKVLGLYQITAKNLRDGKELKMDVMVMENLFFKRKVSRIYDLKGSLRSRYNPDTSGNNKVLLDLNLLETLHTKPIFLGSKAKRRLERAVWNDTSFLASVDVMDYSLLVGIDEERKELVMGIIDYLRQYTWDKQLETWVKATGFLGGSKDVLPTIISPDQYKKRFRKAMSKYFLALPDQWSP*

>S_viridis_Sevir.4G115500.1.p
MGVPVAHKSDSWSAELAMADCGGLGVRPINGGRGGAVEQRESGENGPPVSPPERVFTPPVPRMAAWRRMSSPGPLRCSTPRSVGYDDGEDSDRYFSPQSEFSQDTSDTDSVSTSISRMYTFRLGTSSPLDSPIKKLGVGDTSPPSRRGAHSPCYPWNSGRVSDDVDSSFLNSLPRDDEQNKDAVQPVDFESRHIWYPPPPQDEGDDLENGFLKYDDDDDDDNDVCDGKVFEDVNHDCGDGSDDDLLGTKGKHNIAHKESLRNALHGHFRALVSQLLQGHGIDPVDGWSDIVASLAWQAATFVRPDTSKGGSMDPTDYVKVKCVASGNPNDSAFIKGVVCSKNVKHKRMVSKHENPRLLLLGGALEHQKVANKLASINSILEQEKEYLKNAVAKIEAQHPHVLLVEKSIPLDAQQLLSKDISLVLNVKRSLLERISRCTGAQIASSVENVTSTMVGHCQTFWIERVTECSSPRMSNKKTFKTLMFFDGCPRRLGCTILLRGKFYEELKKVKLAVQFALFAAYHLSLETSYLADEGATLPKVPSDLQLEKQIFSLSNCQQNFNDLQTIADRTSGNGCIMPCLDGSSASEQHSRADLINAEYVESHPRADSSQEAYTGETIDTYPYSTKASLYDSCIPPVGITVQTCARKRTPADHNGHIGELVGQMLKVESDLDNGWNHISDEDRVAIRDHNENHNFTTSDNPQSILVSLSVACPLRGIVCKQSQLFRIKFYGTFDKPLGRYFREDLFVQTSCCESCKEPAESHVRCYTHQQGSLTISVRTLASVKLPGEHDGKVWMWHRCLRCKPKDGIPPATQRVIMSDAARGLSFGKFLELSFSNHTTANRIASCGHSLQRDCLRFYGLGSMVAVFHYSPVDILSVNLPPSVLDFSYPTAQDWIIKEAADVASRKEHLYKEIVAKLDCIEQIIKAQNVTMKSGLYKHVADLKELVKVEWKKYDVLSGFSNIDNLQTFGPTLDVLDLNHLRRELALDIHIWDRRLYMMHSLTKENCHTVPTETQCSEKLTESVLEEPKDVMSSKHGTINNSLEQTHPNALELPTDSAKPFPMREQNNTSGSHLGLKTNTAADVSLHSGSAGISSALGPCKIQSEEVLADELKAETMLQKSQSSASNISDRIDLAWTGSGQFVIDPSQCSMETVPVIPAALKDDPAYQKVIAPIRIKSFDSAVSSRNRLSPVDDSNASIRRSYSQRPPKAIEKTGRARSPTFMSNLSLSGVVDGEGRLLLSQNDSDVVVPIYDDEPSSMIAHAMTVPEYHSFLLPLMDENNESSVLNYVAHKSSRSTFDGSMRSYGSDQSQAITGSDSKDNHLTVSFEDEDSNSVDKAKFSVTCYFAKQFDAIRRKCCPDELDYIRSLSRCKRWSAQGGKSNVYFAKTLDDRFVIKQVTRTELDSFEDYAVEYFKYLTESVSSGSPTCLTKILGLYQITAKNLRDGKELKMDVMVMENLFFKRKVSRIYDLKGSLRSRYNPDTSGKNKVLLDLNLLETLHTKPIFLGSKAKRRLERAVWNDTSFLASVDVMDYSLLVGIDEERKELVMGIIDYLRQYTWDKQLETWVKASAFLGGSKDGLPTIISPDQYKKRFRKAMSKYFLTLPDQWSP*

>T_aestivum_Traes_7AS_7825A6BBB.2
MGVPVARKSDSWVTDLAMTDCGAGDRSDLGVRPINGGRGAAMEQRGDGLDGATMSPPERVPTPSSSRSARWRRFSSPGPLRCSTPGSIGYEDGEDSDRDRYFSPGSEFSQDTSDTDSVSTNISRLYTFRLGNSSPLYSPMRRSGQVGTSPPSGINGHASQNSPIYSLNSGHGYDDGDYLMDSPNCDDEHHDNIIQPIDFESNNGLIWHPPPPQDEGDDSENGFFQYDDDDDDSAIGDGKTFERVNHECGGSEDLPGTKGKQNIAHKEFLRNALHGHFRALVSQLLQGHGVDLVDGWSDIVSLLAWQAATFVQPDTSKGGSMDPTNYVKVKCVASGTPNDSTFIKGVVCSKNVKHKRMVSKHENPRILLLGGALEHQKVTNKLASINSILEQEKEYLKNAVAKIEAQRPHVLLVEKSVPMYAQQLLAKDISLVLNVKRSLLERISRCTGAKIASSIDNITSARLGQCQAFWIERVAESLAPKDSNRKSIKTLMFFDGCPRRLGCTVLLRGTSYEELRKVKLALQFAVFAAYQLSLETSYLADEGATLPKTPSDLPVRPLEKHMNGGDISSSNSRQNLNDFQIIGDRTSEKGCIVPLNFLDSSSKVLTIDQSLLKPNLGQEEYIPGTDDTFSHPPTLFIDNDCESPLVGKGTPTDLQYPDDVHRDEMVGGIYRVESELDNGCHHTSDEEHAGVTVPDHNENPTEYFPTSENAQSILVSLSVACPQKRIVCKQSQLFRIKFYGNFDKPLGRYFREDLFYQTSCCESCKEPAESHVQCYTHQQGSLSIGVRNLESVKPLPGRNDGKIWMWHRCLRCKQKNGNPPATHRVVMSDAACGLSFGKFLELSFSNHTTANRVACCGHSLQRDCLRFYGFGSMVAVFRYSPVDILSVNLPPSVLDFAYPVAQDWLIEEAGDVANRKDNFYRVIFDNLDCIEKTVSAQEDLSMKAGLYKHVVDLKDLIKVEWKKYDVLSGFGSIQKLQTIGEPVDVLELNRLRRELVLDAHVWDRRLHMMHSLTKKNCTAATDAQCPKKFPESVLEDSKAEISSTQENMEKSLEYSQSSSLITDSGKPLLRREHGDTTVSHSGLTNIDEVYHQSVEGSASFAGLHIVPHPCEVQSNGVVADELKLEKTLEKSESSPSNLSDRIDLAWTGSGVETLLVAPTALMNGSSYQNVMAPIRIKSFDSGINFRNGLSPVDDSNVSIRRAYSQRPPRALERTGRGLSPTFTNKLSLPGMVDGEGRFLLSQSVSDVVIPVYDDEPSSMIAHAMTVPEYRSFMLPVLNLHNELDRPSVLNSLDQNSTSRSWSDVSQMNSKDIHLTVSFEDEDSCSVDKAKFSVICYFAKQFDSIRKKCCADELDYIRSLSRCKRWSAQGGKSNVYFAKTLDDRFVIKQVTRTELDSFEDYATEYFKYITESVSSGSPICLAKVLGLYQVVAKNMKDGKELKMELMVMENIFFKRKVSRIYDLKGSLRSRYNPDTSGNNKVLLDLNLLETLHTKPIFLGSKAKRRLERAVWNDTSFLASVGVMDYSLLVGIDEEKKELVMGIIDYLRQYTWDKQLETWVKASGILGGSKDGMPTIISPDQYKKRFRKAMSKYFLTVPDQWSP*

>U_panicoides_Transcript_22950
PRSVGYEDGEDSDRYFSPQSEFSSDTDSVSTSISRMYTFRLGTLSPLDSPIKQLGVGDTSPSRRGAHSPSYPWSSGRVSDDVDSRFMNSPPRDGDQNKDAVQPVDFESRHIWFPPPPQDEGDDLENGFFKYDDDDDNDVCDGNVFGDVNHDYCDGDDDDLLGTKGKHNIAHKEFLRNALHGHFRALVSQLLQGHGIDPVDGWSDIVASLAWQAATFVRPDTSKGGSMDPTDYVKVKCVASGNPNDSAFIKGVVCSKNVKHKRMVSKHENPRLLLLGGALEHQKVTNKLASINSILEQEKEYLKNAVSKIEAQHPHVLLVEKSIPLDAQQLLAKDISLVLNVKRSLLERISLCTGAQIASSVENITSTMVGHCQTFWIERVTECSSPRMSNRKTVKTLMFFEGCPRRLGCTILLRGKSYEELKKVKLAVQFALFAAYHLSLETSYLADEGATLPKVPSDLQLEKQIFSPSNCQQSLNEFQTIDERTSGNGCIMPRLDGSASELHSRESHSRADSSQEDYTCGTIDVYPDSTKASMYDGCIPPVGITVQTRKRTPADHNGHIGEVVGQMLKVESDLDNGWNHISDEDRVAIRDHNEHNFPASDNPQSILVSLSIACPLRGIVCKQSQLFRIKFYGTFDKPLGRYFREDLFVQTSCCESCKEPAESHVRCYTHQQGSLTISVRTLASVKLPGEHDGKVWMWHRCLRCKSKDGVPPATQRVIMSDAARGLSFGKFLELSFSNHTTANRIASCGHSLQRDCLRFYGLGSMVAVFRYSPVDILSVKLPPSVLDFAYPTAQDWMIKEAADVSSRKEHLYREIVAKLDCIEQIIKVQNVTMKSGLYKHVADLKELVKVEWKKYDILSGFSNIDSLHTFGPTVDVLELNRLRRELVLDIHIWDRRLYMMHSLTKENCHTVSTDEQCSEKLTERLFEPPNDVMSGEHVTINSSLEQTQPSAFELATDSVKPFPTREQNNPSESHLGLKTNIAVDVSLHSVSAGISSALGPCEIQSEALLADELKAGKMLEKSQSSASNLSDRIDLAWTGSGQFANDPSQCSMDIVPVIPASLKDDPAYQKVIAPIRIKSFDSAVSSRNRLSPADDSNASIRRSYSQRPPQAIEKTGRVRSPTFMNNLSFSGVVDGEGRLLLSQNDSDVVIPIYDDEPSSMIAHAMTVPEYRSFLLPLMDENNESSVLNYVAHKSSRSSLDGSTRSYGSDQSQAITGNDSKDNHLTVSFEDEDSYSIDKAKFSVTCYFAKQFDAIRRKCCPDELDYIRSLSRCKRWSAQGGKSNVYFAKTLDDRFVIKQVTRTELDSFEDYSVEYFKYLTESVSSGSPTCLTKILGLYQIIAKNLKDGKELKIDVMVMENLFFKRKVSRIYDLKGSLRSRYNPDTSGNNKVLLDLNLLETLHTKPIFLGSKAKRRLERAVWNDTSFLAMVDVMDYSLLVGIDEERKELVIGIIDYLRQYTWDKQLETWVKASGFLGGSKDGLPTIISPDQYKKRFRKAMSKYFLTLPDQWSP
