# Supplementary material for: Multiple mechanisms for enhanced plasmodesmata density in disparate subtypes of C4 grasses
Source: J Exp Bot. 2018 Jan 2;69(5):1135–45. doi: 10.1093/jxb/erx456 (PMC6018992; doi:10.1093/jxb/erx456)
Supplement: Dataset S1 [file erx456_suppl_jexbot210930-file001.zip › Data_File/42.seqs]

>Z_mays_GRMZM2G017537_P03
MSATPLPPPGPDGAVALLPPPGTDMTGICFRDQLWLDTYPLDRNLVFDYFALSPFYDITCNNESLRSRQIHPLDMSHLTKMTGMEYLLSEVMEPHLFVIRKQKRESPEKSSPMLAYYILDGSIYQAPQLCNVFASRISRAMHHISKAFTIACSKLEKIGNVETEPDAVASESKTQKEAIDLKELKRIDHILSSLKRKIGAAPPPPPYPEGYVPPSAEQEKAPDDVAASEAPPQLDPIIDQGPSKRPRFQ*

>A_pectinata_Transcript_3506
DMTGICFRDQLWLNTYPLDRNLVFDYFALSPFYDITCNNESLRSRQIHPLDMSHLTKMTGTEYLLTDVMEPHLFVIRKQKRENPEKSTAMLAYYILDGSIYQAPQLCNVFASRISRAMHHISKAFTAASSKLEKIGNVETESDAASSESKTQKEAIDMKELKRIDHILSSLKRRLPAAPPPPPFPEGYVPPSSEQEKAPDDTLGSEALPTQVDPIIDQGPAKRPRFQ

>B_distachyon_Bradi1g45820.1.p
MAATPLPPAAQLPPPPPGDSAAALPPPPGTDMTGICFRDQLWLNTYPLDRNLVFDYFALSPFYDITCNNESLRSRQIHPLDMSQLTKMTGMEYVLSDVQEPHLFVIRKQKRLSSEKSDPMLPMLAYYILDGSIYQAPQLCNVFASRISRAMHHISKAFTTACSKLEKIGNVETESDAAASESKTQKEAIDLKELKRVDHILMSLQRKLPPAPPPPPFPEGYVPPSASDQEKAPDDLSSEALPPSIDPIIDQGPAKRPRFQ*

>C_ciliaris_Transcript_4203
MTGICFRDQLWLNSYPLDRNLVFDYFALSPFYDITCNNESLRSRQIHPLDMSQLTKMTGMEYVLSDVMEPHLFVIRKQKRESPEKSSAMLAYYILDGSIYQAPQLCNVFASRISRAMHHISKAFTVACSKLEKIGNVETEADAAASESKTQKEAIDLKELKRIDHILSALKRKIGAAPPPPPYPEGYVPPAAEQEKTPDDVLASEAPPQLDPIIDQGPAKRPRFQ

>C_gayana_Transcript_2935
PPAPPGTDGAAALPPPPGTDMTGICFRDQLWLNTYPLDRNLVFDYFALSPFYDITCNNESLRSRQIHPLDMSHLTKMTGTEYLLTDVMEPHLFVIRKQRRENPEKSTAMLAYYILDGSIYQAPQLCNVFASRISRAMYHISNAFTAASSKLEKIESVETESDATSSESKTQKEAIDLKELKRIDHILSSLKRRLPAAPPPPPFPEGYIPPSSEQEKAPDDTLGSEALPTQVDPIVDQGPAKRPRFQC

>O_sativa_LOC_Os06g11370.1
MSGTPLPPPAQPPPPPGAAGPDGAAALPPPPGTDMTGICFRDQLWLNTYPLDRNLVFDYFALSPFYDLTCNNESLRSRQIHPLDMSHLTKMTGMEYVLSDVMEPHLFVIRKQRRESPEKSNAMLAYYILDGSIYQAPQLCSVFASRISRAMHHISKAFTTACSKLEKIGHVETEPDTAASESKTQKEAIDLKELKRVDHILMSLQRKLQPAPPPPPFPEGYVPSEQEKASDDLLASEALPPQVDPIIDQGPAKRPRFQ*

>P_antidotale_Transcript_10390
PLPGTDMTGICFRDQLWLNSYPLDRNLVFDYFALSPFYDITCNNESLRSRQIHPLDMSQLTKMTGIEYVLSDVMEPHLFVIRKQKRESPEKSSAMLAYYILDGSIYQAPQLCNVFASRISRAMHHISKAFTVACSKLEKIGNVETEADAAASESKTQKEAIDLKELKRIDHILSSLKRKIGAAPPPPPYPEGYVPPSTEQEKAPDDVLASEAPPQLDPIIDQGPAKRPRFQ

>P_bisculatum_Transcript_12227
DMTGICFRDQLWLNNYPLDRNLVFDYFALSPFYDITCNNESLRSRQIHPLDMSHLTKMTGMEYVLSDVMEPNLFVIRKQKRESPEKSNPMLAYYILDGSIYQAPQLCNVFASRISRAMHHISKAFTVACSKLEKIGNVETESDAAASESKTQKEAIDLKELKRIDHILSSLKRKIGAAPPPPPYPEGYVPPSAEQEKAPDDVLASEALPQLDPIIDQGPAKRPRFQ

>P_coloratum_Transcript_8838
DMTGICFRDQLWLNSYPLDSNLVFDYFALSPFYDITCNNESLRSRQIHPLDMSQLTKMSGMEYVLSEVMEPHLFVIRKQKRESPEKSSPMLAYYILDGSIYQAPQLCNVFASRISRAMHHISKAFTVACSKLEKIGNVETESDAAASESKTQKEAIDLKELKRIDHILSSLKRKIGAAPPPPPYPEGYVPPSAEQEKAPDDVLASEAPPQLDPIIDQGPAKRPRFQ

>P_maximum_Transcript_29046
GICFRDQLWLNTYPLDRNLVFDYFALSPFYDITCNNESLRSRQIHPLDMSQLTKMTGMEYVLSDVMEPHLFVIRKQKRESPEKSNAMLAYYILDGSIYQAPQLCNVFASRISRAMHHISKAFTVACSKLEKIGNVETESDAAASESKTQKEAIDLKELKRIDHILSSLKRKIGAAPPPPPYPEGYVPPSAEQEKAPDDVLASEAPPQLDPIIDQGPAKRPRFQ

>P_miliaceum_Transcript_2985
TKMTGMEYVLSEVMEPHLFVIRKQKRESPEKSSPMLAYYILDGSIYQAPQLCNVFASRISRAMHHISKAFTVACSKLEKIGNVETESDAGASESKTQKEAIDLKELKRIDHILSSLKRKIGAAPPPPPYPEGYVPPSGEQEKAPDDVLASEAPPQLDPIIDQGPAKRPRFQ

>Paspalum_Transcript_15512
MTGICFRDQLWLDAYPLDRNLVFDYFALSPFYDITCNNESLRSRQIHPLDMSHLTKMTGMEYVLSDVMEPHLFVIRKQRRESPEKSSAMLAYYILDGSIYQAPQLCNVFASRIGRAMHHISKAFTVACSKLEKIGNAETDSDxxxxEMRKLILTQHPLNQRPKRKQLI

>S_bicolor_Sobic.010G085200.1.p
MSATPLPPPGPDGAGALPPPPGTDMTGICFRDQLWLDTYPLDRNLVFDYFALSPFYDITCNNESLRSRQIHPLDMSHLTKMTGMEYLLSEVMEPHLFVIRKQKRESPEKSNPMLAYYILDGSIYQAPQLCNVFASRISRTMHHISKAFTIACSKLEKIGNVETESDAVASESKTQKEAIDLKELKRIDHILSSLKRKIGAAPPPPPYPEGYVPPSAEQEKAPDDVAASEAPPQLDPIIDQGPSKRPRFQ*

>S_viridis_Sevir.4G075600.1.p
MSATPLPPPGQPPPGADGAGALPPPPGTDMTGICFRDQLWLNSYPLDRNLVFDYFALSPFYDITCNNESLRSRQIHPLDMSQLTKMTGIEYVLSDVMEPHLFVIRKQKRESPEKSSAMLAYYILDGSIYQAPQLCNVFASRISRAMHHISKAFTVACSKLEKIRNVETESDAAASESKTQKEAIDLKELKRIDHILSSLKRKIGAAPPPPPYPEGYVPPSAEQEKAPDDVLASEAPPQLDPIIDQGPAKRPRFQ*

>T_aestivum_Traes_7AS_A02F44C03.1
MSQLTKMTGLEYVLSEVMEPHLFVMRKQKRTNAEKSDALLAYYILDGSIYQAPLLGSVFASRISRAMHHISKAFSTACSKLEKIGNAETEADAAASESKAQKETIDLKELKRVDHILMSLQRKLPPAPPPPPFPDGYVPSEQEKGPDDLLASEPLPPAIDPIIDQGPAKRPRFQ*

>U_panicoides_Transcript_7524
NTYPLDRNLVFDYFALSPFYDITCNNETLRSRQIHPLDMSQLTKMTGMEYVLSDVVEPNLFVIRKQKRESPEKSNPMLAYYILDGSIYQAPQLCNVFASRISRAMHHISKAFTVACSKLEKIGNVETESDAAASESKTQKEAIDLKELKRIDHILSSLKRKIGAAPPPPPYPEGYVPPSSEQEKAPDDALASEAPPQLDPIIDQGPAKRPRFQ
