# Supplementary material for: Multiple mechanisms for enhanced plasmodesmata density in disparate subtypes of C4 grasses
Source: J Exp Bot. 2018 Jan 2;69(5):1135–45. doi: 10.1093/jxb/erx456 (PMC6018992; doi:10.1093/jxb/erx456)
Supplement: Dataset S1 [file erx456_suppl_jexbot210930-file001.zip › Data_File/56.seqs]

>Z_mays_GRMZM5G868168_P04
MAIISRERETGGSGFHPHRRAPLFPAPTTRRRPSTTMASPSIPAALRHPHLPADGGLLFHSSGDPTARSSLSFRIGDMTMRRCQTGPGPVLAARSPGLGNVDNLHESSSLSRSWDLNRQIDDDRDVLIECRDVHKSFGEKQVLRGVSFKIRHGEAVGIIGPSGTGKSTILKVMAGLLAPDKGDVIICGKKRHGLVSDEDIEGLRIGLVFQSAALFDSLTVRENVGFLLYENSSLPEDRIGKLVTETLAAVGLKGVEDRMPSELSGGMKKRVALARSIIFDDTKDVVEPEVLLYDEPTAGLDPIASTVVEDLIRSVHMTGRDALGKPGKIASYVVVTHQHSTIRRAVDRLLFLHEGKVVWEGMTHEFTTSANPIVQQFASGSLDGPIKYF*

>A_pectinata_Transcript_42024
IAFPRTHQAAPLSSTMASPSIPTALAHPHPLSFGCFLFHSSGDPTPRSVLPFRLGDFRMRRCQTCFGPVLAARSPGLGNVDNLKESSSLSRSWDYRGEANDDREVLIECRDVHKSFGDKHVLRGVSFKIRHGEAVGIIGPSGTGKSTILKVMAGLLAPDKGDVIICGRKRHGLVSDEDISGLRIGLVFQSAALFDSLTVRENVGFLLYENSSLPEDRISKLVTETLAAVGLKGVEDRMPSELSGGMKKRVALARSIIFDDTKEEIEPEVLLYDEPTAGLDPIASTVVEDLIRSVHMIGRDALGKLGKIASYAVVTHQHSTIRRAVDRLLFLHEGKIVWEGMTDEFTASTNPIVQQFASGSLDGPIQYF

>B_distachyon_Bradi4g38210.1.p
MASPPSVPAATLRHPGLQVGCGLLLRSAGEPCLRATLPFRLGGLSLRKCHTGARAVSATRSPGLGNAENLREGSSLSRSWDLDRQIGDNHDVLIECRDVHKSFGDKRVLQGVSFKIRRGEAVGIIGPSGTGKSTILKVIAGLLAPDKGEVIICGKKRNGLVSDEDISGLRIGLVFQSAALFDSLNVRENVGFLLYENSNLPEERIGELVAETLAAVGLKGVEERMPSELSGGMKKRVALARSIIYDDTKETIEPEALLYDEPTAGLDPIASTVVEDLIRSMHVTGKDALGKPGKIASYVVVTHQHSTIRRAVDRLLFLHEGKVVWEGMTQEFTTSTNPIVQQFASGSLDGPIRYI*

>C_ciliaris_Transcript_8833
TSRSALSFRTVDMPMRRWQTGLGPVLAARSPGLGNVDNLHESSSLSRSWDLNSQIDDDRDVLIECRDVHKSFGDKNVLRGVSFKIRHGEAVGIIGPSGTGKSTILKVMAGLLAPDKGDVIICGKKRHGLVSDEDIEGLRIGLVFQSAALFDSLTVRENVGFLLYENSNLPEDRIGKLVTETLAAVGLKGVEDRMPSELSGGMKKRVALARSIIYDDTKDTIEPEVLLYDEPTAGLDPIASTVVEDLIRSVHITGRDALGKPGKITSYVVVTHQHSTIRRAVDRLLFLHEGKVVWEGMTHEFTTSTNPIVQQFASGSLDGPIRYF

>C_gayana_Transcript_39482
GDIPSTPVIAFPRTHQAAPPSSTMASPSIPTALGHRHPLSVGRSLFHSSRDPTPRSVLPFRLGDFCMRRWQTCFSPVLAARSPGLGNVDNLKETPSLAKSSDFSSEAKDDREVLIECRNVHKSFGDKHVLRGVSFKIRHGEAVGIIGPSGTGKSTILKVMAGLLAPDKGDVIICGKKRHGLVSDEDISGLRIGLVFQSAALFDSLTVRENVGFLLYENSSLPEDRISKLVTETLAAVGLKGVENRMPSELSGGMKKRVALARSIIFDDTKEEIEPEVLLYDEPTAGLDPIASTVVEDLIRSVHMIGRDALGKPGKIASYAVVTHQHSTIKRAVDRLLFLHEGKIVWEGMTHEFMTSTNPIVQQFASGSLDGPIQYF

>L_fusca_Transcript_22902
AFPRTHHAAPPSSTMASPSIPTALGHAHPPAVGRFLFHSSGDPTPPSVLPFRLGDFRMRRCQTCFGPVLGARSPGLGNVDNLKESSSLSNGWGFSNEAKDDREVLIECRNVHKSFGDKHVLRGVSFKIRHGEAVGIIGPSGTGKSTILKVMAGLLAPDKGDVIICGKKRHGLVSDEDISGLRIGLVFQSAALFDSLTVRENVGFLLYENSSLPEERISKLVTETLAAVGLKGVENRMPSELSGGMKKRVALARSIIFDDTKEEIEPEVLLYDEPTAGLDPIASTVVEDLIRSVHMIGRDALGKPGKIASYAVVTHQHSTIKRAVDRLLFLHEGKIVWEGMTHEFMTSTNPIVQQFASGSLDGPIQYF

>O_sativa_LOC_Os03g46740.1
MASPSIPAALRHPHAHAAGLRLLRSSGDPCPPCTLPFRLCGVPLKKGHVYAGAVSATRSPGLGNAENLRESPSLSRSWGMNGQIGDDHDILIECRDVHKSFGNKKVLNGISFKIRHGEAVGIIGPSGTGKSTVLKVMAGLLAPDKGDVIICGRKRHGLVSDEDISGVRIGLVFQSAALFDSLTVRENVGFLLYENSSLPEERIATLVTETLAAVGLKGVEDRMPSELSGGMKKRVALARSIIYDDTKETIEPEVILYDEPTAGLDPIASTVVEDLIRSVHVTGKDALGKPGKIASYVVVTHQHSTIKRAVDRLLFLHEGKVVWEGMTQEFTTSTNPIVKQFASGSLDGPIRYF*

>P_antidotale_Transcript_39678
PSATMALPSIPAAVRHLHLPAGGGILPHSSGDPTSRSVLSFRLADMPMRRWQTGLGPVLAAKSPGLGNVDNLHESSSLSRSWDLNNQIDDSRDVLIECRDVHKSFGDKHVLRGVSFKIRHGEAVGIIGPSGTGKSTILKVMAGLLAPDKGDVIICGKKRHGLVSDEDIEGLRIGLVFQSAALFDSLTVRENVGFLLYENSSLPEDRIGKLVTETLAAVGLKGVEDRMPSELSGGMKKRVALARSIIFDDTKDVIEPEVLLYDEPTAGLDPIASTVVEDLIRSVHMTGRDALGKPGKIASYVVVTHQHSTIRRAVDRLLFLHEGKVVWEGMTHEFTTSTNPIVQQFASGSLDGPIRYL

>P_bisculatum_Transcript_9823
VVHHFPPHQPRGAARARTMASPSIPAALRHPNLPAGEGLLFNSSGDPTSRSAISFRIGDMPLRRWQTGLDPVLAARSTGLGNVDNLHESSSLSRSWDLNSQIDDDRDVLIECKDVHKSFGDKHVLRGVSFKIRHGEAVGIIGPSGTGKSTILKVMAGLLAPDKGDVIICGKKRHGLVSDEDIEGLRIGLVFQSAALFDSLTVRENVGFLLYENSSLPEDRIGKLVTETLAAVGLKGVEDRMPSELSGGMKKRVALARSIIFDDTKEVIEPEVLLYDEPTAGLDPIASTVVEDLIRSVHMTGRDALGKPGKIASYVVVTHQHSTIRRAVDRLLFLHEGKVVWEGMTNEFTTSTNPIVQQFASGSLDGPIQYF

>P_coloratum_Transcript_60529
RPSTTMASPSIPAALRHPHLPAGGSLLSHPSGDPTSRSALSFRIGDMPSRRWQVGLGPVLASRSPGLGNVDNLHENSSLSRSWDLNSQIDDDRDVLIECRDVHKSFGDKHVLRGVSFKIRHGEAVGIIGPSGTGKSTILKVMAGLVAPDKGEVIICGKKRHGLVSDEDIEGLRIGLVFQSAALFDSLTVRENVGFLLYENSSLPADRIGTLVTETLAAVGLKGVEERMPSELSGGMKKRVALARSIIFDDTKDVIEPEVLLYDEPTAGLDPIASTVVEDLIRSVHMTGRDALGKPGKIASYVVVTHQHSTIRRAVDRLLFLHEGKVVWEGMTHEFTTSTNPIVQQFASGSLDGPIQYF

>P_maximum_Transcript_22905
PAALRHPQLPAGGGLLIHSSGDPTSRSALSFRTGDMTMRRWRTGLGPGGPVLAARSPGLGNVDNLHESSSLSRSWDLNSQIDDDRDVLIECRNVHKSFGDKHVLRGVSFKIRHGEAVGIIGPSGTGKSTILKVMAGLLAPDKGDVIICGKKRHGLVSDEDMEGLRIGLVFQSAALFDSLTVRENVGFLLYENSNLPEDRIGKLVTETLAAVGLKGVEDRMPSELSGGMKKRVALARSIIFDDTKDVIEPEVLLYDEPTAGLDPIASTVVEDLIRSVHMTGRDALGKPGKIASYVVVTHQHSTIRRAVDRLLFLHEGKVVWEGMTHEFTTSTNPIVQQFASGSLDGPIQYF

>P_miliaceum_Transcript_25710
GDPTSRAALSFRIGDMPLRRWQTGLGPVLAARSPGLGNVDNLHESSSLSRNWDLDGQIDDDRDVLIECRDVHKSFGDKHVLRGVSFKIRHGEAVGIIGPSGTGKSTILKVMAGLLAPDKGEVIICGQKRHGLVSDEDIEGLRIGLVFQSAALFDSLTVRENVGFLLYENSSLPEDRIGTLVTETLAAVGLKGVEDRMPSELSGGMKKRVALARSIIFDDTKDVIEPEVLLYDEPTAGLDPIASTVVEDLIRSVHMTGRDALGKPGKIASYVVVTHQHSTIRRAVDRLLFLHEGKVVWEGMTHEFTTSTNPIVQQFASGSLDGPIQYF

>S_bicolor_Sobic.002G131500.1.p
MASPSIPAALRHPHLPAGGGLLFHSSGDPTSRSALSFRIGDMPMRRCQTDVGPVLAARSPGLGNVDNLHQSSSLSRSWDLNRKIDDDHDVLIECRDVHKSFGDKHVLRGVSFKIRHGEAVGIIGPSGTGKSTILKVMAGLLAPDKGDVIICGKKRHGLVSDEDMEGVRIGLVFQSAALFDSLTVRENVGFLLYENSSLPEDHIGKLVTETLAAVGLKGVEDRMPSELSGGMKKRVALARSIIFDDTKDVVEPEVLLYDEPTAGLDPIASTVVEDLIRSVHMTGRDALGKPGKIASYVVVTHQHSTIRRAVDRLLFLHEGKVVWEGMTNEFTTSTNPIVQQFASGSLDGPIKYF*

>S_viridis_Sevir.2G135300.1.p
MASPSIPAALRHPHLAAGGGLLAHSSGEPTSRSALSFRTVDMPRRRWQTGLGPVLAARSPGLGNVDNLHESSSLSRSWDLNSQIDNDRDVLIECRDVHKSFGDKHVLRGVSFKIRHGEAVGIIGPSGTGKSTILKVMAGLLAPDKGDVIICGKKRHGLVSDEDIEGLRIGLVFQSAALFDSLTVRENVGFLLYENSSLPEDRIGKLVTETLAAVGLKGVEDRMPSELSGGMKKRVALARSIIFDDTKDVIEPEVLLYDEPTAGLDPIASTVVEDLIRSVHMTGRDAVGKPGKIASYVVVTHQHSTIRRAVDRLLFLHEGKVVWEGMTHEFTTSTNPIVQQFASGSLDGPIRYF*

>T_aestivum_Traes_5AL_4F92199C8.1
MANYAFEIRHGEAVGIIGPSGTGKSTILKVMAGLLAPDKGEVFICGKKRQGLVSDEDISGLRIGLVFQSAALFDSLNVRENVGFLLYENSKLSEERIGALVTETLAAVGLKGVEERMPSELSGGMKKRVALARSIINDDTKETIEPEVLLYDEPTAGLDPIASTVVEDLIRSMHVTGKDAMGKPGKIASYAVVTHQHSTIRRAVDRLLFLHEGKIVWEGMTEEFMTSTNPIVQQFASGSLDGPIRYF*

>U_panicoides_Transcript_1467
LSFRIGGIPMRRWQTGLGPVLAARSPGLGNVDNPHESSSLSRSWDLNSQIDDDRDVLIECRDVHKSFGDKHVLRGVSFKIRHGEAVGIIGPSGTGKSTILKVMAGLLAPDKGDVIICGKKRHGLVSDEDIEGLRIGLVFQSAALFDSLTVRENVGFLLYENSNLPEDRIGKLVTETLAAVGLKGVEERMPSELSGGMKKRVALARSIIFDDTKDVIEPEVLLYDEPTAGLDPIASTVVEDLIRSVHMTGRDALGKPGKIASYVVVTHQHSTIRRAVDRLLFLHEGKVVWEGMTHEFTTSTNPIVQQFASGSLDGPIQYF
