# Supplementary material for: Multiple mechanisms for enhanced plasmodesmata density in disparate subtypes of C4 grasses
Source: J Exp Bot. 2018 Jan 2;69(5):1135–45. doi: 10.1093/jxb/erx456 (PMC6018992; doi:10.1093/jxb/erx456)
Supplement: Dataset S1 [file erx456_suppl_jexbot210930-file001.zip › Data_File/20.seqs]

>Z_mays_GRMZM2G073228_P01
MATPTTYSVRISSETHKIEAWVVSDEALARQLQEEENTRDAAADTREVAGNVPLESSSPAVEYRPAQNAAQVAREDNVDPDNMSYEQLQALGEAVGIQSRGLSDELISYLEPFRNKCTFFSRKKNSEECVICKTTYRSRQKLIRLPCSHCYHADCITRWLKINKACPVCNEEVFG*

>A_pectinata_Transcript_34298
MATPITYSVRVSSETHKIEAWLASDEALARQLQEENAHDAAVTREFAGNVSLEPSSPATDYRPADNAAQVREDNVDPDNMSYEQLQALGEAVGNESRGLSDDLISYLVPFKHKCNFFSRKKNTEECVICKTTYKSRQKLIGLPCSHCYHADCITRWLKINKACPVCNEEVFG

>B_distachyon_Bradi4g35710.1.p
MATPNTYAVHVSSETHKVEAWCESDEALARQLQEEENSRDATATREFAGNVSLESSSPTVEYRPANNAAQNMQVAMEDNVDPDNMSYEQLQAFGEAVGTQSRGLSDDLICYLVPFRNKCNFFSSKKNHEECVICKSTYKSRQKLIRLPCSHCYHADCITRWLKINKACPVCNEEVFG*

>C_ciliaris_Transcript_19548
ENMRDGDAATDARELAGNVSSEPSSPAVQYRSAQNAAQMAREDNVDPDNMSYEQLQALGESVGTQSRGLSDELISYLEPFRHKCTFFSRNKNNEECVICKTTYKSRQKIIRLPCSHSYHANCITRWLKINKACPVCNE

>C_gayana_Transcript_7766
MATPITYSVRVSSETHKIEAWLASDEALARQLQEEENAHDGAVTREFAGNVSLEPSSPATEYRPAHNAAQVREDNVDPDDMTYEQLQALGEAVGNESRGLSDDLISYLVPFKHKCNFFSRKKDTEECVICKTTYKSRQKLIRLPCNHCYHADCITRWLKINKACPVCNEEVFG

>H_vulgare_MLOC_52707.1
MAAPNTYAVHVSSETHKIEAWCESDEALARQLQEEEDSLAIREFAGSVSLEPSSPAVEYRPANNAAQVATEDNVDPDNMSYEQLQAIGEEVGTQSRGLSDDLISYLEPFRNKCNFFSSKKNTDECVICKSNYKSREKLIRLPCSHCYHAGCITRWLKINKACPVCNEEVFG

>O_sativa_LOC_Os09g35690.1
MATPNTYSVHISSETHRIEAWLASDEALARQLQEEENAHDAIATREFAGNASLEPSSPAVEYRPPNNAAQVATEDNVDPDNMSYEQLQALGEAVGNQSRGLSDDLICYLVPFKNKCSFFSRKKNDEECVICKSTYKSRQKLIRLPCSHCYHADCITRWLKINKACPVCNEEVFG*

>P_antidotale_Transcript_20540
MATPTTYSVRVSSETHKIETWLASDEALARLLQEEENTGDAAADTREFAGNVSLEPSSPAVQHRSAQNAAQVAREDNVDPDNMSYEQLQALGEAVGTQSRGLSDELISYLEPFRHKCTFFSRNKNNEECVICKTTYKSRQKIIRLPCSHCYHANCITCWLKINKACPVCNEEVFG

>P_bisculatum_Transcript_19781
MSIPTTYSVLVSSETHKIEAWVASDEALARQLQEEENTRDAAADARELAGNVSLEPSTVEYRPTQNAAQVTREDNVDPDNMSYEQLQALGEAVGTQSRGLSDDLISYLEPFRHKCTFFSRKKNNEECVICKTTYKSRQKMIRLPCSHCYHANCITRWLKINKACPVCNEEVFG

>P_maximum_Transcript_27053
MATPTTYSVRVSSETHKIEAWLMSDEALARQLQEEEEAAADTTEFAGNVALEPSSPAVEYRPAQNAAQVAREGNVDPDNMSYEQLQALGEAVGTQSRGLSDDLISYLEPFRHKCTFFSRSKNNEECVICKTAYKSRQKMIRLPCSHCYHAKCITRWLKINKACPVCNEEVFG

>P_miliaceum_Transcript_1077
LASSMATPTTYAVRVPSETHKVEEWLTSDEALAWQLQEEENTRVAAADTREFAGNVSLEPSSPVVEYRPAQNAAQVAREDNVDPDSMSYEQLQALGEAVGTQSRGLSDDLIAYLEPFRHKCTFFSRKKNNEECVICKTTYKSRQKMIRLPCSHCYHANCITRWLKINKACPVCNEEVFG

>Paspalum_Transcript_16188
MATPTTYSVRVSSETYKIEAWLASDEVLARQLQEEENTRDAAAVTREFAGNVPLEPSSPAVGYRPVQNAAQVAREDDVDPDNMSYEQLQALGEAVGTQSRGLSDDLISYLEPFRHKCTLFSRKNNEECVICKTTYKSRQKMIRLPCSHCYHADCITRWLKINKACPVCNEEVFG

>S_bicolor_Sobic.002G270300.1.p
MATHTTYSVRVSSETHKIEAWVVSDEALARQLQEEENTHDAAADTREFAGNVSLELSSPAVEYRPTQNAAQVAREDNVDPDNMSYEQLQALGEAVGTQSRGLSDELIAYLEPFRNKCTFFSRKKNSEECVICKTTYKSRQRMIRLPCSHCYHADCITRWLKINKACPICNEEVFG*

>S_viridis_Sevir.2G291700.1.p
MATPTTYSVRISSETHKIETWLSSDEALARQLQEEENTRDAAADTREFTGNVSLEPSSPAVEYRPAQNAAQVAREDNVDPDNMSYEQLQALGEAVGTQSRGLSDELISYLEPFRHKCTLFSRNKNNEECVICKTTYKSRQKMIRLPCSHCYHANCITRWLKINKACPVCNEEVFG*

>T_aestivum_Traes_5AL_2712C79C2.2
MAAPNTYAVHLSSETHKIEAWCESDEALAKQLQEEEDSLATREFAGSVSLEPSSPAVEYRPANNAAQHMQVATEDNVDPDNMSYEQLQAIGEEVGTQSRGLSDDLISYLEPFRNKCNFFSCKKNTDECVICKSSYKSLQKLIRLPCSHCYHANCITRWLKINKVKLSFFFXXXXX

>U_panicoides_Transcript_6274
MATPTTYSVRVSSETHKIESWLISDEALARQLQEEENTHGAAADTTEFAGNVALEPSSPAVEYRPAQNAAQVAREDNVDPDNMSYEQLQALGEAVGTQSRGLSDDLISYLEPFRHKCTFFSRNKNNEECVICKTAYKSRQKVIRLPCSHCYHAKCITRWLKINKACPVCNEEVFG
