# Supplementary material for: Multiple mechanisms for enhanced plasmodesmata density in disparate subtypes of C4 grasses
Source: J Exp Bot. 2018 Jan 2;69(5):1135–45. doi: 10.1093/jxb/erx456 (PMC6018992; doi:10.1093/jxb/erx456)
Supplement: Dataset S1 [file erx456_suppl_jexbot210930-file001.zip › Data_File/17.seqs]

>Z_mays_GRMZM2G128176_P03
MEALVGRAVRKAFPGFGTYAGVVESYDPGAGYFRVLYEDGDSEEVDADEMAQILVGPAMPRAQQQRTSPQDAAGRRPKKRRRGNEDDPSPTSTPDGVVLAVAAAAGEETEPATPVMEAVAEKKPRVSPGPESSRPLRRSARQAKAAEHAAEMEAAVAVAAAAEAEEEAAAAAAASTPQQSGRKRPRAIGSGRYRSVSRDLEEAAPKKPLPPPPKPELPPSSQGLDLGGLPVLDVFQVYSCLRSFSKQLFLSPFSLETFVAALRSTYVNPLIDWVHFTLLRALKSHLEDSANEGDPSAVHCIRNLNWELLDLATWPIYLAEYLLTRGSELRYGMKLTDLSLLSTEYYRQPAGVKLELLRSLSDDVLEIGAIRSRLSESDGNDEGFRSTGVRRKKRGRGSSAKVAVGSSQFPEGSAEVDDGNSDECYLCGMDGNLLCCDGCPAAFHSKCVGVVEDLLPEGDWYCPECLIRKDGSRNIANPMRGAEILGTDPHGRLYFFTCGYLLVVDSCDGYSPCYYYGQIDLHHLVAVLNSCHPSYSSMVNTISSFCDTAIKSPNLNSRYQSSRECSTSDAEIDSKHLSLLKQPSDHDQFKVEQRSSFEHLNSGKISTSNSDDLDQDLSQHSIKLRYSLMSRSGIVAEGDLNQIPENRSSSAKNDNCNSPKDIVYSRANGSLAKNQKDSPPKEKPRDWQLHSDPARYINYYSFGQIAASAAEELKHKLSENKDVKKPVQDVLSFHLRTICKKYANFFALTDQKLSAELLKEKCGWCNSCQISGGVDCIFRLTDIKYMEGPKPHTLDLGAENNMESHIILAMYNILSVEERLNGLLSGPWQNPQYSICWRNAVLKASDVSSLKQPLLMLESSLRRVAITTEWQKAADSVEVVGSAAHILVRSSNKSLSHVSATARKPGRKPSPNGELKVDSRDVGVYWWRGGKLSRQVFHWKRLPQSLVNKAARQAGRRRIPTISYTDGSQFARRFKYIAWRAAVEMAENAAQLILQIKELEWNIKWTEILSTLPSSLMTKETQKIARLFKKVIIRRKRIEGTNVEYLLDFGKRENIPPVISKHGTKLEESSSERNRYWLSEVHVPLNLLKAYEAKTFARLLKKKETDELSKKTKKLCGSKPEMPRKTGFDYLFEKAEKRSTMPCGHCHKEVIASEAVNCQYCAALFHRKHFKVPRGATNAVYVCNKCLDEKVLKVESPQKKTAPKKLSPKKKQKKQKKQSRKIETRRNQIVLKCKTKIGKKGKRGRPRKNPTDLSKNEPSKIHESEPSNVSKNEPVKRISKRLHDKYMKSNSNVSENAASSSKRKRTVSQYSYWLNGLRWSQNPHDERARSFRKERVVFPSEDAEISEVNPVCCLCEKCYNEEDIYIACEKCEDWFHGDIYSVNIENVNNLIGFKCHRCRRRSLPVCPYAETVTVVKGQSDEDHCIKLVDQCVGKFVEDEDPNCPKDLGAPGSLQELHDHEIEQGLNVHITEIEFSYDNCLEELNDHGCSKEFDAHSTEKDLEDDKSLRKVDIHNELRALDDLGSEKEPGDHCNPKDLNSHINLKDPGNCRSDKEMKDNNCLNELDGDNNWKALDSYNSWKLLDSHNSQEELDCTTNSKFSPKEIPCPMELDGFSSLKLVSHNILEELDNHNCLKENGNENSSKELDNNGSPKDSGDCLADHFNSSRISGNEALVLTPETDSVNESLGLQSKDDPGKSVPTEHEIDLQVVVTL*

>A_pectinata_Transcript_14549
AEAAATQQQSGKKRRRANGSGRYRSVSKDLEEAVVERLPPKPELPPSSQSLNLGDLPVLDLFQVYSCLRSFTKELFLSPFPLETFVAVLWCTHVNPLIDWVHFALLRALKSHLEDFAAEGDPSAVHCIRNLNWELLDLATWPIYLAEYLLTRGSELRYGMKLTDLKLLSTEYYSQPAVVKLELLCSLSDDVLEIEAIRSKLSEADGNDEGVRSSGLRRRKKKGSSSGPIDSSPPEGSDDMDDGNSDECYLCGMDGNLLCCDGCPGAFHSKCVGVVEDLLPEGDWYCPECSVQKSNGSRNMANPMRGAEVLGIDPHGRLYFGTCGYLLVVDSCDVDSSCHYYGQSDLHSLVAVLKPCHYSYSSIVNAISSFCGNVIKAPNANGFGRYQSSKECCTSGSEQLDSGKVCSSNADRLDQDASDQNLTLRSARTSGSISEMIAEEMSNQTPQNDASGAKNNHCDSQQDVCSHGSGLSAVNLKDSTQGKPSECHLHSDPSRYINYYSFGQIAASAAKELKHKLSENKEGKKPAQDALSFHLRTICKKYANIFALADQKLSVELLKEKCGWCNSCQISGGVDCIFRVTDVKCMEGPKSHAFGLRSETNKQSHIVLAIHIILSIEERLNGLLTGPWQNPQYSDCWRKAVLEASDIASLKKPLLMLESSLRRIAISSEWQKAADFVEVVGSAAHILVRSSNKSLSHGSARKPGRKSAFNGELKVDSRDVGVYWWRGGTLSRQVFHWKRLPQSLASKAARQAGRKKIPTILYPDGSQFARRFKYIAWRAAVEMAENVAQLILQIKE

>B_distachyon_Bradi1g18770.3.p
MEELVGRAVRKAFPGFGVFGGVVESYDAEAGYFRVLYEDGDSEEVDGAEMAAILVGAPMPAQPGRLGGGNGEVGAEKKRRVDAGLESSRPVRRSARQAKAAALAAEMEAVAAVVAAAEAAETAAAAGGPVAAVPVAATPQQSGRKRQRGNGSSRYRSVAKDLEDAALDKLPPKPELPPSSQGLDLAGLPVLDVFQVYSCLRSFSRQLFLSPFALDAFVAALRCTHVDPLIDWVHFALLRSLRSHLEDLADEGDPSAVHCIRNLNWELLDLATWPIYLAEYILTRGSELRYGMKLTDLKLLNTEYYRQPATVKLELLRTLCDDVLEIEAVRSELGLRELDGNDEGYKSTRVRRKRRGSSVKSLADSSLPPEGSDDTDDGNSDECYLCGMDGNLLCCDGCPAAFHSKCVGVVEDLLPEGEWYCPECLMQRNNGSRNMAKLGRGAEVLGIDPHGRLYFGACSYVLVVDSCDVDSPCHYYGQIDLHSLVTVLTSCHRSYNSIVNVISLFLSIAIEASNCNGRYKNSKECSTSDHEKDCRESSLKQPSESEQYKIEKDGSSEQLDAGKVCTSKSDQDASNGKYILTSATVSQNGSETIVGKLNQTSQSNISSANKDRCHSQLDDVCLHVNGLPAENQNGPSPKKEASDCSLHSDPTRYINYYSFGQIAASAARELKHKLSENEEGKKHGQDAVSFRLKTICKKYVNVFALTDQKLSVELLKEKCGWCNSCQISSGTDCIFRVVDGLKPCNLGLLSEKNKESHIVLAMHNILSIEERLNGLLSGPWQNPQYSIYWRKAVLRASDLSSLKQPLLMLESSLRRVAFFGDWQKPADSVEVVGSAAHILVRSSNKSKSYASARKPGRKPSIDELKVDSPDVGVYWWRGGTLSRQVFHWKRLPQSLASRAARQAGRKKISTIVYPEGSQFARRLKYIAWRAAVEMAQNVSQLILQIKELELNIKWNEILSTLSSALATKESQRIARLFKKVIIRRKRIEATNAEYLLDFGKRENIPPVVVKHGIKLEEPSSERNRYWLSEGHVPLSLLKAYEAKAITRLLKKKDTDDFARKTSDFRPKKPKTSVFDDLLEKAKKLPSRLCCQCYKNVIASDAVNCQYCEALFHRKHFKVPRGAVDAFYVCNKCLAEKVSPVKSPQKKAASTKSSPKKKQKKQPRKILRRGNQIVINLKKKAGQKKGKRGRPRKNPLSVSKNESLKMPESQPSSEPKNEPVKRISKRLYDKYMKGNSSVSEHKASCRKRKRTALHYSYWLDGLRWAQNTDDEQARNFMKERIVFPSEDVELSEFSPVCCLCKKCYSGDAIYIACENCEDWFHGDIYSITLENVGNLIGFKCHACRLRAVPVCPYAQTDAFLGDQSREDAVDMCVEDKDINCPEDPGTSDGLKELDDHNIEEVLHGHDIEKQAGDHNCLKVLENQSREDAVDMSIEDKGINCPEDLVTSNGLKGFDGHNVKEVLHSHGIQKQVGDHHCLKVLEDHNGLKEPSSHSTEKELDDRNCLKDPGSRNNMKEADSHITAEGPHDHNNHWAQKELDNYNCLSELSSHNNVKNLDSGNNTEELGSTKDSKFAAGETQCMEELENHNSLKDLDNHNGTKELDYHSSVDRLVGINNLETLDNHNSLEELDNQNSLKDLDNHKSPKELSTEGGNFSAARHTGGFLDEQSNTRICSEALVMTSQSDSVKESIALQSKDSSQDNCVPADHE*

>C_ciliaris_Transcript_6194
YYRQPAVVKLELLHSLSDDVLEIGAIRSRMSESDGNDECFRSTGSRRKKRGPSAKGVTDSSQSPEGSDEMDDGNSDECYLCGMDGNLLCCDGCPAAFHSKCVGVVEDLLPEGDWYCPECLIQKNDGSRNMASPMRGAEVLGVDPHGRLYFGTCGYLLVIDSYEGNPPCRYYGQVDLHSLVTVLNTCHPSYRSIVNTISSFYGTAIESPNVNSRYQSSRECSTSDAETNCRLSSRLKQRSEHDQFKVEQDNSFEQLDSGKACTSNSDELDQDLSLRSITFRSALRSRSGSAAEGDSNQIPQNGSSSSKNDHCNSQEDVYAHGNGLSAESQKDPPPKKNQIDLHLHSDLSRYINYYSFGQIAASAAEELKHKLSENKEGKKPVQDALSFHLRTICKKYANIFALTDQKLSVELLKEKCGWCNSCQISSGVDCIFRVTDVKCTEGTKPHAFGLEAEKNMESHIILAMHNILSMEERLNGLLTGPWQNPQYRIYWRKEILTASDVSSLKQPLLMLESSLRRVAISVEWQKPADSVEVVGSAAHILVRSSNKSLSHGSARKPGRKPSSNVELKVDSRDVGVYWWRGGKLSRQVFHWKRLPQSLVCKAARQAGRTKIPTILYTDGSQFARRFKYIAWRASVEMAENVAQLILQIKELEWNIKWTEILNTLPSSLMTKEMQKIARLFKKVIIRRKRIEGTNVEYLLDFGKRENIPPVISKHGTKFEEPSSERNRYWLSEGHVPLNLLKAYEAKGFARLLKKKETDELPKKTKKTRDPKPKMPKKTGFAYLFERAEKQSTMLCGHCNKEVASREAVNCQYCAALFHRKHFKVPRGAADAVYVCNKCLAEKVKPPPQKAAPKKSSPKKKQKKQKKQSRKIVTRRNQVVLKYKKKIGKKGKRGRPRKYPLDPSKSELPKMRESKPSNVPINEPVKRISKRLYDKYMKGNSNVSEHPASYRKKKRTALHYSYWLNGLRWTQNPHDERAISFNKERVVVPSEDAEMSEVSPVCCLCEKCYSEEDIYISCENCEDWFHGDIYSVTIENVNNLIGFKCHRCRLRSLPVCPYAQTKSDKDRSIKFVEDEEHSVNMFIEDKDSNCSKDLGAHGSQKDHDHSNLKEVDTERRLNGHILEKELSDNNSLEELNDHSNLKEVDTHSIEKDLDANKSLKELDGPGSEKEAGDDNCPKELNNHINLNDLDSCRTDKELKNHNSQGELDCIASSKFAAEETQCHMELNGFNSLNLDDHTNLEELNNHNFPKESDDKNSSEELENRIPKDSGDFLAEHFNNIRISGKEALVTTPETAPVKECLALPSKDDSEKAVPAEHGIDFQVVVTL

>C_gayana_Transcript_12446
AAEAEAEAAATPQQSGKKRRRANGSGSGRYRSVSKDLEEAVVERLPPKPELPPSSQSLNLGALPVLDLFQVYSCLRSFTKELFLSPFPMETFVAALWCTHVNPLIDWVHFALLRALKGHLEDFAAEGDPSAVHCIRNLNWELLDLATWPIYLAEYLLTRGSELRYGMKLTDLKLLSTEYYSQPAGVKLELLRSLSDDVLEIEAIRSKLSEADGNDEGFRSSGLRKRRKKKGSSRGPIDSSPPEGSDDMDDGNSDECYLCGMDGNLLCCDGCPAAFHSKCVGVVEDLLPEGDWYCPECSIQKSNGSRNMANPMRGAEVIGIDPHGRLYFGTCGYLLVVDSCDVDSSCHYYGPSDLHSLVTVLKPCHYSYSSIINAISSFCGDVIKAPSANGLGQYQSSKECCTSGAKQSDSGKDYSSNVDQLDQDSSDQNFTTRSARKSGSRSEMFAEEISNQAPPNDASGLKNSRCNSQQVVCFHGNGLSTDSTQGKQCECPLHSDPSRYINYYSFGQIAASAAEELKHKLSENKEGKKAAHDALLFHLRTICKKYANIFALADQKLSVELLKEKCGWCNSCQISGGVDCIFRVADVKYMEGPKSHGFGLRSETNNQSHVVLAIRIILSIEERLNGLLTGPWQNPQYSDCWRKAVLEASDIESLKKPLLMLESSLRRIAISGEWQKPADSVEVVGSAAHILVRTSTKSLSHGSARKPGRKSAFNGELKVDSRDVGVYWWRGGTLSRQVFHWKRLPQSLASKAARQAGRKKIPTILYPDGSQFARRFKYIAWRAAVEMAENVAQLILQIKELEWNIKWSEILSTLPSSLATKETQKIARLFKKVIVRRKRTEGTNVAYLLDFGKRENIPPIVAKHGTKFEEPSIERNRYWLSEGHVPLNLLKSYEAKTIARLLKKKETDGLPKKAKKLRESKPKKQQKSGFDYLFERAKKLSIRLCGQCKKEVIASEAVNCQYCGALFHKKHFKVPKGATGTVYVCNKCLDENILKVNSPQKKVTPKKNSPKKKPKKQKKQSRSIVTRRNQIVLKYRKKTVKKGKGKRGRPRKNPLNVLKNESLKVPETESSNVPKNEPAKRLSKRLYNKYMKGSSNVSERATNCRKRKRTPLHYSYWLNGLRWTHNPDEERARSFRKERIVFPSEDEISESSPVCRLCEKYSENAIYVACEQCEDWFHGDIYSITLENINNLIGFKCHRCRQRNEPVCPYAQTEEILEAQSDEELDTSKFDDDECRNFQEEIGADSSHKEFCDYNVEKRLNGHVTAKELNDCLKEQIDQSSLNVVINHSSDQELCAHNKMEGFDSSSFRNEVDEHSSVKELDNQNNLEKSGSYMTENQLNNHSCMNESDIHTNVKELNGHNGGEELDGIESNKFAAEETQCLKEPDSFNSMNLDNNYSIVEEFGNHNSPIDSYNHVSSIELHNNRSPKFESTDDIKLASATTHSGNFLAEDFSNIRISSKEALVITSETGSGKESCALQPKDDSEKSVPPEHDVDLQVLVTL

>L_fusca_Transcript_29548
AEAEAEAATTPQKSGKKRRRANESSRYRSVSKDLEEAVVERLPPKPELPSSSQSLNLEDLPVLDLFQVYSCLRSFTKELFLSPFPLETFVAALWCTHVNPLIDWVHFSLLRALKSHLEDFAAEGDPSAVHCIRNLNWELLDLATWPIYLAEYLLTRGSELRYGMKLTDLKLLSTEYYSQPAVVKLELLRSLSDDVLEIEAMRSKLSEADGNDEGVRSSGLRRRKKKGSSRRPIDSSPQECSDDMDDGNSDECYLCGMDGNLLCCDGCPAAFHSKCVGVVEDLLPEGYWYCPECSIQKSNRSRNMANPMRGAEVLGIDPHGRLYFGTCGYLLVVDSCDVDSSCHYYGQSDVHSLVAVLKPCHYSYSSIVNAISSFCGNVIEAPSANGFSRYQSSKECCTSGAEQLDSGKDCSSNADQLDQDASDQNLTLRSACKSGSRNEMIAEEMSNQTPPSGPKNNHCYSQQDVCSHGNGLSAVNLKDSTQGKPSECHLHSDPISYINYYSFGHIAASAAEELKHKLSENKEGKKPAQDALSFHLRTICKKYANIFALADQKLSVELLKEKCGWCNSCQISGGVDCIFRVTDVKCMEGPKSHAFGLRSETNKQSHIVLAIDIILSIEERLNGLLTGPWQNPQYSDCWRKAVLEASDIASLKKPLLMLESSLRRIAISAEWQKPADSVEVVGSAAHILVRTSTKSLSHGSARKPGRKSAFYGELKVDSRDVGVYWWRGGTLSRQLFHWKRLPQSLASKAARQAGRKKITSMLYPDGSQFARRFKYIAWRAAVEMAENVAQLILQIKELEWNIKWTEILSTLPSSLATKETQKLARLFKKVIIRRKRIEGTNVKYLLDFGKRENIPPIVAKHGTKFEEPSIERNRYWLSEGHVPLNLLKSYEAKAVARLLKKKETDVLPKKTKKLRDSKPKKQKKSGFDYLFERAKRLSIRLCGQCKKEVIASEAVNCQYCAALFHKKHFKVPKGAADAVYVCNKCLDENILMVKSPQKKAAPKKNSPKKKPKKQKKQSCSIVTRRNQIVLKYRKKTGKKGKRGRPRKSPLNVSKNESPKVPERESSNVPKNEPVKRLSKRLYDKYMKGDSSISERATTCRKRKRTLSHYSYWLNGLRWTQNPDDERARSFRKERIVFPSGDAELSKFSPVCCLCENCYSEKAIYVACEQCEDWFHGDIYSITLENINNLIGFKCHRCRQRNIPVCPYAQTDAILKSQSDEEHAISKFDEDECHSVPEDIGADGSHKELRNCNIEKMLNGYVPVKELNDCLKEQVDQSSLNEVVSHSSDQELNAHSKMEGFDSSGFRNDVDDHTCLKELDNQNNLEKHISYMTETELNNHNCVNELDVHTNLKELNGHNSGEDLYGIKSNKFAAEETQCLKELESSNSLNLDNNYSIVEEFDNHDCAKESDNHNSSIEWDNNRSPKFEGTDDIKHASATTHSDDFLAEHFNNIRISSKEALIITSETGSGKESRALQPKDDSEKSVPPEHDVDLQVLVTL

>O_sativa_LOC_Os07g46690.1
MEGLVGRAVRKEFPGFGVFDGVVESYDAEAGYFRVMYEDGDSEEVELGEVVGLLVGGSPVGVEMAHPLPLTPGRRPKKRRRGDEEGGVGVGAVVAMEVDSVVLAVPAGGAEPASPVVVVEGSSRDEVDGDVVSEMAEKRRRVVSPGPESSGKPLRRSARQAKAAARVAEMEAAAAVAAAAEAEAAAAAMAEAEAEAAVTPPQSGSKRKRASGAGRYRSVAKDLEKAAVERLPPKPELPPSSQSLDLEGLPALDVFQVYSCLRSFSRQLFLSPFLLETFVAALRCIYVNPLIDWVHFSLLRAMKSHLEDLANEGDPPAMHCIRNLNWELLDLATWPIYLAEYLLTRGSELRYGMKLTDLKLLNTEYYTQPAMVKLELLRALCDDVLEIEAIRSEVVSRMSELDGNDELCKSTRTRRKRRASAVKNLLNSSRAPEDSSDTEDGNSDECYLCGMDGNLLCCDGCPAAFHSKCVGVVEDLLPEGNWFCPECLIQKNDGFKNMVKPGRGAEVLGMDPHDRLYFGTCGYILVVESTAEDSLDSTCHYYGIFDHHSLFNVLRTCHPSYSSITNMISLFWGTAIDSFDSNGRCENNKEFSIFDAKIDCSHLLPSKQHTEHEQLKSDKNGSCEQLACGKAHASDPDRLDHDTSHHKFSLRSAVISENGNATSAKTQQDVCSYANGLPAENKIDQSPHKKISDCYIHSNPAMYVNYYSFGQIAASAAEELKDKLSENKEGKKVGQDAASFQLKTICKKYANIFALTDQKLSVELRKEKCGWCNSCQISGGVDCIFRVTDGKCMEGLQSEKNMNSHIILAIHIILSIEERLNGLLIGPWKNPQFSSYWRKAVLKASDVSSLKQPLLMLESSVRRVAFSVEWQKPADSVEVVGSAAHVLVRTSNKSSRHGSTRKPGRKPFIVELKVDSRDVGVYWRRGGRLSRQVFHWKRLPKSLTYKAVRQAGRIKIPTILYSDGSQFARRSKYIAWQAAVEMAENVAQFILQIKELEFNIRWTEILSTLPASLATKETQKIARLFKKVIVRRKRVDGTNVEYLLDFGKRENIPPVIAKHGKKLDEPSNERNRYWLSEGHLPLSLLKAYEAKALTRLLKKKDIDHLPKKMIDLKPPKPKKSGFDDLLEKAKKQVLGLCGHCDKEVKISDAVNCQYCEALFHKKHFKVPRGATDAYYVCNKCLSEKVLNVKSPQKKVVSKKNSLKKKTKKQSLKIVTRSKQIVAKSKKKMGKNKGKRGRPRKYPLNESKNKLPELRVKEPANVPKNEPAKRISKRLYSKYMKGNSNISERSAKRRRTASHYSYWLDGLRWTQNPNDDRAISFRTERVVFPCEDADLSEVFPVCRLCQKCYSGESIYIACEDCGDWFHGDIYSITLENVNNLIGFKCHRCRLKDVPVCPYVQTDNILMAQSDKDDVTSRSIEDKEDRSPTDLVAHDSLEGSHGHIIEKEVNDHSFEKEVGDHICLQAQEDHNEKELDSHSTEKELGDHNKTEEFDGNMKVLFNLNSTKELDSTSTEKELGDHNKIEEFDVNMEMFFNLNNTKELDSTGESICAGGEAHCLHELNNHEILKECHSLDNNLGELDNQDCQKECHNQNSLKELENHRSSQELDSHKSPEELDNIISPKELDCTENNEHSAAVTQSDGFLDDPFNIRISDKGLIIASENGGGDFIGYGGH*

>P_antidotale_Transcript_167
ASTPQQSGRKRPRANGSGRYRSVSRDLEEAAVKKPPPKPKPLLPPKPELPPSSQGLDLGGLPVLDVFQVYSCLRSFSRQLFLSPFPLDSFVAALHCTYVNPLIDWVHFALLRALKSHLEDFANEGDPSAVHCIRNLNWELLDLATWPIYLAEYLLTRGTELRYGMKLADLKLLSTEYYRQPAVVKLELLHSLSDDVLEIGAIRSRMSESDGNDEGFRSTGLRRKKRGTSAKGAADSSQSPEGSDEMDDGNSDECYLCGMDGNLLCCDGCPAAFHSKCVGVVEDLLPEGDWYCPECLIQKNDGSRNMASPMRGAEVLGIDPHGRLYFGTCGHLLVIDSYEGNPPCHYYGHVDLHSLFTVLNTCHPSYRSIVNTISSFYGTAIESPNLNGRYQSSRECSTSDAEINCRLSSRLKQRSEHDQFKVEQDNSSEQLDPLKACTSNSDQLDQDLSLRSITFRSALMSRSGNAAEGDSNQIPQNGSSSAKNDICNSQEDVYSHGNGLSAENQKDSPPKKNQSGWHLYSDLSRYINYYSFGQIAASAAEELKHKLSENKEGKKPVQDALSFHLRTICKKYANIFALTDQKLSVELLKEKCGWCNSCQISSGVDCIFRVTDVKCTEGTKPLAFGLEAEKNMESHIILAMHNILSIEERLNGLLTGPWQKPQYHIYWREEVLKASDVSSLKQPLLMLESSLRRVAISVEWQKPTDSVEVVGSAAHILVRSSNKSLSHGSARKPGRKPSSNVELKVDSRDVGVYWWRGGKLSRQVFHWKRLPQSLVYKSARQAGRTKIPTILYTDGSQFARRFKYIAWRAAVEMAENVAQLILQIKELEWNIKWTEILSTLPSSLMTKEMQKIARLFKKVIIRRKRIEGTNVEYLLDFGKRENIPPVISKHGTKFEEPSSERNRYWLSEGHVPLNLLKAYEAKAFARLLKKKETDELPKKTKKMPDSKPKMPKKTGFDYLFEKAEKQSTRLCGHCNKEVVAREAVNCQYCAALFHRKHFKVPRGAADAVYVCNKCLAEKVLKVKSPQKKAAPKKSSPKKKQKKQKKQSHKIVTRRNQIVLKYKKKIGKNGKRGRPRKYPLDPSKSELLPNMRESEPSDVPKNEPVKRISKRLYDKYMKGNSTVSEHAASCHKRKRTALQYSYWLNGLRWTHNPHDERAISFRKERVVFPSEDAEMSEVSPVCCLCEKCYSEEDIYIACEKCEDWFHGDIYSVTIENVNNLVGFKCHRCRLKSLPVCPYAQTKSDKDHGVKFEEVEEHCIDRFVEDEDPNCSKDLGAHGSQKEHDHSNPKEVDIERRLNGHIAEKELSDNNFLEELNDHSNLKEVDTHSIEKELDANKSLKELDAHNEVKDIDSPGSEKEAGDNNCPKELNSHIKLNDLDSCRTGKELKNHTCLNELDGQYNWKGLDDYNSHGDLASSKFAAEETQCHMELDGFNSLKLGNHNNLEELNNHYCPKESDHRNSLEELENNRIPKDSGDFLAEHFNNIRISGKEALVVTPETDPVNESLALPSKDDSEKAVPAEHDIDFQVVVTL

>P_bisculatum_Transcript_21644
STPQQSGRKRPRANGSGRYRSVSRDLEEAAVKKPPPKPVLPPKPELPPSSQGLDLGGLPVLDVFQVYSCLRSFSRQLFLSPFPLGTFVAALQCTYVNPLIDWVHFALLRALKGHLEYFSNEGDPSAVHCIRNLNWELLDLATWPIYLSEYLLTRGTELRYGMKLTDLKLLSTEYYKQPAVVKLELLRSLSDDVLEIGVIRSRMSESDGNDEGFRSTGLRRKKRGSSAKGAADSSQFPEGSDEMDDGNSDECYLCGMDGNLLCCDGCPAAFHSKCVGVVEDLLPEGDWYCPECLIHQNDGSRNMASSMRGAEVLGIDPHGRLYFGTCGYLLVIDSYEGNPPFHYFCQVDLHSLVTVLKTCHPSYSSIVNAITLFWGTAIESPNLNGRYQSSRECSTSDAETNCRVSSRLKHCSEDDQFRVEQDDSFEQLDSGKACTSNSDHLDQDLSLKSVTFRSALMSSVNAAEGDSNQMPQTRSSSAKTDHCNSQEDFYSHVNGLSAENRKDSPPKKKESDLRLHPDLARYINYYSFGQISASAAEELKHKLSENKEGKKPVQDALSFHLRAICKKYANIFALTDQKLSVELLKEKCGWCNSCQISGGVDCIFRVTDVKCMENPKPHTFGLRAEKNMGSHIILAMHSILSIEERLNGLLTGPWQNPQYSTCWRKAVLKASDVSSLKQPLLMLESSLRRVAISVEWQKPADSVEVVGSAAYILVRSSNKSLSHGSARKPGRKPSSNGELKVDSRDVGVYWWRGGKLSRQVFHWKRLPQSLVYKAARQAGRRKIPTILYTDGSQFARRFKYIAWRGAVEMAESVAQLILQIKELEWNIKWTEIRSTLPSSLMTKETQKIARLFKKVIIRRKRIEGTNVEYLLDFGKRENIPPVISKHGTKFEEPSSERNRYWLSEGHVPLNLLKAYEAKAFARLVKKKETDELPKKTKKMRDSKPKMPKKTGFAYLFERAEMQSTRLCRQCNKEVVASEAVNCQYCAALFHRKHFKVPRGAADAVYVCNKCFAEKVLKVKSPQKKASPKKSSSPKKKQKKQKKQSRKIVTRRNQMVLKYKKKIGKKGKRGRPRKKSLDPSKNELPKMCESEPSDVPKNEPVKRLSKRLYDKYMKGNSNVSEHAASCRKRKRTALQYSYWLNGLRWTQNPHDERAISFRKERVVFPSEDAEMSEVSPVCCLCEKCYGEEDIYIACEKCEDWFHGDIYSVTIENVNNLIGFKCHRCRLRSLPVCPYAKTESDKVHGIKFVEDEEHSIDKFVEDEDPNCPKDLDAHDSQKELNDHSNLEDLDFERRLNGHITEKELNHINLKDLDSCRTDKELKNHNCRDELDGQYSWKGIDDHNSQEEPDGTTGSRFAAEEMRCPMELYGFNSLKLDNHNNLEELNCPKESDNKNSSKELDNNRSPKDSGDFLAEHFNNIRISDQVALVVTPETGPVKESLALQSKDDSEKAVPAERDIDFQVVVTL

>P_coloratum_Transcript_13146
EAAAASTPQQSGRKRPRGNGSGRYRSVSRDLEEAAVKKPPPKPVLPPKPDLPPSSQGLDLGGLPVLDVFQVYSCLRSFSRQLFLSPFPLDTFVAALHCTYVNPLIDWVHFALLRALKSQLEDFANEGDPSAVHCIRNLNWELLDLATWPIYLAEYLLTRGTELRYGMKLTDLKLLSTEYYRQPAVVKLELLRSLSDDVLEIGAIRSRMSELDGNDDGFRSTGLRRKKRGSSAKGVADSSQSLEGSDEMDDGNSDECYLCGMDGNLLCCDGCPAAFHSKCVGVVEYLLPEGDWYCPECVIQKNDGSRNMAGPMRGAEVLGIDPHGRLYFGTCGYLLVIDSCEGDPPCHYYGQVDLHSVVTVLNTCHPSYRSIVNAISSFCGTAIESPNLNGRYHSSRECSTSDAETNCRHSSRLKERSEHDQFMVEQDNSFEQLDSGGACISNSDQLDQDLSLKSITFRSALMSRSGNAAEGDSNQMPQNRSSSVKNDHCSSQEDFVYSRGNDLSSENQEDSPPKKKQSDWHLRSDLVRYINYYSFGQIAASAAEELKHKLSENKEGTKPVQDALSFHLRAICKKYANIFALTDQKLSVELLKEKCGWCNSCQISGGVDCIFRVTDVKCMEGHKPHTFGLGAVKNMESHIILAMHSILSIEERLNGLLTGPWKNPQYSIYWRKAVLKASDVSSLKQPLLVLESSLRRVAISVEWQKPADSVEVVGSAAHILVRSSNKSLSHGGARKPGRKPSSNGELKVDSRDVGVYWWRGGKLSRQVFHWKRLPQSLVHKAARQAGRRKIPTILYTDGSQFARRFKYIAWRAAVEMAENVAQLILQIKELEWNIKWTEILGTLPSSLMTKETQKIARLFKKVIIRRKRIEGTNVEYLLDFGKRENIPPVISKHGTKFEEPSSERNRYWLNEGHVPLNLLKAYEAKAFARLLKKKETDELPNKTKKMRDSKPKMPKKTGFAYLFERAEKRSPGLCGHCNREVVASEAVNCQYCAALFHRKHFKVPRGAADAVYVCNKCFAEKVLKVKSPQKKASPKKPSPKKKQKKQKKQSRKIVTRRNQIVLKYKKIVKKGKRGRPRKNPLAPSKNVLPKTCESEPSNVPQNEPVKRISKRLYDKYMKGNTNVSEHAASCRKRKRTALQYSYWSNGLRWTQNPHDERARSFRKERVVFPSEYAEMSEVSPVCSLCEKCYSEEDIYIACEQCEDWFHGDIYSVTIENVNNLIGFKCHRCRLRSLPVCPYAETVTILKGQSDKDHGIKFVEDEEHNIDNFVEEEVSNCPNDLGALGSQKDLHDHSNLKEVDIEKRSNGHITVKELSDNNCQEELNDHSNLNEIDTRSTEKELDANKSLKELDVHNELKMLGSPGSEKELNNHINLKDLESCRTDKEVKNHNCLNELVEHYNWKGLDDHKSQEELDGTASSNFATEETQCPIELDGFNSLKLDSHNNLEELNNHNCPEESDNKNISKGLDSNRSQKDSGDFLAEHFNNIRISGKEALAVTPGTGSVKESLALQSKDDSEKTVPAEHEIGLQVVLTL

>P_miliaceum_Transcript_18810
MEGHKPHTFGLGAVKNMESHIILAIHSILSIEERLNGLLTGPWQNPQYSIYWRKAVFKASDVSSLKQPLLMLESSLRRVAISVEWQKPADSVEVVGSAAHILVRSSNKSLSHGSARKPGRKPSSNGELKVDSRDVGVYWWRGGKLSRQVFHWKRLPQSLVHKAARQAGRRKIPTILYIDGSQFARRFKYIAWQAAVEMAENVAQLILQIKELEWNIKWTEILGTLPSSLMTKETQKIARLFKKVIIRRKHIEGTNVEYLLDFGKRENIPPVISKHGTKFEEPSSERNRYWLNESHVPLNLLKAYEAKAFARLLKKKETDELPNKTKKMRDSKPKIPKKTGFAYLFERAEKRSPGLCGHCNKEVVARYVKDALNHTILIPSII

>Paspalum_Transcript_15550
KYANIFALTDQKLSVELLKEKCGWCNSCQISGGVDCIFRVTDIKCMEGPKPHTFDLGAEKNMESHIILAMHGILSIEERLIGLLTGPWQNPQYSICWRNEVLKASDVSSLKQPLLMLESSLRHVAISVEWQKPADSVEVVGSAAHILVRSSNKSQSQGSARKPGRKPSSIGELKVDSRDVGVYWWRGGKLSRQVFHWKRLPESLVHKAARQAGRRKIPTILYTDGSQFARRFKYIAWRAAVEMAESAAQLILQIKELEWNIKWTEILGPLPSSLMTKETQKIARLFKKVIIRRKRIDGTNVEYLLDFGKRGNIPPVISKHGTKLEEPSS

>S_bicolor_Sobic.002G405800.1.p
MEALVGRAVRKAFPGYGTFAGVVESYDPGAGYFRVLYEDGDSEEVDADEMAQILVGPAMPSALQQLQHTPPRDSAGWRPKKRRRGDGDGDEDDTSPTPTPDGVVLAVPATTSEDTEPATPAAASGGHAAAEKKRRVSPGPESSRPLRRSARQAKAAERAAEMEAAAAVAAAAEAEEEAAAAVAASTPQQSGRKRPRANGSGRYRSVSRDLEEAAVKELPPKPELPPSSQGLDLGGLPVLDVFQVYSCLRSFSRQLFLSPFSLETFVAALRSTYVNSLIDWVHFALLRALRSHLEDFANEGDPSAVHCIRNLNWELLDLATWPIYLAEYLLTRGTELRYGMKLTDLSLLSTEYYRQPAGVKLELLRSLSDDVLEIGAIRSRLSESDGNDEGFRGTGVRRKKRGSSAKAAVDSSQFPEGSAEMDDGNSDECYLCGMDGNLLCCDGCPAAFHSKCVGVVEDLLPEGDWYCPECLIQKNDGSRNITNPMRGAETLGTDPHGRLYFFTCGYLLVVDSCDGISPCYYYGQIDLHPLVRVLNACHPLYSSMVNTISSFCGTAIKSSNLNSRYQSSRECSTSDAETDLKHLSLLKQPSEHDQFKVDQGNSFEHLDSGKVCTSNSNDLDQDLSQHSIKLRSSLMSRSGNAAEGVSNQIPQNRSSSDKNDNCNSQKDIVYSRANGSLAEIQKDSPPKEKPRGWQLHSDPARYINYYSFGQIAANAAEELKHKLSENKDGKKPVQDVLSFHLRTICKKYANIFALTDQKLSAELLKEKCGWCNSCQISGGVDCIFRVTDIKYMEGPKPHTLDLRAESNMDSHIILAMHNILSIEERLNGLLSGPWQNPQYSICWRETVLKASDVSSLKKPLLTLESSLRRVAITAEWQKPADSVEVVGSAAHILVRSSNKSLSHGSARKPGRKPSPNGELKVDSRDVGVYWWRGGKLSRQVFHWKRLPQTLVNKAARQAGRRKIPTILYTDGSQFARRFKYIAWQAAVEMAENAAQLILQIKELEWNIKWTEILSTLPSSLMTKETQKIARLFKKVIIRRKRIEGTHVEYLLDFGKRENIPPVISKHGTKLEEPSSERNRYWLSEGHVPLNLLKAYEAKTFARLLKKKETDELPKKTKKMRVPKPEMPRKTGFDYLFEKAEKRSTMFCGHCHKEVIASEAVNCQYCEVIFHRKHFKVPRGAKNAVYVCNKCLDEKVLKVESPQKKAAPKKPSPRKKQKKQNKQKQKKQSRKIETRRNQIVLKYKKKIGKKGKRGRPRKNPPDLSKNESSKILESEPSNVSKNEPVKRISKRLYDKYMKGNSNVSENAASSRKRKRTALQYSYWLNGLRWTQNPHDERAISFRKERVVFPSEEAEISEVSPVCCLCEKCYCDEDIYIACEKCEDWFHGDIYSVTIENVNNLIGFKCHRCRLRSLPVCPYAETVTILKGQSDKDHGIKFVDNSVDKFVEDEDPNCPKDLGALGSLQELHDHDIERRLNGHITEIEFSYNNCLEELNDHGSLKEFDAHSTEKDLEDDESLKKLDTHNELKELDDPGSKKEPGDHYCPKDLNSDTNLKDLDNCRTDKEIKNNNCLNELDGDNNWKALDSYNSRKLLDSHNSQEELDCTTNSKFSPKEIQCPMELDGFRSLKLVNHNVLEELDNHNFLKESGNKNSSKELDNNESPKDSGDFLAEHFNNIRISGKEALVITPETDSVNESLGLQSKDDSGKSVPTGHEIDLQVVVTL*

>S_viridis_Sevir.2G433200.1.p
MEALVGRAVRKAFPGFGTYAGVVESYDADAGYFRVLYEDGDSEEVDADEMAEILVGPAMPEALQRTPPRDAAGRRPKKRRRGDDESPSPAKAAPPGDGVVLAVPAGGGSSDGETEPATPAEASGEAAAAEKKRRISPGPVSSSRPLRRSARQAKAAERAAEMEAAAAVAAAAEAAEAEAAAASTPQQSGRKRPRANGSGRYRSVSRDLEEAVVKKPPPKLKPALPPKPELPPSSQGLDLGGLPVLDVFQVYSCLRSFSRQLFLSPFPLDTFVAALHCTHANPLIDWVHFALLRALKSHLEDFANEGDPSAVHCIRNLNWELLDLATWPIYLAEYLLTRGTELRYGMKLTDLKLLSTEYYRQPAVVKLELLHSLSDDVLAIGAIRSRMSELDGNDEGFRSTGLRRKKRASSAKGAADSSQSPEGSDEMDDGNSDECYLCGMDGNLLCCDGCPAAFHSKCVGVVEDLLPEGDWYCPECLIQKNDGSRNMASPMRGAEVLGIDPHGRLYFGTCGYLLVIDSYEGSPPCHYYGQVELHSLVTVLNTCHPSYGSIVNTISSFYGTAIESPNLNGRYQSSRECSTSDAETNCRLSSRLKQRSEHEQFKVEQDNSFEQLDSGKACTSNSDQLDQDLSLRSITFRSALMSRSENAAEGDSNQIPQNGSSSAKNDHCNSQEDVHSHGNGLSAENQKDSPPKKKQSDWHLHSDLARYINYYSFGQIAASAAEELKHKLSENKEGKKPVQDALSFHLRTICKKYANIFALTDQKLSVELLKEKCGWCNSCQISGGVDCIFRVTDVKCMEGTKPHALGVEAEKNMESHIILAMHNILSIEERLNGLLTGPWQNPQYRIYWRKEVLKAADVSSLKQPLLMLESSLRRVAVSMEWQKPADSVEVVGSAAHILVRSSNKSLSHGTARKPGRKPSSNGELKVDSRNVGVYWWRGGKLSRQVFHWKRLPQSLVYKAARQAGRRKIPTILYTDGSQFARRFKYIAWRAAVEMAENVAQLILQIKELEWNIKWTEILSTLPSSLMTKEMQKIARLFKKVIIRRKRIEGTNVEYLLDFGKRENIPPVISKHGTKFEDPSSERNRYWLSEGHVPLNLLKAYEAKAFARLLKKKETDELPKKTKKVRDSKPKMPKKTGFAYLFERAEKQSTRLCGHCNKEVVAREAVNCQYCAALFHRKHFKVPRGAADTVYVCNKCLAEKVLKVKSPQKKAAPKKSSPKKKQKKQKKRSHKIVTRRNQIVLKYKKKIGKKGKRGRPRKYPLDPSKSELPKMRESESSNVPKNEPVKRISKRLYDKYMKGSSNVSEHAASCRKRKRTALQYSYWLNGLRWTQNPHDERAISFRKERVVFPSEDAEMSEVSPVCCLCDKCYSEEDIYIACEKCEDWFHGDIYSVTVENVNNLIGFKCHRCRLRSLPVCPYAQTESDKDHGIKFVEDEEHSIDKFVEDEDPSCSKDLDAHGSQKDHDHSNLKEVDIERRLNGHIAEKGLSDNSSLEELNDHSNLKEVGTHSIEKELDANKSLKELDAHNEVKELDSPGSEKEPGDDNCLKELNNHINLNDLDSCRTDKELKNHSYLNELDGQYNWKGLNDHNSQGELDGIASSKFAAEETRCHMELDGFNSLKLDNHNNLEELNNHNCPKESDNKNSPEELENNRIPKDSGDFLAEHFNNIRISGKEALVVTPETGPVKESLVLPSKDDSEKAVPAEHDIDFQVVVTL*

>T_aestivum_Traes_2AS_F47C86B84.2
MAETAGKKRKIGPSPVRRSARQAKAAALAAEMEAAANVAAAAEAAETSSAEDVAPALIAATPQQSGRKRQRANGSGRSRAVARDLEDAALDRPLQKPNLPPSSQGLDLEGLPVMDVFQVYSCLRSFSKQLFLSPFALETFVAALRCKHVNPLIDWVHFALLRSLKNHLEDLAHEGDPPAIHCIRNLNWELLDLATWPIYLAEYLLTRGSELRYGMKLTDLKLLDTEYYWQPATVKLELLRSLCDDVIEIEAIRSELGSRMSELDGNDEGCRATGSRRKKRGSSVVALADSSQPPEGSDDTDDGNSDECYLCGMDGNLLCCDGCPSAFHSKCVGVVEDLLPEGEWHCPECSMQKYNGSRNMAKLVRGAEVLGSDPHGRLYFGTCGYLLVVDSCDVDSPCHYYGQMDLHSLITVLTPCHPSYNPILNVISLFRGIATETSNINGRYENSKECSTSDHETDRRQSSLKQSSEHEQCTIEKHGSQQLDTGKICTSNSDQDASHQSYTLRRATISQNGNETTANEKPNQTSQPNASGANKDSCNSKQDDVGLHVNGLSAENQKDASPKKEASNCCLSSGNAMYINYYSFGQIAASAAEELKHKLSENEEGKKHGPDAVSFRLKTICKKYVNVFALTDQKLSVELLKEKCGWCNSCQISGGSDCIFRFTDVKCMESPKPCAVGPLSEKNKESHIVLATHSMLSIEKRLNGLLSGPWQNPQYSMYWRKAVLMASDVSSLKQPLLMLESSLRRVAFSGEWQKPADSVEVVGSAAHILVRTSNKSAGYAIARKPGRKPLAIELKVDLRDVGVYWWRGGTLSRQVFHWKRLPQSLACKSARQAGRKKIPTIVYPDGSQFARRSKYIAWRAAVEMAQNVSQLILQIKELELNIKWPEILSTLSSAIATKETQKIARFFKKVIIRRKRIEATNVEYLLDFGKRENIPPVVAKHGVKFEEPSSERNRYWLSESHVPLSLLRAYEAKAINRSLKKKDSEDSSPKKKKDTNDRSRRKKKDTDDLSKMSDFSPEKPKRSRSVFDDLLEKAQKLEEAQKLEEAQNLLEQAQKLPSRLCGQCFKTVTASREAVNCKYCEALFHRKHFNVPRGAVDTVYVCNKCLAEKVEPVVSPQKKAASKKSSPKKKQKKQLRKSLRRRKQIVINLKKKTRQKNGKPGRPRKNPLSVSKNKSQKMSDSQPSNEAKNEPVKRISKRLYDKYMKGNSDKSEHTASCRKKKRTASHYSYWLDGLRWTQNTADEQATNFRKARIVFPSEDVKISETSPVCCLCKKCYSGDAIYIACENCEDWFHGDIYSITIENANNLIGFKCHACRLRAVPVCPYAQANAILKDQSDREDTIDRSIEDKHSNCPKDLFTSNDLKELHTHNIGELQSHSIEEQVPDSICLEVLEDYNDLKESDSHSTEREPVSNNTEKEPGSHSTEKELDDCNGLKELESHNNMEELDSHSTEKELDDCDGLKEPESHNNMEELDSHSTEKELDDCNGLKEPESHNNMEELDSHITERSPHDHNNLNELDNHWGEKKLDDCNCLSELGNHNNVIDLNENSPEELGCTEDSKFSAGETQCLKELDKLKDLDNLNSKKELGNHNHLDKLDRHSSLKELENHSSVEELDSHDYPKELDDQNRLNDLGNHKNDLGNHKNLKELHSAQNGQVTAVTHTDGLIDEQFNTRISNKEAMIMTSESDLVKESIALQSNGSSVDNIVPAELEMDIQVPLSLLTL*

>U_panicoides_Transcript_10576
RNIASLMRGAEVLGIDPHGRLYFGTCGYLLVIDSYEGNPPCHYYGQVDLHSLVTVLSTCHPSYSSIVNAIYSFCGSAIESPNLNGRYQSSRECSTSDAETNCRLSSRLKQRSERDQFNAEQDNSSEQLDFGKACTSNSDQLDQDLSLRSITFRSALMSQSGNAAEGDSNQIPQNGSSSAKNDHCNSQEDVYSHDNGLSAENQEDSPPKKQSDWHLHSDLARYINYYSFGQIAASAGEELKHKLSENKEGKKPVQDALSFHLRTICKKYANIFALTDQKLSVELLKEKCGWCNSCQISGGVDCIFRVTDVKCMEGPQPFASGLPAETNMGSHIILAMHNILSIEERLNGLLTGPWQNPQYRIDWRKAVLKASDVSSLKQPLLMLESSLRRVAISVEWQKPADSVEVVGSAAHILVRSSNKSVSHGSARKPGRKPSSNVELKVDSRDVGVYWWRGGKLSRQVFHWKRLPQSLVHKAARQAGRRKISTILYTDGSQFARRFKYIAWRAAVEMAENVAQLILQIKELEWNIKWTEIQSTLPSSLMTKEMQKIARLFKKVVIRRKRIEGTNVEYLLDFGKRENIPPVISKHGTKFEEPSSERNRYWLSEGHVPLNLLKAYEAKAFARLLKKKETDEVPKKSKKMCDSKPKVPEKSGFDYLFERAEKQSTRLCGQCNKEVA
