# Supplementary material for: Multiple mechanisms for enhanced plasmodesmata density in disparate subtypes of C4 grasses
Source: J Exp Bot. 2018 Jan 2;69(5):1135–45. doi: 10.1093/jxb/erx456 (PMC6018992; doi:10.1093/jxb/erx456)
Supplement: Dataset S1 [file erx456_suppl_jexbot210930-file001.zip › Data_File/13.seqs]

>Z_mays_GRMZM2G142557_P01
MAAPYHQPTSLEEVRTLWIGDLQYWTDENYLYSCFAHTGEVQSVKIIRNKVTSLPEGYGFIEFVSHEAAEKILQTYNGTQMPGTEHTFRLNWASFSSGERRPDPGSDHSIFVGDLAPDVTDYLLQETFRVNYSSVRGAKVVTDPNTGRSKGYGFVKFADENEKNRAMTEMNGVYCSTRPMRISAAIPKKSTGSQLQYSAAKAVYPATAYAMPQLQAVLPDSDPTNTTIFIGNLDPNVIEDELRQICVQFGELIYVKIPVGKGCGFVQYASRASAEEAVQRLHGTMIGQQAVRLSWGRSPASKQDSSAVWSQQADPNQWANTYYGYGYDAYGYAQDPSYAYGAYAGYSQYPQQVEGTVDATSVAGSHPGMEQKEEPYDPMNIPDVDKLNASYMAVHGRAMLGRSLWLKTNPLPQPT*

>A_pectinata_Transcript_22560
YGFIEFISHEAAERVLQTYNGTQMPGTEHTFRLNWASFSSGERRPDAGPDHSIFVGDLAPDVTDYLLQETFRVNYPSVRGAKVVTDPNTGRSKGYGFVKFADENEKNRAMTEMNGQYCSTRPMRISAAIPKKSSGSQLQYSAAKAMYPATAYVVPQLQTVQPDSDITNTTIFIGNLDSNVTEDELKQICVQFGELIYVKIPVGKGCGFVQYASRASAEEAVQRLHGTMIGQQAVRLSWGRSPASKLDPSAAWSQQADPNQWASAYYGYGYDAYGYAQDPSYAYSAYAGYGQYPQQVEGTGDVTSVAGGHPGMEQKEAYNPMNIPDVDKLNASYMAVHGRAMLGRSLWLKTNPLPQAT

>B_distachyon_Bradi1g73030.1.p
MMMAAPYHQPTTLEEVRTLWIGDLQFWADEAYLYNCFAHTGEVQSVKIIRNKVTNLPEGYGFIEFISHEAAEKVLQTYNGAQMPGSEHTFRLNWASFSSGERRPDAGPDHSIFVGDLAPDVTDYLLQETFRVNYSSVRGAKVVTDPNTGRSKGYGFVKFADENEKTRAMSEMNGVYCSTRPMRISAAIPKKSSGSQLQYGTAKAMYPAAAYAVPQAQPALPDSDLTNTTIFIGNLDPNATEEELRQLCVQFGELIYVKIPVGKGCGFVQYASRASAEEAVQRLHGTMIGQQVVRLSWGRSPANKQDQSAAWTQQADPNQWTGAYYGYGYDPYGYAQDPSYAYGAYAGYSQYPQQVEGATDMASAAGSHVPGMEQKEEVYDPMNIPGVEKLNASYMDVHGSAMLGRHLWLKISPPSQAA*

>C_ciliaris_Transcript_20841
EERGQSQAALAPIALLAAPPTATPAQAASRRSMAAPYHQPTSLEEVRTLWIGDLQYWTDENYLYGCFAHTGEVQSVKIIRNKVTSLPEGYGFIEFISHEAAEKVLQTYNGTQMPGTEHTFRLNWASFSSGERRPDTGPDHSIFVGDLAPDVTDYLLQETFRVNYPSVRGAKVVTDPNTGRSKGYGFVKFADENEKNRAMTEMNGVYCSTRPMRISAAIPKKSAGSQLQYSAAKAIYPAAAYAVPQLQTVLPDSDPTNTTIFIGNLDPNVTEDELRQICIQFGELIYVKIPVGKGCGFVQYAARASAEEAVQRLHGTMIGQQAVRLSWGRSPASKQDPSAVWSQQADPNQWASTYYGYGYDAYGYAQDPSYAYGAYAGYSQYPQQVDGAGEATAVAGSHPGMEQKEEPYDPMNIPDVDKLNASYMAVHGRAMLGRSLWLKTNPLPQPT

>C_gayana_Transcript_11456
PHLHRASAPRASTPPSPRSMAAPYHQATSLEEVRTLWIGDLQYWTDENYLYGCFAHTGEVQSVKIIRNKLTSLPEGYGFIEFISHEAAERVLQTYNGTQMPGTEHTFRLNWASFSSGERRPDAGPDHSIFVGDLAPDVTDYLLQETFRVNYPSVRGAKVVTDPNTGRSKGYGFVKFADENEKTRAMVEMNGQYCSTRPMRISAAIPKKSSGSQPQYSSAKAMYPATAYAVPQLQTVQPDSDITNTTIFIGNLDSNVTEDELKQICVQFGDLIYVKIPVGKGCGFVQYASRASAEEAVQRLHGTMIGQQAVRLSWGRSPASKQDPSAAWSQQADPNQWASSYYGYGYDAYGYAQDPSYAYSAYAGYGQYPQQIEGTGDVASVAGGHPGMEQKEIYNPMNIPDVDKLNASYMAVHGRAMLGQSLWLKTNPLSQAS

>L_fusca_Transcript_22582
GDLQYWTDENYLYSCFAHTGEVQSVKIIRNKLTSLPEGYGFIEFISHEAAERVLQTYNGTQMPGTEHIFRLNWASFSSGERRPDAGPDHSIFVGDLAPDVTDYLLQETFRVNYPSVRGAKVVTDPNTGRSKGYGFVKFADENEKNRAMTEMNGQYCSTRPMRISAAIPKKSSGSQLQYSATKAMYPATAYVVPQLQTVQPDSDITNTTIFIGNLDSNVTEDELKQICVQFGELIYVKIPVGKGCGFVQYASRVSAEEAVQRLHGTMIGQQAVRLSWGRSPASKQDPSAAWSQQADPNQWASAYYGYGYDAYGYAQDPSYAYSAYAGYGQYSQQVDGTGDVTSVAGGHPGMEQKEAYNPMNIPDVEKLNASYMAVHGRAMLGRSFWLRTNPLPQAT

>O_sativa_LOC_Os03g07800.1
MAAAPYHQPTSLEEVRTLWIGDLQYWADENYLYNCFAHTGELQSVKIIRNKLTSLPEGYGFIEFISHEVAEKVLQTYNGTQMPGTEHTFRLNWASFSSGERRPDAGPDHSIFVGDLAPDVTDYLLQETFRVSYPSVKGAKVVTDPNTGRSKGYGFVKFADENEKNRAMTEMNGMYCSTRPMRISAAIPKKTTGSQLQYGAAKAMYPAAGYAVPQVQPVLPDSDPTNTTIFIGNLDQNVTEDELRQICVQFGELIYVKIPANKACGFVQYASRASAEEAVQRLHGTTIGQQVVRLSWGRSPASKQDQSAVWSQQADPNQWASAYYGYGYDAYGYAQDPSYAYNSYAGYTQYPQQVEGATDMASAAGSHAPGMEKEEVYDPMNLPDVDKLNASYIAVHGRAMLGRSLWLRTSSLPQSA*

>P_antidotale_Transcript_31327
MAAPYHQPTSLEEVRTLWIGDLQYWTDENYLYGCFAHTGEVQSVKIIRNKVTSLPEGYGFIEFISHEAAEKVLQTYNGTQMPGTEHTFRLNWASFSSGERRPDTGPDHSIFVGDLAPDVTDYLLQETFRVNYPSVRGAKVVTDPNTGRSKGYGFVKFADENEKNRAMTEMNGVYCSTRPMRISAAIPKKSAGSQLQYSAAKAIYPATAYAMPQLQTALPDSDPTNTTIFIGNLDPNVTEDELRQICVQFGELIYVKIPVGKGCGFVQYAARASAEEAVQRLHGTMIGQQAVRLSWGRSPASKQDQSAVWSQQADPNQWASTYYGYGYDAYGYAQDPSYAYGAYAGYSQYPQQVDGTGDATSVAGSHPAMEQKEEPYDPMNIPDVDKLNASYMAVHGRAMLGRSLWLKTNPLPQPT

>P_coloratum_Transcript_49641
RRESPRPREKPERPHTRPSRTPSSPPRLRPPNQPRARSMAAPYHQPTSLEEVRTLWIGDLQYWTDENYLYGCFAHTGEVQSVKIIRNKVTSLPEGYGFIEFISHEAAEKVLQTYNGTQMPGTEHTFRLNWASFSSGERRPDAGPDHSIFVGDLAPDVTDYLLQETFRVNYPSVRGAKVVTDPNTGRSKGYGFVKFADENEKNRAMTEMNGVYCSTRPMRISAAIPKKSAGSQLQYSAAKAVYPATAYAVPQLQTVLPDSDPTNTTIFIGNLDPNVTEDELKQICVQFGELIYVKIPVGKGCGFVQYAARASAEEAVQRLHGTMIGQQAVRLSWGRSPASKQDPSAVWSQQADPNQWASTYYGYGYDAYGYAQDPSYAYGAYAGYSQYPQQVDGTGDPASVAGSHPGMEQKEEPYDPMNIPDVDKLNASYMAVHGRAMLGRSLWLKTNPLPQPT

>P_maximum_Transcript_2908
GTEHTFRLNWASFSSGERRPDAGPDHSIFVGDLAPDVTDYLLQETFRVNYPSVRGAKVVTDPNTGRSKGYGFVKFADENEKNRAMTEMNGVYCSTRPMRISAAIPKKSAGSQLQYSAAKAIYPATAYAVPQLQTVLPDSDPTNTTIFIGNLDPNVTEDELRQICVQFGELIYVKIPVGKGCGFVQYSARASAEEAVQRLHGTMIGQQAVRLSWGRSPASKQDPSAVWSQQADPNQWASTYYGYGYDAYGYAQDPSYAYGAYAGYSQYPQQVDGTGDATNVAGSHPGMEQKEEPYDPMNIPDVDKLNASYISVHGRAMLGRSLWLKTNPLPQPT

>P_miliaceum_Transcript_15828
VRTLWIGDLQYWTDENYLYGCFAHTGEVQSVKIIRNKVTSLPEGYGFIEFISHEAAEKVLQTYNGTQMPGTEHTFRLNWASFSSGERRPDAGSDHSIFVGDLAPDVTDYLLQETFRVNYPSVRGAKVVTDPNTGRSKGYGFVKFADENEKNRAMTEMNGVYCSTRPMRISAAIPKKSAGSQLQYSAAKAIYPATAYAVPQLQTVLPDSDPTNTTIFIGNLDPNVTEDELKQICVQFGELIYVKIPVGKGCGFVQYAARASAEEAVQRLHGTMIGQQAVRLSWGRSPASKQDPSAAWSQQADPNQWASTYYGYGYDAYGYAQDPSYAYGAYAGYSQYPQHVDGAVDPASVAGSHPGMEQKEEPYDPMNIPDVDKLNASYMAVHGRAMLGRSLWLKTNPLPQLT

>Paspalum_Transcript_17144
GRSKGYGFVKFADENEKNRAMTEMNGVYCSTRPMRISAAIPKKSTGSQLQYSAAKAAYPATAYAVPQLQAVLPDSDPTNTTIFIGNLDPNVTEDELRQICVQFGELIYVKIPVGKGCGFVQYASRALAEEAVQRLHGTMIGQQAVRLSWGRSPASKQDPSAVWSQQADPNQWASTYYGYGYDAYGYAQDPSYAYGAYAGYGQYPQQVEGTGDATSIPCSHLGMEQKEEPYDPMNIPDVDKLNASYMAVHGRAMLGRSLWLKTNPLPQPT

>S_bicolor_Sobic.001G487100.1.p
MAAPYHQPTSLEEVRTLWIGDLQYWTDENYLYSCFAHTGEVQSVKIIRNKVTSLPEGYGFIEFVSHEAAEKILQTYNGTQMPGTEHTFRLNWASFSSGERRPDPGSDHSIFVGDLAPDVTDYLLQETFRVNYPSVRGAKVVTDPNTGRSKGYGFVKFADENEKNRAMTEMNGVYCSTRPMRISAAIPKKSTGSQLQYSAAKAVYPATAYAMPQLQAVLPDSDPTNTTIFIGNLDPNVTEDELRQICVQFGELIYVKIPVGKGCGFVQYASRASAEEAVQRLHGTMIGQQAVRLSWGRSPASKQDPSAVWSQQADPNQWANTYYGYGYDAYGYAQDPSYAYGAYAGYSQYPQQIEGGVDATSVAGSHPGMEQKEEPYDPMNIPDVDKLNASYMAVHGRAMLGRSLWLKTNPLPQPT*

>S_viridis_Sevir.9G526500.1.p
MAAPYHQPTSLEEVRTLWIGDLQYWTDENYLYGCFAHTGEVQSVKIIRNKVTSLPEGYGFIEFISHEAAEKVLQTYNGTQMPGTEHTFRLNWASFSSGERRPDAGPDHSIFVGDLAPDVTDYLLQETFRVNYPSVRGAKVVTDPNTGRSKGYGFVKFADENEKNRAMTEMNGVYCSTRPMRISAAIPKKSAGSQLQYSAAKAIYPATAYAVPQLQTVLPDSDPTNTTIFIGNLDPNVTEDELRQICVQFGELIYVKIPVGKGCGFVQYAARASAEEAVQRLHGTMIGQQAVRLSWGRSPASKQDPSAVWSQQADPNQWASTYYGYGYDTYGYAQDPSYAYGAYAGYSQYPQQVDGTGDATCVAGSHPGMEQKEEPYDPMNIPDVDKLNASYMAVHGRAMLGRSLWLKTNPLPQPT*

>T_aestivum_Traes_4AS_15735195A.1
MMMAGPYHQPTTLEEVRTLWIGDLQYWADENYLYGCFAHTGEVQSVKLIRNKLSGLPEGYGFIEFISHEAAEKVLQAYNGAQMPGTEHTFRLNWASFSSGEKRPDAGPDHSIFVGDLAPDVTDYLLQETFRVNYSSVRGAKVVTDPNTGRSKGYGFVKFADENEKTRAMSEMNGVYCSTRPMRISAAIPKKSSGSQLQYGAAKAMYPATAYAIPQAQTVLPDSDLTNTTIFIGNLDPNVTEEELRQICVQFGELIYVKIPVGKGCGFVQYASRASAEEAVQRLHGTVIGQQVVRLSWGRSPANKQDQSAAWGQQTDPNQWSAYYSYGYDPYGYPQDPSYAYGAYAGYAQYPQQVEGATDMASAXXXXXXXXXXXXXXXXXXXXXXXXXLNASYMAVHGNAMLGRHLWLKTSPLSQSA*

>U_panicoides_Transcript_14251
QPTSLEEVRTLWIGDLQYWTDENYLYSCFAHTGEVQSVKIIRNKVTSLPEGYGFIEFISHEAAEKVLQTYNGTQMPGTEHTFRLNWASFSSGERRPDAGPDHSIFVGDLAPDVTDYLLQETFRVNYPSVRGAKVVTDPNTGRSKGYGFVKFADENEKNRAMTEMNGVYCSTRPMRISAAIPKKSAGSQLQYSAAKAVYPATAYAVPQLQTVLPDSDPTNTTIFIGNLDPNVTEDELRQICVQFGELIYVKIPVGKGCGFVQYAARASAEEAVQRLHGTMIGQQAVRLSWGRSPASKQDPSAVWSQQADPNQWASTYYGYGYDAYGYAQDPSYAYGAYAGYSQYPQQVDGTGDATSVAGSHPGMEQKEEPYDPMNIPDVDKLN
