# Supplementary material for: Multiple mechanisms for enhanced plasmodesmata density in disparate subtypes of C4 grasses
Source: J Exp Bot. 2018 Jan 2;69(5):1135–45. doi: 10.1093/jxb/erx456 (PMC6018992; doi:10.1093/jxb/erx456)
Supplement: Dataset S1 [file erx456_suppl_jexbot210930-file001.zip › Data_File/33.seqs]

>Z_mays_GRMZM2G162467_P01
MSRLAAAALRCVVTASRDTSSSRFAVSAPVSARLFSADASGEAAATAAESQDDSFFKASREGLAYGRFYSVIGGGSRLEKNILKTDIIHHLDRCGLSLDDVKIEYNKGYAPLAALLRFSSKAMFTTAIRQANQNRLHRIDEISRETWDLKKSFDGKAVLLQGVPRNALADDIERFLCGTNFEPPPFETFLRAGVPEPIRMMLVKFHTKTDAMNAFITKNRSFCLNSQVSMRVLQ*

>A_pectinata_Transcript_11262
MLRLVAAALHRGVAVSTDLYSSRLSSFAPAYPRLFSADASGEASAAASATADSQEDSFLKASDEGLAYGRFYSALPGGNNLGKDMLKTDIIHCLDKCGLSLEDVKIDYNRGYYPMGALLRFPSKASFTTAVRQISQARLYRLEAISRDQWDLKQSFGGKALLLQGVPRNAVPEDIERFLCGVNFEPPPFESFLRPGVPEPIRVVLVKCPTKTDAMNAFITKNRTFCLNSPVSMRVLQ

>B_distachyon_Bradi1g66040.1.p
MSRLAAAALRRAVTASGVRSHSISAAAYPASARLFSTDASGVEAGSQDDSFPKASSEGLAYYGKFYSAISGGSRLGKNMLKTDIIHYLDKCELSLDDVKIDYNRGYYPMAALLKFPSIQAFNAALRQISQGRLYRLERINRDEWDHKQSYDGKAVLLQGVPRNAQPDDIERFLCGTNFEPPPFENFIRPGDPEPIRMVLVKFRSKTDATNAFIAKNKGFCLNNAVTMRVIH*

>C_ciliaris_Transcript_17562
VKIDYNRGFTPMGALLRFPSRAAYTTAIRQTSQNRLYKMDMISPDVWDLKQSFDGKAVLLQGVPRNALPEDIERFLSGTSFEPPPFESFIRPGVPEPIRMVLVKFHTKTDAMNAFITKNKSFCLNNQVSMRVLQ

>C_gayana_Transcript_16270
RCCAAGDMSRLATAALRRGIAVSANLYSSRLSSFGPAYPRLLSADASGEASAAASATADSQDDSFLKASNEGLAYGRLYSILPGANNLGKDMLKTDIIHCLDKCGLSLEDVKIDYNRGYYPLGALLRFSSKAAYTTAVRQISQARLYRLDQISRDQWDLKQSFGGKALLLQGVPRNAVPEDIERFLCGVNIEPPPFESFLRPGVPEPIRVVVVKCPTKTDAMNAFVTKNKTFCLNSPVSMRVLQ

>H_vulgare_MLOC_52259.1
MSRLAAAALRGALTASGARSYSTPVAFPLASSRLFSTDASGAVAGSQDDSSSGEGHTYGRFYTNISGVGRLGKNMLKTDIIHYLDQCELSLDDVKIDYNKGFYPMGALLKFPSVESFEAALRQTIQGRMYRLERVSPDVWEHKISLNGKAVLLQGVPRSAQADDIERFLCGTNYEPPPFENFVRAGVPEPVRMVLVKFGSRTDATNAFIAKNKGFCLNSPVTMRVIQ

>L_fusca_Transcript_18643
IRSCTGVWTPPNSIPLRRRCCAAGDMSRLAATALRRGVAASTNLYSSRLSSFAPAYPRLFSADASGEASAAASATADSQDDSFLEASGEGVAYGRFYSNQPGGNSLGKDMLKTDIIHCLDKCDLSLEDVKIDYNRGYYPMGALLRFPSKASFTTAVRQLSQARIYRLDQISRDQWDLKQSFDGKALLLQGVPRNAVPEDIERFLCGVNFEPPPFESFLRPGVPEPIRVVLVKLPTMPDAMKAFITKNKTFCLNSPVSLRVLQ

>O_sativa_LOC_Os03g17450.1
MTRLAAAALRRATAASGIPSSSSRSSVLAPFAPRLFSTEASGETPAAGAAAQGSQDEPFFKPSDEGVAYGRFYSVIPGGSRLPKSMLKTDIIHHLDKSELSLDDVKIDYNRGYYPVGALLRFSSVPLFNTAVRQTREGRQYRLEMISREEFDLKQSYDGKAILLQGVPRNAVPEDIERFLCGTNVEPPPFESFLRPGVPDPIRVVLVKFRSRTDAANAFITKNRGFCLNNPVSMRVLQ*

>P_antidotale_Transcript_39979
LRRGVAASRDLSSSLLAASAPASARLFSADASGEAAASATDSQNDPFLKSSSEGLAYGRFYSFIGGGNRIEKNMLKTDILHHLDKCELSLDDVKIDYNRGFTPLGALLRFPSKAAFTTAIRQASQSRLYKMDMISRDVWDLKQSFDGKAVLLQGVPRNALPEDIERFLCGTNFEPPPFESFLRPGVPEPIRMVLVKFRTKTDAMNAFIIKNKSFCLNNQVSMRVLQ

>P_bisculatum_Transcript_4193
PASARLFSADASGEAAAGAADSQSDPFLKASSEGLSYGRFYIGGGNRLEKNMLKTDIIHHLDKCGLSLDDVKIDYNRGFTPLAALLRFPSKSAFTTAIRQTSQGRLFKIDEISRDVWDLKQSFDGKAVLLQGVPRNALPEDIERFLCGTNFEPTPFESFLRPGVPEPIRMVLVKFRTKFDAMNAFITKNRNFCLNNQVSMRILQ

>P_coloratum_Transcript_36497
AASRDPSSSRLSASAPGSARLFSADASGDAAGAGTDSQNDPFLKASSEGLAYGRFFSTTGVGNRLEKNMLKTDIIHHLDRCGLSLDDVKMDYNRGFTPLGALLRFPSKAAYTTASRQTSQNRLYKMEAISRDVWDLQQSFDGKAVLLQGVPRNALPEDIERFLCGTNFEPPPFENFLRPGVPEPIRMVLVKFRTKTDAMNAFITKNRSFCLNNQVSMRVLQ

>P_maximum_Transcript_24498
RLFSADASGEAAAAPAADSQNDPFLKASSEGLTFGRFYSNIGGVNRLERNMLKTDIIHHLDRCGLSLDDVKIDYNRGFTPLGALLRFPSMAAFNTAIRQTSQGRLYKMDTISRDEWDLKQSFDGKAVLLQGVPRNALPEDIERFLCGTNFEPAPFESFLRPGVPEPIRMVVVKFRTKTDAMNAFITKNRSFCLNNQVSMRVLQ

>P_miliaceum_Transcript_3568
SSEGLAYGRFFSTTGVGNRLEKNMLKTDIIHHLDRCGLSLDDVKMDYNRGFTPLGALLRFPSKAAFTTATRQTSQNRLYKMEAISRDVWDLKQSFDGKAVLLQGVPRNALPEDIERFLCGTNFEPPPFENFLRPGVPEPIRMVLVKFRTKTDAMNAFITKNRSFCLNNQVSMRVLQ

>Paspalum_Transcript_8100
WDLKESFDGKAVLLQGVPRNALLDDIERFLCGTNFESPPLENFLRPGVPEPIRMVVVKFHTKTDAMNAIITKNRSFCLNNQVSMRILQ

>S_bicolor_Sobic.001G413100.1.p
MSRLAAAALRRGVTVSRDPSSSRLAVSPLVSARLFSADASGEAAATAAESQDDSFLKASREGLAYGRFYSVIGGGNRLEKNMLKTDIIHHLDRCGLSLDDVKIDYNNRYDPLAALLRFSSKAMFNTANRQTNLNRLYRIDEISREVWDLKKPFDEKTVLLQGVPRNALLEDIERFLCGTNFEPPFESFIRAGVPEPIRMVLVKFRTKADAMNAFITKNRGFCLNNQVSMRVLQ*

>S_viridis_Sevir.9G450800.1.p
MSRLAAAALRRSVVASRDPFSSLLAATAPASARLFSADASGEVAASAADSQNDPFLKSSSEGLAYGRFYSNIGGGNRIEKNMLKTDILHHLDRCGLSLDDVKIDYNRGFTPLGALLRFPSKAAFTTAIRQTSQIRLYKMDMISRDVWDLKQSFDGKAVLLQGVPRNALPEDIERFLCGTNFEPPPFESFLRPGVPEPIKMVLVKFRTKTDAMNAFITKNKSFCLNNQVSMRVLQ*

>T_aestivum_Traes_4AS_690253587.1
MSRLAAAALRGALTASGARSCSISVAFPSASSRLFSTDASGAVAGSQDDSSSGEGHTYGRFYTNISGVGRLGKNMLKTDIIHYLDQCELSLDDVKIDYNKGFYPMGALLKFPSVESFEKAVRQTIQGRMYRLERVSPDEWEHKISLNGKAVLLQGVPRNAQVDDIERFLCGTNYEAPPFENSIRAGVPEPVRMVLVKFGSRTDATNAFIAKNKGFCLNNPVTMRVIQ*

>U_panicoides_Transcript_8125
SQNDPVLKASSEGLAFGRFYSNIGGANRLERNMLKTDIIHHLDRCGLSLDDVKIDYNRGFTPLGALLRFPSKAAFTTAIRQTSQGRLYRMETISRDEWDLKESFDGKAVLLQGVPRNALPEDIERFLCGTNFEPAPFESFVRPGVPEPIRMVLVKFRTKTDAMNAFITKNRTFCLNNQVSMRVLQ
