# Supplementary material for: Multiple mechanisms for enhanced plasmodesmata density in disparate subtypes of C4 grasses
Source: J Exp Bot. 2018 Jan 2;69(5):1135–45. doi: 10.1093/jxb/erx456 (PMC6018992; doi:10.1093/jxb/erx456)
Supplement: Dataset S1 [file erx456_suppl_jexbot210930-file001.zip › Data_File/32.seqs]

>Z_mays_GRMZM2G025906_P01
MAAPFFSTPFQPYVYQSQQGSVTAFQISGGDVQVLQVMLKSQEKLTAKPGAMCYMSGNMQMDNNYLPENDGGVWQWIFGKRVSSTIFFNSGSDDGYVGIAAPFPGRILPVDLTNFSGELLCQADAFLCSVNDVSVSSTVEPRPRNIEIGAEMILKQKLRGQGMAFLVGGGSVMQKILAPREVITVDAACIVAMSATINFQLKSPNQLRRAVFGGDNQLTASLTGPGVVFIQSLPFHRLSQRIASSRSVAGPSLRDNPKFFIQIVMFFFLAYVMIVSSIILTDV*

>A_pectinata_Transcript_43689
MAAPFYSTPFQPYVYQSQQGSVTAFQISGGDVQVLQVMLKSQEKLTAKPGTMCYMSGNMQMDNNYLPENDGGVWQWIFGKSISSTVFFNPGSDDGYVGISAPFPGRILPLDLANFGGELLCQADAFLCSVNDVSVSSAVEQRPRNIEIGAEMILKQKLRGQGMAFLVGGGSVMQKILAPREVITVDVACIVAMTNTINFQLKSPNQLRRAVFGGDNQLTASLTGPGVVFIQSLPFHRLSQRIASRSVAAPSLRDNPKFFIQIVMFFFLAYVMIVSSIILTDV

>B_distachyon_Bradi1g08760.5.p
MAAPFFSTPFQPYVYQSQQGSVTAFQISGGDVQVVQVMVKSHEKLTVKPGTMCYMSGNIQMDNNYLHENDGGMWQWIFGKSITSTVFFNPGPDDGYVGISAPFPGRILPVNLANFGGELLSQADAFLCSVNDVSVTSTADQRPRNNEIGAEMILKQKLRGQGMAFIVGGGSVMQKILAPREVITVDAACIVAMTTTINFQLKNHTQLRRAVFGGDNQLTASLTGPGVVFIQSLPFTRLSQRIASRSMAAPSLRDNPKFFIQIVMFFFLAYVMIVSSIILTDV*

>C_ciliaris_Transcript_26609
MAAPFFSTPFQPYVYQSQQGSVTAFQISGGDVQVLQVMLKSQEKLTAKPGTMCYMSGNMQMDNNYLPENDGGVWQWIFGKSVSSTVFFNTGSDDGYVGIAAPFPGRILPVDLANFSGELLCHADAFLCSVNDVSVTNTVEPRPRNIEIGAEMILKQKLRGQGMAFLVGGGSVMQKILAPQEVITVDAACIVAMTTTINFQLKSPNQPRRAVFGGENQLTASLTGPGVVFIQSLPFHRLSQRIASRSVAGPSLRDNPKFFIQIVMFFFLAYVMIVSSIILTDV

>C_gayana_Transcript_30981
RKQLAVTADWQLPRPRRRRSEPAPTDLFEKLPEGSLAMAAPFYSTPFQPYVYQSQQGSVTAFQISGGDVQVLQVMLKSQEKLTAKPGTMCYMSGNMQMDNNYLPEHDGGVWQWIFGKSISSTVFFNTGSDDGYVGISAPFPGRILPLDLANFGGELLCHADAFLCSVNDVSVTSTVEQRPRNIEIGAEMILKQKLRGQGMAFLVGGGSVMQKILAPREVITVDAACIVAMTNTINFQLKSPNQLRRAVFGGDNQLTASLTGPGVVFIQSLPFHRLSQRIASRSVAAPSLRDNPKFFIQIVMFFFLAYVMIVSSIILTDV

>L_fusca_Transcript_6703
AAPFYSTPFQPYVYQSQQGSVTAFQISGGDVQVLQVMLKSQEKLTAKPGTMCYISGNMQMDNNYLPENDGGVWQWIFGKSISSTVFFNLGSDDGYVGISAPFPGRILPLDLANFGGELLCQADAFLCSVNDVLVTSIEQRPRNIEIGAEMILKQKLRGQGMAFLVGGGSVMQKILAPREVITVDAACIVAMTNTINFQLKSPNQLRRAVFGVDNQLTASLTGPGVVFIQSLPFHRLSQRIASRSVAAPSLRDNPKFFIQIVMFFFLAYVMIVSSIILTDV

>O_sativa_LOC_Os03g53600.1
MAAPFFSTPFQPYVYQSQEGSVTAFQISGGDVQVLQVMVKSQEKLTVKPGTMCYMSGNIQTDNNYLPENDGGVWQWIFGKSISSSVFFNPGSDDGYVGISAPFPGRILPMDLANFGGELLCQADAFLCSVNDVSVTSTVEQRPRNIEIGAEVILKQKLRGQGMAFLVGGGSVMQKILAPREVITVDAACIVAMTTTINFQLKTPNQPRRVVFSGGNQLTASLTGPGVVFIQSLPFHRLSQRIASRSVAAPSLRDNPKFFIQIVMFFFLAYVMIVSSIILTDV*

>P_antidotale_Transcript_43899
LREASRRSPAMAAPFFSTPFQPYVYQSHQGSVTAFQISGGDVQVLQVMLKSQEKLTAKPGTMCYMSGNMQMDNNYLPENDGGVWQWIFGKSVSSTVFFNTGSDDGYVGIAAPFPGRILPVDLANFGGELLCHADAFLCSVNDVSVTSTVEPRPRNIEIGAEMILKQKLRGQGMAFLVGGGSVMQKILAPQEVITVDAACIVAMTTTINFQLKNPNQLRRAVFGGENQLTASLTGPGVVFIQSLPFHRLSQRIASRSVVGPSLRDNPKFFIQIVMFFFLAYVMIVSSIILTDV

>P_bisculatum_Transcript_5011
MAAPFFSTPFQPYVYQSHQGSVTAFQISGGDVQVLQVMLKSQEKLTAKPGTMCYMSANMQMDNNYLPENGGVWQWIFGKSVSSTVFFNPESEDGYVGIAAPFPGRILPVDLSNFGGELLCQADSFLCSVNDVSVTSTVEPRPRNIEIGAEMILKQKLRGQGMAFLVGGGSVMQKILAPREVITVDAACIVAMTNTINFQLKSPNQLRRAVFGGDNQLTASLTGPGVVFIQSLPFHRLSQRIASRSVVGPSLRDNPKFFIQIVMFFFLAYVMIVSSIILTDV

>P_coloratum_Transcript_64130
PAMAAPFFSTPFQPYVYQSQQGSVTAFQISGGDVQVLQVMLKSQEKLTAKPGTMCYMSGNMQMDNNYLPENDGGVWQWIFGKSVSSTVFFNPGSDDGYVGIAAPFPGRILPVDLANFGGELLCQADAFLCSVNDVSVTSTVEPRPRNIEIGAEMILKQKLRGQGMAFLVGGGSVMQKILAPREVITVDAACIVAMSRTISFQLKSPNQLRRAVFGGDNQLTASLTGPGVVFIQSLPFHRLSQRIASRSVVGPSLRDNPKFFIQIVMFFFLAYVMIVSSIILTDV

>P_maximum_Transcript_30596
MAAPFFSTPFQPYVYQSQQGSVTAFQISGGDVQVLQVMVKSQDKLTAKPGTMCYMSGSMQMDNNYLPENDGGVWQWIFGKSVSSTVFFNPGSEDGYVGIAAPFPGRILPVDLANFGGELLCHADAFLCSVNDVSVTSTVEPRPRNIEIGAEMILKQKLRGQGMAFLVGGGSVMQKILAPREVITVDAACIVAMTTTINFQLKSPNQVRRAVFGGDNQLTASLTGPGVVFIQSLPFHRLSQRIASRSVAGPSLRDNPKFFIQIVMFFFLAYVMIVSSIILTDV

>P_miliaceum_Transcript_19769
MAAPFFSTPFQPYVYQGQQGSVTAFQISGGDVQVLQVMLKSQEKLTAKPGTMCYMSGNMQMDNNYLPENDGGVWQWIFGRSVSSTVFFNPGSDDGYVGIAAPFPGRILPVDLANFGGELLCQADAFLCSVNDVSVASTVEPRPRNIEIGAEMILKQKLRGQGMAFLVGGGSVMQKILAPREVITVDAACIVAMTTTINFQLKSPNQLRRAVFGGDNQLTASLTGPGVVFIQSLPFHRLSQRIASRSVAGPSLRDNPKFFIQIVMFFFLAYVMIVSSIILTDV

>Paspalum_Transcript_17050
KEQLAVTGSPPNGNFPDPDDDRPVTLREASRRSPAMAAPFFSTPFQPYVYQSQQGSVTAFQISGGDVQVLQVMLKSQEKLTAKPGTMCYMSGNMQMDNNYLPENDGGVWQWIFGKSVSSIVFFNSGSDDGYVGIAAPFPGRILPVDLANFGGELFCQADAFLCSVNDVSVSSTVEPRPRNNEIGAEMILKQKLRGQGMAFLVGGGSVMQKILAPREVITVDVACIVAMTTTINFQLKSPNQIRRAVFGGDNQLTASLTGPGVVFIQSLPFHRLSQRIASRSVAGPSLRDNPKFFIQIVMFFFLAYVMIVSSIILTDV

>S_bicolor_Sobic.001G091300.3.p
MAAPFFSTPFQPYVYQSQQGSVTAFQISGGDVQVLQVMLKSQEKLTAKPGTMCYMSGNMQMDNNYLPENDGGVWQWIFGKSVSSTVFFNSGSDDGYVGIAAPFPGRILPVNLANFGGELLCQADAFLCSVNEVSVSSTVEPRPRNIEIGAEMILKQKLRGQGMAFLVGGGSVMQKILAPREVITVDAACIVAMTTTINFQLKNPNQLRRAVFGGDNQLTTSLTGPGVVFIQSLPFHRLSQRIASRSVAGPSLRDNPKFFIQIVMFFFLAYVMIVSSIILTDV*

>S_viridis_Sevir.9G092800.1.p
MAAPFFSTPFQPYVYQSQQGSVTAFQISGGDVQVLQVMLKSQEKLTAKPGTMCYMSGNMQMDNNYLPENDGGVWQWIFGKSVSSTVFFNTGSDDGYVGIAAPFPGRILPVDLANFGGELLCHADAFLCSVNDVSVTSTVEPRPRNIEIGAEMILKQKLRGQGMAFLVGGGSVMQKILAPQEVITVDAACIVAMTTTINFQLKSPNQLRRAVFGGENQLTASLTGPGVVFIQSLPFHRLSQRIASRSVVGPSLRDNPKFFIQIVMFFFLAYVMIVSSIILTDV*

>U_panicoides_Transcript_23204
APFFSTPFQPYVYQSQQGSVTAFQISGGDVQVLQVMVKSQDKLTAKPGTMCYMSGNMQMDNNYLPENDGGVWQWIFGKSVSSTIFFNPGSDDGYVGIAAPFPGRILPVDLANFGGELLCHADAFLCSVNDVSVTSTVEPRPRNIEIGAEMILKQKLRGHGMAFLVGGGSVMQKILAPREVITVDAACIVAMTTTISFQLKSPNQVRRAVFGGDNQLTASLTGPGVVFIQSLPFHRLSQRIASRSVAGPSLRDNPKFFIQIVMFFFLAYVMIVSSIILTDV
