# Supplementary material for: Multiple mechanisms for enhanced plasmodesmata density in disparate subtypes of C4 grasses
Source: J Exp Bot. 2018 Jan 2;69(5):1135–45. doi: 10.1093/jxb/erx456 (PMC6018992; doi:10.1093/jxb/erx456)
Supplement: Dataset S1 [file erx456_suppl_jexbot210930-file001.zip › Data_File/12.seqs]

>Z_mays_GRMZM5G804658_P01
MAGDRLSWAGLLKWSLSYVDGAGPSRAVREEERRWLADAVEQHMMMDVVSRMREIALLMSTPPAVLEAQGITHDDIEDLLSELQVHVESIDMANDLHSVGGLVPVIKYLRNSNARIRAKAADVVTTVVQNNPTSQQLVMEASGFEPLLSNFRSDPDLTARIKALGALSSLIRNNKPGVSAFRLANGYSGLRDALNSESARFQRKALSLTHYLLSESHSDCSVFAQLGFPHLMMRLASSDDSGVREAALGGLLELARDTTLGNRNLLAEHDRLRRLLRGRMESIRTMTPEDLDAAREERQLVDSLWITCYHEPSMLRNEGLLVLPGEESFEQPPDVAGRLFEPMRRASARRAPPAERSDPRDETGGGMVLLLGGPAQDGRSNSPNH*

>A_pectinata_Transcript_62
MSMLAIFTDGLIFSFPFLTCSALDLHSVGGLVPVIKYLRNSNARIRAKAADVVTTVVQNNPTSQQLVMEASGFEPLLSNFRTDPDLTARIKALGALSSLIRNNKPGVAAFRLANGYAGLRDALISESARFQRKALSLTHYLLSESHSDCSVFAQLGFPHLMMRLASSDDSGVREAALGGLLELARDTTLGNRSLLADHERLRRLLRGRIESIRTMTPEDLDAAREERQLVDFLWLACYDEPSILRNEGLLVLPGEESFEQPPDVAGRFFEPMRQATTIRRAPPNERSDSEDGSVGGMILLLGPAPNVSRLE

>B_distachyon_Bradi1g66800.1.p
MAGDRLSWARLLKWSLSYIDGARPSRAISEEERMWLAEAVERHMAADVVSRMREIALLMSTPPSVLEAQGITPDDIEGLLAELQVHVESIDIANDLHSVGGLVPVIKYLRNSNARIRAKAADVVTTVVQNNPTSQQLVMEASGFEPLLSNFISDPDLTARIKALGALSSLIRNNKPGVAAFRLANGYAGLRDALSSESARFQRKALNLTHYLLSESHSDCSVFAQLGFPRVMMTLVSSNDSGVREAALGGLLELARDTTLGNRSLLADQDRLRRLLWRRIQSIRMMAPEDLDAAREERQLVDSLWIACYHEPSTLQQEGLLVLPGEESFEQPPDVAGRFFEPLRRQSVGRAPPDERSEPVSGTVGGMMMLLGPAPGNSLSN*

>C_ciliaris_Transcript_4942
WCVLDLHSVGGLVPVIKFLRNSNARIRAKAADVVTTVVQNNPTSQQLVMEASGFEPLLSNFRSDPDLTARIKALGALSSLIRNNRPGVAAFRLANGYTGLRDALNSESARFQRKALSLTHYLLSESHSDCSVFAQLGFPHLMMRLASSNDSGVREAALGGLLELARDSTLGNRSLLAEHDRLRWLLRGRIESIRRMTPEDLDAAREERQLVDSLWIACYNEPSMLRNEGLLVLPGEESFEQPPDVAGRFFEPMRQASARRAPPVERTNPG

>C_gayana_Transcript_23078
FMAFFLSFPVLTCSALDLHSVGGLVPVIKYLRNSNARIRAKAADVVTTVVQNNPTSQQLVMEASGFEPLLSNFRTDPDLTARIKALGALSSLIRNNKPGVAAFRLANGYAGLRDALISEDARFQRKALNLTHYLLSESHSDCSVFAQLGFPHLMMHLASSDDSGVREAALGGLLEIARDTTLGNRSLLADHERLRWLLHGRIESIKMMTPEDLDAAREERQLVDSLWLACYDEPSILRNEGLLVMPGEESFEQPPDVAGRFFEPMRQATTIRRAPPNERSDSEDGSVGGMILLLGPAPSSSRPE

>H_vulgare_MLOC_63613.2
MEASGFEPLVSNFTSDPDLTARIKALGALCSLIRNNKPGVAAFCLANGYAGLRDALSSESARFQRKALSLTHYLLSESHSDCSVFAQLGFPRLMMRLVSSDDSGVREAALGGLLELAKDTTLGNRSLLAEQDRLRRLLWGRIQSIRMMAPEDLDAAREERQLVDSLWITCYHEPSTLHREGLVVLPGEESFEQPPDVAGRFFEPLRRAPLQRAPPSPDERLDPGNGIMGGIMLLLGPAPGNSE

>L_fusca_Transcript_3596
MEASGFEPLLSNFRTDPDLTARIKALGALSSLIRNNKPGVAAFRLANGYAGLRDALISECARFQRKALSLTHYLLSESHSDCSVFAQLGFPHLMMRLASSDDSGVREAALGGLLELARDTTLGNRSLLADHERLRRLLRGRIESIRTMTPEDLDAAREERQLVDSLWLACYDEPSILRNEGLLVLPGEESFEQPPDVAGRFFEPMRQATTIRRAHPNERSDSEDGSVGGMILLLGPAPSGSRRE

>O_sativa_LOC_Os03g16460.1
MAGDRLSWSGLLKWSLSYADGTRPSRAISEEERRWLAEAVERHMMVDVVSRMREIALLMSTPLSVLEAHGITPDDIEGLLAELQVHVESIDMANDLHSVGGLVPVIKYLRNSNARIRARAADVVTTVVQNNPTSQQLVMEASGFDPLLSNFTSDPDLTARIKALGALSSLIRNNKPGVSAFRLANGYAGLRDALTSESARFQRKALNLTNYLLSESHSGCSVFAQLGFPRLMMHLVSSDDLGVREAALGGLLELARDTTLGSRSLLADHDRLRRLLQARIERIRMMAPEDLDAAREERQLVDSLWITCYHEPSTLHVEGLLVLPGEECFEQPPDVAGRFFEPLRRSSARRAPSNERSDPGDGTGGGMMLLLGPSPGSRSNSGSN*

>P_antidotale_Transcript_24856
MKATIVVFLAIEYCCSDLHSVGGLVPVINFLRNSNARIRAKAADVVTTVVQNNPTSQQLVMEASGFEPLLSNFRTDPDLTARIKALGALSSLIRNNRPGVAAFRLANGYTGLRDALNSESARFQRKALSLTHYLLSESHSDCSVFAQLGFPHLMMRLASSNDSGVREAALGGLLELARDSTLGNRSLLAEHDRLRWLLRGRIESIRRMTPEDLDAAREERQLVDSLWIACYNEPSMLRNEGLLVLPGEESFEQPPDVAGRFFEPMRQASARRAPPVERTDPGDEVGGGMILLLGPAPDRGSNFQSH

>P_bisculatum_Transcript_33144
LDLHSVGGLVPVIKYLRNSNARIRAKAADVVTTVVQNNPTSQQLVMEASGFEPLLSNFRSDPDLTARIKALGALSSLIRNNKPGVAAFRLANGYTGLRDALNSESARFQRKALSLTHYLLSENHSDCSVFAQLGFPHLMVRLASSNDSGVREAALGGLLELARDTTLGNRNLLAEHERLQRLLWGRMESIRMMTLEDLDAAREERQLVDSLWIACYHEPSMLRNEGLLVLPGEESFEQPVDVAGRFFEPMPPVERSDPGDETGGGMILLLGPAPDGDQTPRVIDRSGGGHHA

>P_coloratum_Transcript_42097
MALVVSVEVAKQMDGGNYSGLLAIEYCCSDLHSVGGLVPVIKYLRNSNARIRAKAADVVTTVVQNNPTSQQLVMEASGFEPLLSNFRSDPDLTARTKALGALSSLIRNNRPGVAAFRLANGYTGLRDALNSESARFQRKALSLIHYLLSESHSDCSVFAQLGFPHLMMRLASSDDSGVREAALGGLLELARDTTLGNRSLLAEHDRLRWLLWRRMESIRMMTPEDLDAAREERQLVDSLWIACYNEPSMLRNEGLLVLPGEESFEQPPDVAGRFFEPMRQASARRAPPVERSDPGDETGGGMILLLGPAPDGGSNSQTR

>P_maximum_Transcript_5473
MEATIVVLAIEHCYSDLHSVGGLVPVIKYLRNSNARIRAKAADVVTTVVQNNPTSQQLVMEASGFEPLLSNFRSDPDLTARIKALGALSSLIRNNRPGVAAFRLANGYTGLRDALNSESARFQRKALSLTHYLLSESHSDCSVFAQLGFPHLMMRLASSDDSGVREAALGGLLELARDMTLGNRSLLAEHDRLRRLLRARMESIRMMTPEDLDAAREERQLVDSLWITCYNEPSMLRTEGLLVLPGEEYFEQPPDVAGRFFEPMRQASARRAPPVERSDPGDGTGGEMILLLGPAPDGTGRSNSQSH

>P_miliaceum_Transcript_21226
MALVVSVEVAKQMDGGNYSGLLAIKYCCSDLHSVGGLVPVIKYLRNSNARIRAKAADVVTTVVQNNPTSQQLVMEASGFEPLLSNFRSDPDLTARTKALGALSSLIRNNTPGVAAFRLANGYAGLRDALNSESARFQRKALSLIHYLLSESHSDCSVFAQLGFPHLMMRLASSDDSGVREAALGGLLELARDTTLGKRSLLAEHDRLRWLLRRRMESIRTMTPEDLDAAREERQLVDSLWIACYNEPSMLRNEGLLVLPGEESLEQPPDVAGRFFEPMRQASARRAPPVERSDPGDETGGGLILLLGPAPDGGSNSQRR

>S_bicolor_Sobic.001G423100.1.p
MAGDRLSWAGLLKWSLSYVDGAGPSRAVSEEERRWLAEAVERHMMMDVVSRMREIALLMSTPPAVLEAQGITHDDIEDLLSELQVHVESIDMANDLHSVGGLVPVIKYLRNSNARIRAKAADVVTTVVQNNPTSQQLVMEASGFEPLLSNFRSDPDLTARIKALGALSSLIRNNKPGVSAFRLANGYTGLRDALNSESARFQRKALSLTHYLLSESHSDCSVFAQLGFPHLMMRLASSDDSGVREAALGGLLELARDTTLGNRSLLAEHDRLRRLLCGRMESIRTMTPEDLDAAREERQLVDSLWITCYHEPSMLRNEGLLVLPGEESFEQPPDVAGRFFEPMRRASARRTPPVDRSDPGDETGGGMVLLLGPAPDGRSNSPRH*

>S_viridis_Sevir.9G464800.1.p
MAGDRLSWAGLLKWSLSYVDGAGPSRTISEEERRWLAEAVERHMMVDVVSRMREIALLMSTPPAVLEAQGITHDDIEGLLSELQVHVESIDMANDLHSVGGLVPVIKFLRNSDARIRAKAADVVTTVVQNNPTSQQLVMEASGFEPLLSNFRSDPDLTARIKALGALSSLIRNNRPGVAAFRLANGYTGLRDALNSESARFQRKALSLTHYLLSESHSDCSVFAQLGFPYLMMRLASSNDSGVREAALGGLLELARDMTLGNRSLLAEHDRLRRLLRGRVESIRRMTPEDLDAAREERQLVDSLWIACYNEPSMLRNEGLLVLPGEESFEQPPDVAGRFFEPMRQASARRAPPVERTGSGDEAGGGMILLLGPAPDGGSNFQSH*

>T_aestivum_Traes_4AS_D93610E94.1
MAGDRMSWARLLKWSLSYMDGARPSRDISEEERKWLAEAVERHMAEDVVGRLREIALLMRTPLSVLEAQGITPEDIEDLLAELQVHVESIDIANDLHSVGGLVPVIRYLRNTNARIRAKAADVVTTVVQNNPTSQQLVMEASGFEPLVSNFTSDPDLTARIKALGALSSLIRNNKPGVAAFRLANGYAGLRDALNTESARFQRKALSLTHHLLSESHSDCSVFAQLGFPRLMMRLVSSDDSGVREAALGGLLELAKDTTLGNRSLLAEQDRLRRLLWGRIQSIRMMAPEDLDAAREERQLVDSLWIACYHEPSTLHREGFVVLPGEESFEQPPDVAGRFFEPLRRAPLQRAPPSPDERSDPGNGTAGGIMLLLGPAAGNSE*
