# Supplementary material for: Multiple mechanisms for enhanced plasmodesmata density in disparate subtypes of C4 grasses
Source: J Exp Bot. 2018 Jan 2;69(5):1135–45. doi: 10.1093/jxb/erx456 (PMC6018992; doi:10.1093/jxb/erx456)
Supplement: Dataset S1 [file erx456_suppl_jexbot210930-file001.zip › Data_File/51.seqs]

>Z_mays_GRMZM2G016084_P01
MLAASLRPGPSLAAFPGTAQRSPVPFLPFPARLHHRPVLLSATAEGTGAPAGQGDASAAPLDEVRLPQFAADWESARACKDQGRIFSLPVLRANSGGLIVRFNSLQGFVPNPLLSPAHWCKAKLADPKRPIQDVTKDLVGTSISVKVAEVNEEEKKLVFSEKDASWSTYSSRIKIGDIYDGIVGSVFHYGAFVHLRFPDGLYHLTGLVHISEVSWDLVQDVKDFLNEGDAVKVIVVNIDMTKSRIALSIRQLEEDPLLETLDKVIPLEADQSPNRMMSPSEVELLPGLDGICNELLQEDGITDVQFGRQALEKRVVSQDLELWISNVQAKDNRFTLLARAGRQVQEVYLTTSLDQEGIKKAVQRVLGRVP*

>A_pectinata_Transcript_31531
LPGDTRPLVSFSSPRTARHQVRHHHLLATTVIAMLAASLKPGPSPVAFSASSPKLMGAVSFPPRLYRRAHLSAAATAEGAGSAASESDASSSSAAAAAHPIDEAHLAQFTADWQAARGDKEQGKILSLLVLRANSGGLIVRYNSLQGFVPNPLLSPAHWCKDPKRPIQDITKELVGSSISVKVAEVNEEEKKLVFSEKDASWSTYASQIKIGDIYDGIVGSVFPYGAFVHLRFPDGYYHLTGLVHISEVSWDLVQDVQDFLNEGDAVKVLVVNIDMAKSRIALSIRQLEDDPLLETLDKVIPLDGGQSPNASATSSPSEIELLPGLDSICDELLQEDGITDVQFGRQASEKRVVSQDLELWLSNVPVKDNKFKLLARAGRQVQEVYLTTSLDQEGIKKAVQRVLGRVP

>B_distachyon_Bradi1g01880.1.p
MLAASLKPPPPSPPSLSASSPSTRAPSQTTVTCLPRRRRRHRRLHLSAAATAESAGAGAAVSPEEASTSTAFDEARLAQFAVDWEAVRADKDRGRVLRLPVVRANTGGLILRYNSLQGFVPNPLLSPAHWCKDPKRPIQDITKDLVGSSISVKVSEVNEEEKKLVFSEKDASWSAYSSQVKIGDTYDGIVGSVFHYGAFVHLRFPDGNYHLTGLVHISEVSWDLVQDVQDFLNEGDTVKVVVVKIDAEKSRIALSIRQLEEDPLLETLDKIIPLEPDLSPDAQITSSPAEVELLPGLEGICNELLQEDGITDVRFGRQALEKRVVSQDLELWLSSVPAKDNQFKLLARAGRQVQEVYLTTSLDQEGVKKAVQRVLGRVP*

>C_ciliaris_Transcript_19367
AEGTASQGDSYSFIAAAPPIDEARLAQFAADWEAARVDKEQGNILTLPVLRSNSGGLILKYNSLQGFVPNPLLSPSHWCRDPKRPIQDVTKDLVGTSISVKVSEVNEEERKLFFSEKDASWSTYSSQIKIGDIYDGIVGSVFHYGAFVHLRFPDGLYHLTGLVHLSEVSWDLVQDVQDFLNEGDAVKVKVVNVDMAKSRISLSIRQLEEDPLLETLDKVIPLEADQSSDRIMSPSEVELLPGLDGICNELLQEDGITDVQFGRQALEKRVVSQDLELWLSNVPAKDNKFTLLARAGRQVQEVYLTTSLDQEGIKKAVQRVLGRVP

>C_gayana_Transcript_34908
TAEGAGTASSQSDASSYTAAAAPPIDEARLAQFAADWQAARADKEQGKILSLLVLRANSGGLIVRYNSLQGFVPNPLLSPAHWCQDPQRPIQDIAKELVGSSISVKVAEVNEEEKKLVFSEKDASWSTYASQIKIGDIYDGIVGSVFPYGAFVHLRFPDGYYHLTGLVHISEVSWDLVQDVQDFLNEGDAVKVLVVNVDMAKSRIALSIRQLEDDPLLETLDKVIPLDGGQSTNASATSSPSEIDLLPGLDSICDELLQEDGITDVQFGRQASEKRVVSQDLELWLSNVPVKDNKFKLLARAGRQVQEVYLTTSLDQEGIKKAVQRVLGRVP

>O_sativa_LOC_Os03g62780.1
MLAAAAAALRPAPTTAAFSPSTARSPPPTLLSFAPPRSHQRFHLSATAEGAGTTAAQEGASASASAPPVDEARLAQFAADWQAARAERDQGKILKLQVIRANSGGLIVRFNSLQGFVPNPLLSPAHWCKDPKRPIQDVTKDLVGSSISVKVVEVNEEERKLVFSEKDASWFTHSSLVKIGAIYDGIVGSVFHYGAFVHLRFPDGNYHLTGLVHISEVSWDLVQDVRDFLNEGDTVKVIVVNIDMEKSRIALSIRQLEEDPLLETLDKVIPLEADQSPSAGIISSDSSPSEADLLPGLDGICNELLQEDGITDVQFGRRALEKRVVSQDLELWLSSVPAKDNQFKLLARAGRQVQELYLTTSLDQEGIKKAVQRVLGRVP*

>P_antidotale_Transcript_43029
HAMLAASLKPAPSLAAFSPSARRRSPAASVSLPFPARLNQRPLLSAAATAEGTASQGDSFSYTAAAPPTDEARLARFAADWEAARADKEQGNILTLPVLRSNSGGLIVKYNSLQGFVPNPLLSPVHWCKDPKRPIQEVTKDLVGTSISVKVSEVNEEERKLFFSEKDASWSTYSSQIKIGDIYDGIVSSVFHYGAFVHLRFPDGLYHLTGLVHLSEVSWDLVQDVQDFLNEGDAVKVKVISVDTAKSRIALSIRQLEEDPLLETLDKVIPLEADQSSDRIMSPSEVELLPGLDGICNELLQEDGITDVQFGRQALEKRVVSQDLELWLSNVPAKDNKFTLLARAGRQVQEVYLTTSLDQEAIKKAVQRVLGRVP

>P_bisculatum_Transcript_6116
SRRSPAASVSFPFPARLNQRPLLSAAATAEGTGAPARQGDAYSSSSTAAAPPIDEARLAQFSADWEAAHGDKEQGKILTLPVLRANSGGLIVKYNSLQGFVPNPLLSPAHWCKDPKRPIQDVTKDLVGTPISVKVSEVNEEERKLVFSEKDASWSTYSSQIKIGDIYDGIVGSVFHYGAFVHLRFPDGLYHLTGLVHISEVSWDLVQDVQDFLNEGDAVKVIVINVDTAKSRIALSIRQLEEDPLLETLDKVIPLEADQSPDRIMSPSEVELLPGLDGICNELLQEDGITDVQFGRQALEKRVVSQDLELWLSNVPAKDNKFTLLARAGRQVQEVYLTTSLDQEGIKKAVQRVLGRVP

>P_coloratum_Transcript_68899
PPAAATGSHAHAMLAASLKPAPSLAAFYPSARRNPAASVSFPFPARLNQRPLLSASATAEGTGAPAGQGEASSSSSTAAAPPIDEARLAQFAADWEAARADKEQGKILTLPVLRANSGGLIVKFNSLQGFVPNPLLSPAHCLKDPKRPIQDATKDLVGTSISVKVSEVNEEERKLVFSEKDASWSKYSSQIKIGDIYDGIVGSVFHYGAFVHLRSPDGLYHLTGLVHISEVSWDLVQDVHDFLNEGDAVKVIVVNIDMEKSRIALSIRQLEEDPLLETLDKVIPLEADQSPDRIMSPSEVELLPGLDGICNELLQEDGITDVQFGRQALEKRVVSQDLELWLSNVPAKDNKFTLLARAGRQVQEVYLTTSLDQEGIKKAVQRVLGRVP

>P_maximum_Transcript_16984
ASLKPAPSLAAFSPSARRSPATSVSFPFTARLNQRPLLSAAATAESTGAPASQGDSSTGAAPPIDEARLAQFAADWEAARADKEQGKILTLPVLKSNTGGLIVKYNSLQGFVPNPLLSPAHCCKDPKRPIQDVTKDLVGTSISVKVSEVNQEERKLVFSEKDASWSTYSPQIKIGDIYDGIVGSVFHYGAFVHLKFPDGLCHLTGLVHVSEVSWDLVQDVQDFLNEGDAVKVVVVNVNTEKSRIALSIRQLEEDPLLETLDKVIPLEADQSADRIMSPSEVELLPGLDGICNELLQEDGITDVQFGRQALEKRVVSQDLELWLSNVPAKDNKFTLLARAGRQVQEVYLTTSLDQEGIKKAVQRVLGRVP

>P_miliaceum_Transcript_22135
AADWEAARADKEQGKILTLPVLRANSGGLIVKFNSLQGFVPNPLLSPAHCLKDPKRPIQDVTKDLVGTSISVKVSEVNEEERKLVFSEKDASWSKYSSQIKIGDIYDGIVGSVFPYGAFVHLRFPDGLYHLTGLVHISEVSWDLVQDVQDFLNEGDAVKVIVVNIDMEKSRIALSIRQLEEDPLLETLDKVIPLEAEQSPDRIMSPSEVELLPGLDGICNELLQEDGITDVQFGRQALEKRVVSQDLELWLSNVPAKDNKFTLLARAGRQVQEVYLTTSLDQEGIKKAVQRVLGRVP

>Paspalum_Transcript_19231
RPPKIQWNPSIHPTPQPSPPPLVSLPSPRHQAHHRRRRRPGSHAHAHAAAMLAASLRPAPSLAAFAPSARRSPAASVSFPFASRLHRHRFLLTAAATAEGTGAPASQGDAAAAPPIDEARLVQFAADWEAARADKDQGNTLTLPVLRANSGGLIVKYNSLQGFVPNPLLSRAHWCKDPKRPIQDVTKDLVGTSISVKVADVNEDERRLVFSEKDASWSTYSSQIKIGDIYDGIVGSVFHYGAFVHLRFPDGLYHLTGLVHISEVSWDLVQDVQDFLSEGDAVKVIVVNIDMEKSRIALSIRQLEEDPLLETLDKVVPLEADQSPDRILSPSEVELLPGLDGICNELLLEDGITDVQFGRQALEKRVVSQDLELWLSNVPAKDNKYTLLARAGRQVQEVYLTTSLDQEGIKKALQRVLGRVP

>S_bicolor_Sobic.001G015200.1.p
MLVASLRPGPSLAAFPASARRSPVPFLPFPARLHHRSLLLSATAEGTGAPAGQGDASDAPVDEARLPQFAVDWEAARTYKDQGNILTLPVLRANSGGLIVRFNSLQGFVPNPLLSPAHWCEDPKRPIQDITKDLVGTSISVKVAEVNEEERKLVFSEKDASWSTYSSLIKIGDIYDGIVGSVFPYGAFVHLRFPDGLYHLTGLVHISEVSWDLVQDVQDFLNEGDAVKVIVVNIDTAKSRIALSIRQLEEDPLLETLDKVIPLEADQSPDRMMSPSEVELLPGLDGICNELLQEDGITDVQFGRQASEKRVVSQDLELWLSNAPAKDNKFTLLARAGRQVQEVYLTTSLDQEGIKKAVQRVLGRVP*

>S_viridis_Sevir.9G014100.1.p
MLAASLKPAPSLAAFSPSARRSPAAPASFPFPARLNQRPLLSAAATAEGTGTPASQGDAFSYSYTAAAAAPPIDEARLAQFAADWEAARADKEQGNILTLPVLRSNSGGLIVKYNSLQGFVPNPLLSPAHWCKDPKRPIQDVTKDLVGTSISVKVSEVNEEERKLFFSEKDASWSTYSSQIKIGDIYDGIVGSVFHYGAFVHLRFPDGLYHLTGLVHLSEVSWDLVQDVQDFLNEGDAVKVKVVNVDTAKSRIALSIRQLEEDPLLETLDKVIPLEADQSPDRVMSPSEVELLPGLDGICNELLQEDGITDVQFGRQALEKRVVSQDLELWLSNVPAKDNKFTLLARAGRQVQEVYLTTSLDQEGIKKAVQRVLGRVP*

>T_aestivum_Traes_4AL_4379980D7.1
MLSASLKPPPSLAAISPSSRAPAPPAASFPSLLPSRGRVRLSAAASEGATVSQEDAASVSAAFEEARLAQFAADWKAVRADKEQGKILTLPVLRSNTGGLILKYNSMQGFVPNPLLSPAHWCKDPKRPIQDVTKDLVGSSVSVKVVEANEAEKKLVFSEKDASWSMYSSQVKIGGTYDGIVGSVFHYGAFVHLRFPDGKYHLTGLVHISEVSWDLVQDVQDFLTEGDIVKVIVVNVDAEKSRIGLSIRQLEEDPLLETLDKIIPLEPDLSPDSETASSPPEIELLPGLDGICNELLQEDGITDVRFGRQALEKRVVSQDLELWLSSVPAKDNQYKLLARAGRQVQEVYLTTSLDQEGVKKAVQRVLGRVP*

>U_panicoides_Transcript_14220
LRSNTGGLIVKYNSLQGFVPNPLLSPAHGCKDPKRPIQDVTKDLVGTSISVKVSEVNEEERKLVFSEKDASWSIYSSQIKIGDIYDGIVGSVFHYGAFVHLRFPDGLYHLTGLVHVSEVSWDLVQDVQDFLNEGDAVKVVVVNVDMAKSRIALSIRQLEEDPLLETLDKVIPLEADQSLDRIMSPSEVELLPGLDGICNELLQEDGITDVQFGRQALEKRVVSQDLELWLSNVPAKDNKFTLLARAGRQVQEVYLTTSLDQEGIKKAVQRVLGRVP
