# Supplementary material for: Multiple mechanisms for enhanced plasmodesmata density in disparate subtypes of C4 grasses
Source: J Exp Bot. 2018 Jan 2;69(5):1135–45. doi: 10.1093/jxb/erx456 (PMC6018992; doi:10.1093/jxb/erx456)
Supplement: Dataset S1 [file erx456_suppl_jexbot210930-file001.zip › Data_File/58.seqs]

>Z_mays_GRMZM2G131245_P01
MEERPSSEAGAGNSRAEDDFRSCCGDEEEWEDTEESFTAGVTKGELDEASVRLFFKGVSSPEAEGKKLSGIGVVMERSPGVPVLKVQKKLDFYVEELVADHLALMDGLLVALQNGIRKIFAFTNSEKLYFQIAEAEILEDQLLVALGHRILELVDKLEDFDLILLPSFELERPLQLAKEAIGIRYLSPYEVGTCPICREEKLGSQMIKAGCSHTYCYNCLTGYVEEKLLTSKLPIRCPQLRCKYIISASECNSFLPVSSYDSLERAFAEAGTSGMERFYCPFPNCSVLLDLSQHFSRASSSSQSDLSCVECPECHRDICINCGVPWHIMMGCDEYQSLPAEERDAGDLSLHRLAQNNRWRRCQRCRRMIELTQGCFHMTCWCGHEFCYSCGADYASGVQTCQCVFWDDEAMEPSSAARSTQAASEIWAWDTFDCMPTAVEGYSEQERAQLALIQRFLAGGFSLGENPCQSPPRCADSYIVDTMKDLHQLPWLERFVSVISDTYNDDYMQ*

>A_pectinata_Transcript_6268
MEERLLEAVGGGDDFRSCCGDEEEWEDTEESFTAGVGKGELDETSVRLFFKGVSSSEAEGKKLSGIGVVMERSPGLPVLKVQKKLDFYVEELVAEHLALMDGLLVALQNGIRKIFAFTNSEKLYFQIAEAEILEDQLLVALGHRILELVDKLEDFDLILLPSFELERPLRLAKEAICIRYVSPYEVGTCPICCEEKLGSQMIKAGCSHTFCYSCLTAYVDERLQTSKLPIRCPQLRCKYLISASECKSFLPVSSYDSLERAFAEGGNSGMERFYCPFPNCSVLLDLRQHFSRASSSSQSDLSCVKCPECHRDICVNCGVPWHIMMGCDEYQSLPVEERDAGDLSLHRLAQNNSWRRCQRCRRVIELTQGCFHMSCWCGHEFCYSCGADYANGVQTCQCVFWDEGSIEPSSAAQSSQAASEIWAWDTFDCMPTAVEGYSEQERAQLALIQRFLAGGFSLGDNPCQSPPRCADSYIVDTMKDLHQLPWLERFVSVISDSYNDDYIQ

>B_distachyon_Bradi4g00980.1.p
MEDRFVDADDVFAGNSRCEDDFRSCCGDEEWEDTEESFTAGVVKGGLDETSVLLFFKGVSSSEAEGKKLSGIGVVMESSPGVPVIRVQKKLDFYVDELVAEHLALMDGLLVALQNGIKKIFAFTNSEKLYFQIAEAEILEDQLLVALGHRILELVDKLEDFDLILLPSFELERPLKLAKEAIGIKYFSPYEVSTCPICCEERLGSQMIKVGCSHKFCYSCLIAHVEEKLQASKLPIRCPQFRCKYHISAGECKSFLPARSYESLERAFAVPGTSDMERFYCPFPNCSVLLDLSQHFSRASSSSQSDLNCVECPECHGDICINCGVPWHMMMGCDEYQSLPIEERDAGDLSLHRLAQNNRWRRCQRCRRMIELTEGCIHMTCWCGHEFCYSCGAEYNNGVQTCQCVFWDEDSIEPSPAAHSRQASEIWAWDTFDCMPTAVEGYSEQERAQLALIQRFLAGGFSLGDHPSQSPPRCSDSYIVDTMKDLHQLPWLERFVSVISDTYNDDYIQ*

>C_ciliaris_Transcript_7272
MEERLPEVAGGAGNSRGEDDFRSCCGDEEEWEDTEESFTAGVAKGELDETSVRLFFKGVSSPEAEGKKLSGIGVVMERSPGVPVLKVQKKLDFYVEELVAEHLALMDGLLVALQNGIRKIFAFTNSEKLYFQIAEAEILEDQLLVALGHRILELVEKLEDFDLILLPSFELERPLQLAKEAIGIRYLSPYEVGTCLLCCEEKLGSQMIKTGCSHTFCYNCLAAYVEEKLLTSKRPIRCPQLRCKHLISASECKSFLPVSSYDSVERAFAEAGTSGMERFYCPFPNCSVLLDLSQHFSRASSSSQSDLSCVECPECHRDICINCGVPWHIMMGCDEYQSLPAEERDAGDLSLHRLAQNNRWRRCQRCRRMIELTQGCSHMTCWCGHEFCYSCGADYASGVQTCQCVFWDDEAIEPSSAARSSQAASEIWAWDTFDCMPTAAVEGYSEQERAQLALIQRFLAGGFSLGDNPCQSPPRCADSYIVDTMKDLHQLPWLERFVSVISDSYNDDYIQ

>C_gayana_Transcript_26519
MEERLPEAAGGGDDFRSCCGDEEEWEDTEESFTAGIGKGELDETSVRLFFKGVSSSEAQGKKLSGIGVVMERSPGVPLLKVQKKLDFYVEELVAEHLALMDGLLVALQNGIRKIFAFTNSEKLYFQIAEAEILEDQLLVGLGHRILELVDKLEDFDLILLPSFELERPLRLAKEAIGIRYVSPYEVSTCLICCEEKLGSQMIKSGCSHSFCYSCLTSYVEERLQTSKLPIRCPQSRCKYLISASECKSFLPVSSYDSLERAFAEAGNSGMERFYCPFPNCSVLLDLSQHFSRASSSSQSDLSCIECPECHRDICVNCGVPWHIMMSCDEYQSLPIEERDAGDLSLHRLAQNNSWRRCQRCQRMIELTQGCFHMSCWCGHEFCYSCGADYANGVQTCQCVFWDEGGIEPSSAARSSQAASEIWAWDTFDCMPTAVEGYSEQERAQLALIQRFLAGGFSLGDNPCQSPPRCADSYIVDTMKDLHQLPWLERFVSVISDSYNDDYIQ

>L_fusca_Transcript_4628
MEERLLEAAGGGDDFRSCCGDEEEWEDTEESFTAGTGKGELDETSVRLFFKGVSSSEAEGKKLSGIGVVMERSPGVPVLKVQKKLDFYVEELVAEHLALMDGLLVALQNGIRKIFAFTNSEKLYFQIAEAEILEDQLLVALGHRILELVDKLEDFDLILLPSFELERPLRLAKEAIGIRYISPYEVGTCPICCEEKLCSQMIQAGCSHTFCYSCLTAYVEERLQASKLPIRCPQLRCKYLISASECKSLLPVSSYDSLERAFAEAGNSGMERFYCPFPNCSVLLDLSQHFSRASSSSQSDLSCVECPECHRDICVNCGVPWHVMMGCDEYQSLPVEERDAGDLSLHRLAQNNSWRRCQRCRQMIELTQGCFHMTCWCGHEFCYSCGADYANGVQTCQCVFWDEGSIEPSSAAQSSQAASEIWAWDTFDCMPTAVEGYSEQERAQLALIQRFLAGGFSLGDNPCQSPPRCADSYIVDTMKDLHQLPWLERFVSVISDSYNDDYIQ

>O_sativa_LOC_Os12g43560.1
MEERLADVEGSFACNSRGEDDFRSCCGDEDEWEDTEESFTAGVAKGELDESSVRLFFKGVSSPEAEGKKLSGIGVVMERSPGVPMLQVQKKLDFYVDELVADHLALMDGLLVALQNGIRKIFAFTNSEKLYFQIAEAEILEDQLLVALGHRILELVEKLEDFDIILLPSFELERPLQLAKEAIGIMYLSPYEVGTCSICCEEKRGAQMIKVGCAHTFCYSCLTSYTQEKLQTNKVPIRCPQLRCKYHISASECKSFLPVSCYDSLERAFAEAGTSDMERFYCPFPNCSVLLDLSQHFSRASTSSQSDLNCVECPECHRDICINCGVPWHVMMGCDEYQSLPVDERDAGDLSLHRLAQNNRWRRCQRCRRMIELTQGCFHMNCWCGHEFCYSCGAEYTNGIQTCQCVFWDEESIEAASAAHSTQASEIWAWDTFDCMPTAIEGYSEQERAQLALIQRFLSGGFNLGEPPSQSPPRCADSYIIDTMKDLHQLPWLERFVSVISDSYNEDYIQ*

>P_antidotale_Transcript_6219
MEERLPEACAGNPRGEDDFRSCCGDEEEWEDTEESFTAGVAKGELDETSVRLFFKGVSSPEAEGKKLSGIGVVMERSPGVPVLKVQKKLDFYVEELVAEHLALMDGLLVALQNGIRKIFAFTNSEKLYFQIAEAEILEDQLLVALGHRILELVDKLEDFDLILLPSFELERPLQLAKEAIGIRYLSPYEVGTCPICCEEKLGSQMIKTGCSHTFCYNCLAAYVEEKLLTSKRPIRCPQLRCKYLISAGECKSFLPVSSYDSLERAFAEAGTSGMERFYCPFPNCSVLLDLSQHFSRASSSSHSDLSCVECPECHRDICISCGVPWHVMMGCDEYQSLPAEERDAGDLSLHRLAQNNRWRRCQRCRRMIELTQGCFHMTCWCGHEFCYSCGADYASGVQTCQCVFWDNEAIEPSSAARSSQAASEIWAWDTFDCMPTAAVEGYSEQERAQLALIQRFLAGGFSLGDNPCQSPPRCADSYIVDTMKDLHQLPWLERFVSVISDSYNDDYIQ

>P_coloratum_Transcript_20583
MEERVPEAGAGNLRVEDDFRSCCGDEEEWEDTEESFTAGVAKGELDETSVRLFFKGVSSPEADGKKLSGIGVVMERSPGVPVLKVQKKLDFYVEELVAEHLALMDGLLVALQNGIRKIFAFTNSEKLYFQIAEAEILEDQLLVALGHRILELVDKLEDFDLILLPSFELERPLQLAKEAIGIRYLSPYEVGICPICCEEKLGSQMIKTGCSHTFCYNCLTAYVEEKLLTSKQPIRCPQFRCKYLISASECKSFLPVSSYDSLERAFAEAGTSGMERFYCPFPNCSVLLDLSQHFSRASSSSQSDLSCVECPECHRDICINCGVPWHIMMGCDEYQSLPVEERDAGDLSLHRLAQNNRWRRCQRCRRMIELTQGCFHMTCWCGHEFCYSCGADYASGVQTCQCVFWDDEAIEPSSAARSSQAASEIWAWDTFDCMPTAVEGYSEQERAQLALIQRFLAGGFSLGDNPCQSPPCCADSYIVDTMKDLHQLPWLERFVSVISDSYNDDYIQ

>P_maximum_Transcript_3417
GIGVVMERSPGVPVLKVQKKLDFYVEELVAEHLALMDGLLVALQNGIRKIFAFTNSEKLYFQIAEAEILEDQLLVALGHRILELVDKLEDFDLILLPSFELERPLQLAKEAIGIRYLSPYEVGTCPICCEEKLGSQMIKTGCSHTFCYNCLTAYVQEKLLTSKRPIRCPQLRCKYLISASECKSFLPVSSYDSLERAFAEAGTSGMERFYCPFPNCSVLLDLSQHFSRASSSSQSDLSCVECPECHRDICINCGVPWHIMMGCDEYQSLPVEERDAGDLSLHRLAQTNRWRRCQRCRRMIELTQGCFHMTCWCGHEFCYSCGADYDSGVQTCQCVFWDDEAIEPSSAARSSQAASEIWAWDTFDCMPTAVEGYSEQERAQLALIQRFLAG

>P_miliaceum_Transcript_23393
MMEERLPEGGAGNLRGEDDFRSCCGDEEEWEDTEESFTAGVAMGELDETSVRLFFKGVSSLEAEGKKLSGIGVVMERSPGVPVLKVQKKLDFYVEELVAEHLALMDGLLVALQNGIRKIFAFTNSEKLYFQIAEAEILEDQLLVALGHRILELVDKLEDFDLILLPSFELERPLQLAKEAIGIRYLSPYEVGICPICCEEKLGSQMVKTGCSHTFCYNCLTAYVEEKLLTSKQPIRCPQFRCKYLISASECKSFLPVSSYDSLERAFAEAGTSGMERFYCPFPNCSVLLDLSQHFSRASSSIQSDLSCVECPECHRDICINCGVPWHIMMGCDEYQSLPVEERDAGDLSLHRLAQNNRWRRCQRCRRMIELTQGCFHMTCWCGHEFCYSCGADYASGVQTCQCVFWDDEAIEPSSAARSSQAASEIWAWDTFDCMPTAVEGYSDQERAQLALIQRFLAGGFSLGDNPCQSPPRCADSYIVDTMKDLHQLPWLERFVSVISDSYNDDYIQ

>Paspalum_Transcript_20118
MMEERLPAEAGAAARGEDDFRSCCGDDEEWEDTEESFTAGVAKGELDETSVRLFFKGVSTPEADGTRKLSGIGVVMERTPGVPLLKVQKKLDFYADELVAEHLALMDGLLVALQNGIRKIFAFTNSEKLYFQIAEAEILEDQLLVALGHRILELVDKLEDFDLILLPSFELERPLQLAKEAIGIRYLSPSEVGTCLMCCEEKLGSQMIRTGCSHTFCYDCLTPYAEDRLLSSKLPIRCPQFRCRHLISASECKSFLPVTSYDSLERAFAEAATSAVERFYCPFPNCSVLLDLTQHFSRASSSSQSDLSCVECPECHRDICINCGVPWHVMMGCDEYQSLPVEEREAGDLSLHRLAQNNRWRRCQRCRRMIELAQGCFHMTCWCGHEFCYSCGADYDSGVQTCQCVFWDDEAIEPSSAARSSQAASEIWAWDTFDCMPTAVEGYSEQERAQLALIQRFLAGGFSLGDNPCQSPPRCADSYIVDTMKDLHQLPWLERFVSVISDSYNDDYIQ

>S_bicolor_Sobic.008G185500.2.p
MEEKVLSEAASRGEDDFRSCCGDEEEWEDTEESFTAGIGKGELDEASVRLFFKGVSSPEAEGKKLSGIGVVMERSPGVPVLKVQKKLDFYVEELVAEHLALMDGLLVALQNGIRKIFAFTNSEKLYFQIAEAEILEDQLLVALGHRILELVDKLEDFDLILLPSFELERPLQLAKEAIGIRYLSPYEVGTCPICREEKLGSQMIKAGCSHTYCYNCLTGYIEDKLLTSKLPIRCPQLRCKYIISASECKSFLPVSSHDSLERAFAEAGTSEMERFYCPFPNCSVLLDLSQHFSRASSSSQSDLSCIECPECHRDICINCGVPWHIMMGCDEYQSLPAEERDAGDLSLHRLAQNNRWRRCQNCRRMIELTQGCFHMTCWCGHEFCYSCGADYASGVQTCQCVFWDDEAVEASSAERSTQAASEIWAWDTFDCMPTAVEGYSEQERAQLALIQRFLAGGFSLGDNHNPNPCQSPPRCADSYIVDTMKDLHQLPWLERFVSVISDTYNDDYIQ*

>S_viridis_Sevir.3G418800.1.p
MEERIPEAGAGNSRGEDDFRSCCGDEEEWEDTEESFTAGVTKGELDETSVRLFFKGVSSPEAEGKKLSGIGVVMERSPGVPVLKVQKKLDFYVEELVAEHLALMDGLLVALQNGIRKIFAFTNSEKLYFQIAEAEILEDQLLVALGHRILELVDKLEDFDLILLPSFELERPLQLAKEAIGIRYLSPYEVGTCPICCEEKLGSQMIKTGCSHTFCYNCLAAYVEEKLLTSKRPIRCPQLRCKYLISASECKSFLPVSSYDSLERAFAEAGTSDMERFYCPFPNCSVLLDLSQHFSRASSSSQSDLSCVECPECHRDICINCGVPWHIMMGCDEYQSLPVEERDAGDLSLHRLAQNNRWRRCQRCRRMIELTQGCFHMTCWCGHEFCYSCGADFASGVQTCQCVFWDDEAIEPSSAARSSQAASEIWAWDTFDCMPTAAVEGYSEQERAQLALIQRFLVGGFSLGDNPCQSPPRCADSYIVDTMKDLHQLPWLERFVSVISDSYNDDYIQ*

>T_aestivum_Traes_5AS_81AA37687.1
MERTPGVPLHRVQKKLDFYVDELVAEHLALMDGLLVALQKGIRKIFAFTNSEKLYFQIAEAEILEDQLLVALGHRILELVEKLEDFDLILLPSFELERPLKLAKEAIGIVYVSPYEVATCPLCCEERRGSHMIKVGCSHKFCYSCLIVYVEGRLHASKLPIRCPQLRCKYHISAGECKSFLPVSSYESLERAFAVGGSTYDMEGFYCPYPNCSVSLDLSQHFSRAGSSSQSDLNCIECPECHRDICINCGVPWHIMMGCDEYQSLPVEEGGAGDLSLHRLAQNNSWRRCQRCRRMIELTQGCFHMTCWCGHEFCYSCGAEYNNGVQACQCVFWDEDNAEPSAAQSCQASEIWAWDTFDCMPTAADGYSEQERAQLALIQRFLAGGFSLSGDHHHLSQQSSPPRCAADSYIVDTMKDLHQLPWLERFVSVMSDTYNDDYIQ*

>U_panicoides_Transcript_2629
MEERLSETGAGNPRAEDDFRSCCGDEEEWEDTEESFTAGVAKGELDETSVRLFFKGVSSPEAEGKKLSGIGVVMERSPGVPVLKVQKKLDFYVEELVAEHLALMDGLLVALQNGIRKIFAFTNSEKLYFQIAEAEILEDQLLVALGHRILELVDKLEDFDLILLPSFELERPLQLAKEAIGIRYLSPYEIGTCPICCEEKLGSQMIKTGCSHTFCYNCLTAYVEEKLLTSKRPIRCPQLRCKYLISASECKSFLPVSSYDSLEGAFAEAGTSGMERFYCPFPNCSVLLDLSQHFSRASSSSQSDLSCVECPECHRDICISCGVPWHIMMGCDEYQSLPVEERDAGDLSLHRLAQNNRWRRCQRCRRMIELTQGCFHMTCWCGHEFCYSCGADYASGVQTCQCVFWDDEAIEPSSAARSSQAASEIWAWETFD
