# Supplementary material for: Multiple mechanisms for enhanced plasmodesmata density in disparate subtypes of C4 grasses
Source: J Exp Bot. 2018 Jan 2;69(5):1135–45. doi: 10.1093/jxb/erx456 (PMC6018992; doi:10.1093/jxb/erx456)
Supplement: Dataset S1 [file erx456_suppl_jexbot210930-file001.zip › Data_File/38.seqs]

>Z_mays_GRMZM2G054765_P01
MAGKKRTQTDRAVLEAVPASDAIRNEAAAAEAPAKKKLAMERKKERKEMDKERHRQSAEFAKPQPPAAESAAPVNPPAAPVAVGPGLHMNVFRDLASPEASVREAAAEALVVELRQVQKAYEKSARNGERDAGDGDTQMEAEKDDGLDNCAPSVRYAIRRLIRGISSSREYARQGFALGLAAVLESIRAIKVEAIMKLIPNLLEHSSSMKGPEAKDNLLGRLFGFGAIERSGRVSRQWSRDKSSPIVKEFVSVVVELGGKKRYLTEPAVAVILDLVRKLPDEAILSEVLEVPGVQDWFNKAAEVGDPDALFLALKLQERTIVQKEIFGKLLPYPFSSDNFFAEQHLRSIAACFKESSFCLPRIHSLWLVITEMLVREATSQHDISTSSGKKHKKNKKASSCEDNRRNLRNFCEVIIEGSLLLSSHDRKHLAFSILVSLLPKLSPSAIQVVLSSKVVQGLMDILSNESSWLYNAGKHFLKELMSVASHDNDRCAAVIINLQKYSGGRFDSMTKTKTVKELLLKFHNVEDCLYLVQNLMALFVDEESVTDEPSDQSQTTDDNSENGPTEEQDLFSQGNADLLKSWVVNTISCVLKNLKLTSKGNSDSEMARCIEEKFQVQTEILKFLAVQGLFSASLGTEVTSFELQEKFKWPKNPISTSLRKECIERLQFLLEDAQKDASLHVPNEVKSNDLGYYLMCFINTVCNIPSVSLFRILSGHDDNAFKKLMAVESMLFHEERKTGPGLESTKMHAMRYLLIQLLLQVLLHPDEYWEAAVDVTICCKKSFPVIAQGDNSSAQESAEHGSQESDEDGFEESDEDGSEDPNEEVSLEFMDVLVQTFLSILPHASGPVCFTVEQVFRVFCDDITETGLLDMLRVVKIDLKDRHQTDSDDEDDGRVDIEDDDETVMEDEEVGEIDNVTDGLDENTDDDSTDEDDLDQDDFNKTVPNETKGGGKTETTKDGDDSDDSDGMDDDAMFRIDPYIARIFKERNLPGSDTKQSQLMRFKLRVLTLLDIYLQRNPGKVLVLEVYSFLMQAFVKSHGADGTEQFRQRISGILQRRVFKGNEYPKGDAVEFGKLESLLEKALRLTSRSRYNTVASVAQNATFWILKIINSKHCSEQELARVVDLFRSILSDYDRKKSRLKLGFVKQVAKRNPWIGQKLFGFVLQRAENTKAQYRRNQLLELAEFILKSWADGTSEMFLNHLSQLCGLIQAALSAVAENKSRRKEVRNFCTGILQTVLKLGLKDQFQKALSPETYSLCEAKLGAAFTAFKK*

>A_pectinata_Transcript_47763
PALAAAGPGLHMNVFRDLASPEASVREAAAEALVAELKVVQKAYEKSVRKGEKEAGAGDGPTQMEAEKDDGLENCAPSVRYAVRRLIRGISSSREFARQGFALGLAVVLESVRAIRVEAIMKLIPTLLEYSSSMKGPEAKDNLLGRLFGFGSLVRSGRISRQWSRDKSSPVVKDFVSEVVKLGGKKRYLAEPAVAVILDLVRKLPDEAIISEVLEAPVVQDWFTRAAADGDPDALFLALKLQERTNVQKEIFGSLLPYPFSPDTFFTKEHLQSIAACFKESAFCLPRIHSLWLLITEMLIREAGSLNDTSTNSGKKHKKNKKASSSEDTNKNLCNFCEVVIEGSLLLSSHDRKHLAFHILLSLLPRLSPSAIQVVLSSKVVHGLMDILSNESSWLYNAGKHFLKELLNVVSQDNDLRVAVIINLQKYSNGRFDCMTKTKVVKELVSKFRSGQDCLCLVQNLMALFVDEEFVTDEPSDQSQTTDENSEGPAEDQDSFGQGNVDLLKNWVVTTIPFVLKNLKLTCKGSDAEMAKCIEEKFQVQTEILKFLAVQGLFSASLGTEVTSFELQEKFKWPKTPISTSVRNECIEQLQFLLEDAQKDEALHVANEVMSNDLGFYFMRFINTVCNIPSVSLFRTLSSNDDNAFKQSLAMESMLFQEERKAGPGLDSTKMHVMRYLLIQLLLQVLLHPDEYWEAAVDVTICCKKSFPTIAQGDNFTGQESSGHGSADSDEGGPEESNEEVSLEFMDVLVQTFLSILPHVSGPMCFTIEQVFRVFCDDITETGLLDMLRVVKIDLKVSRHQTDSDDDEDDAPIGIEDDDDTVMEDAEVGEVDDVKDNGEDDSSDEGDEDEGNLKETANDAKDEDDSDDSDGMDDDAMFRIDPYIARIFKERNLPGSETKQSQLMRFKLRVLTLLEIYLQRNPGNIQVLEVYSNLMRAFVKSQGADGSKQFKERIGVILQKRVFKEREYPRGNDIEYTKLESLLTKALRLASRSRFKVVASMAQNASFWILKIISSKNCFGEELASVVDKFRSMLTDYFNNKKSRLKLGFVKEVVRRNPWIGRELFGFLLQEIGSMKSEYRRTQTLELLECILKSWVGDVAGGADALTEHLAQLCELIQVVLSKIPENKLRRKEVRKFCMGVLQTVSRFDLKVQFQNTLSPEVNSLCQAHLGAAFASFQD

>B_distachyon_Bradi3g03140.1.p
MAGKKRAPTALADLEAAAAAASDSSQDEAPAKTKGMGGEVPAKKKKKLAMELRKQRKVLDKERHRQAAEKSDAAPKPPAQEQPAAAEEAAAAAPLAAAAAVVPVPAPPAPVVAGPGLHMNVFRDLASPEASLREAAAEALVAELREVQRAYEKAAREEEKQAGDRDGPSQMEAEKEDGLDNCAPAVRYAIRRLIRGISSSREYARQGFALGLAVVLESIQAISVEAVMKLIPNLLEYSASMKGPEAKDNLLGRLFAFGSLARSGRVSGQWTHDKCSPIVKDFISEVVQLGNKKRYLTEPAVALILDFTRKLPDQAVLSEAVKSPAVQDWFNKAAGVGDPDALFLALKFQERTNVQRNIFGKLLPYPFSPDKFFTEEHLLSVAACFKESAFCLPRIHSLWHVITDMLTRDEASQNESNISSSKKHKKNKKNSSSEDSKKNLRSFCEVIIESSLLLSSHDRKHLAFNIILDLLPRLSPSSIQIVLSSKVVLGLMDILSNASSWLYNAGQHFLKELVSSVRNDNDRCVAVIVNLQKYSGGRFDSLTKTKTVKELIAKFHNGQDCLCLVQNLMALFVDEGSVDDEPSDQSQTTDENSEGGSMEDKDLVGQSNADLLKSWVVNTIPFVLKNLKLTSKGSSLTDSEMAKCIEEKFQVQTEILKFFAVQGLFSASLGTEVTSFELQEKFKWPKAAISTSLRNECIGQLQLLLEDAQKDEALHVVNEVKSNDLGFYFMHFINTVCNIPSVSLFRTLSSNDDDAFKKTLATESALFHEERKIGPGLDSTKMHVIRYLLIQLLLQVLLHPDEYWEAAIDVIICCNKTFPSIAQGDNSTGLESLEVGSKESDEHGSEESNEDVPLEFMDVLVQTFLSVLPHASGPVCFTIEQVFRVFCDEVTETGLLDMLRVVKIDLKGSRRQTDSDDDEDDTLVGIEDDDETVMEDVDAGDADDATDEIDEEMEDEESEDDSADEVVQDDLKKTAHHEAKYGDAAESSKGGEDSDDSDGMDDDAMFRIDPYIARIFQERNNLPGSGTQQSQLMRFKLRVLTLLEIYLQRNPGKNLVLEVYTFLMQAFVNSHSADGSEQFKQRIGGILQKRIFKAKECPKGSDLELVSLERLLEKALKLASRSRYKAVASAAQNATFWILKIINSKSCSKEELATVFDKFQFMLNDYFNNKKSRLKIGFVKEIVRRNPWVGRELFGFALQKAGSTKAEYRRVQTLELVDCILKSWVSEDVASASKVLKKHLPLLCELIQEILTKMPENKSRRQEVRRFCTRALQTVVKLNLRERFQKKLSSEAYSLCQAQLGAAFAPFQQQ*

>C_ciliaris_Transcript_26328
ELREVQKAYEKAARKGEREAADGDASSQMEAEKDDGLDNCALSVRYAIRRLIRGISSSREYARQGFALGLAVVLESIRSIRVEAVMKLIPNLLEYSSSMKGPEAKDNLLGRLFGFGAIVRSGRVSRQWTRDKSSPIVKDFVNEVVELSTKKRYLTEPAVAVILDLVRKLPDEAILSEVLEAPGVQDWFHRAANIGDPDALFLALKLQERTSVQKEIFGKLLPYPFSPENFFAEQHLKSIAACFKESAFCLPRIHSLWLVIMEMLIREASQHDINTSSGKKHKKNKKASSSEDTKKNLCNFCEIVIEGSLLLSSHDRKHLAFNILQYLLPKLSPPAIQVVLSSKVVHGLMDILSNESSWLYNAGKHFLKELESVVSHDNDRRAAVIINLQKYSGGRFDSMTKTKFVKELIGKFRSVEDCLCLVQNLMALFVDEESVTDEPSDQSQTTDETSEIGPTEEQGPPGQGNADLLKSWVVNTISCVLKNLKLTSKGNSDSEMVKCIEEKFQVQTEVLKFLAVQGLFSASLGTEVTSFELQEKFKWPKNPISTSLRNECIEQLQFLLEDAQKDEALHVASEVKSNDLGYYFMRFINTVCNIPSVSLFRTLSGNDDNAFKKLLAMESMLFHEERKAGPGLDSTKMHVMRYLLIQLLLQVLLHPDEYWEAAVDVTICCKKTFPAIAQGDNSSGQESGERGSQESDEDGSEQSGDDGPEDSNEEVSLEFMDVLVQTFLSILPHASGPVCSTIEQVFRVFCDDITETGLLDMLRVVKINLKGRGQTDSDDEDDGRVDIEDDDDDDETVMEDAEVGEVDDADDLDEDTEDDSSDEGDTDQDGPEAVANKAKDGHKAEATKDEDDSDDSDGMDDDAMFRIDPYIARIFKERNLPGSESKQSQLMRFKLRVLTLLDIYLQRNPGRILVLEAYSFLMQAFVKSHGADGSEQFRQRIAGILQRRIFKGREFPEGNAIEFSKLESLLERALRLASRSRYSTVASVAQNAAFWILKIINSKNCTEEQLASVVDKFRSIVNDYDRKKSRLKLGFVKEIVRRYPWIGQELFGFVLEKVEGTRAQYRRNQLLELVDCILKSWVGDASEVLMNHLAQLCELIKDVLSNASENKSRRKEVRHFCTRILQTVLKLNLKEQFKNALSPETYSLCEAKLGPAFAPFKNDSK

>C_gayana_Transcript_22347
MLIREAGSLNDTNANSGKKHKKNKKTSSPEDTNKNLCNFCEVVIEGSLLLSSHDRKHLAFNVLLSLLPKLSPSAIQVVLSSKVVHGLMDILSNESSWLYNAGKHFLKELVNVVSQDNDRRVAVIINLQKYSNGRFDCMAKTKVVKELVSKFQSGQDCLCLVQNLMALFVDEESLTDEPSDQSQTTDENSELGPAEDQDSFGQGHADILKSWVVNTIPFVLKNLKLTSKGSDAERARCIEEKFQVQTEILKFLAVQGLFSASLGTEVTSFELQEKFKWPKTPISTSLRNECIEQLQFLLEDAQKDEALHVANEVTSNDLGFYFMRFINTVCNIPSVSLFRTLSSNDDNAFKQSLAMESMLFQEERKAGPGLDSTKMHAMRYLLIQLLLQVLLHPDEYWEAAVDVTICCKKSFPAIAQGDNSSRQESGGHGSADSDEDEPEEPSEEVSLEFMDVLVQTFLSILPHVSGPMCFTIEQVFRVLCDDITETGLLDMLRVVKIDLKGSRHQSDSDDDEDDAPVGIEDDDDTVMEDAEVGEVDDVEDNEEGDSSDEDDDDQANLKDTANDTKDGNDSDDSDGMDDDAMFRIDPYIARIFKERNLPGSDTKQSQLMRFKLRVLTLLEIYLQRNPGNIQVLEVYSNLMRAFVKSHGADGSKQFKERIGVILQKRIFKEREYPRGNDIEFTKLESLLAKALRLVSRSRFKIIASMAQNASFWILKIIGSKDCSEEELASVADKFRSMLTDYFNNKKSRLKLGFVKEVVRRNMWMGRELFGFLLQEIEGTEAEYRRTQTLELLDCILKSWIGDVAGAAEALTEHLAQLCELIREVLSNIPENKLRRKEVRKFCTGVLHTVSKLDLKVQFQNALSPETKSLCQTHLGAAFASFQE

>H_vulgare_MLOC_59737.1
MAGKKRPPTVLAELDPAASDSSQDEAAARAAPAGEVPAKKKKKLAMEVRKQRKQLDKDRHRQSAEKAAAAPQPQPAPAAAVEEAAAAVPVPAPAPAAAPVVAGPGLHMNVFRDLASPEASLREAAAEALVAELLEVQRAYEKEKAAREEEGEGDRDGHSQMEAEKEDGLDNCAPAVRYAIRRLIRGISSSREFARQGFALGLAAVLQSIKAISVEAVMKLIPALLEYSASMKGPEAKDNLLGRLFGFGSLARSGRVLGQWKRDKSSPILRDFVTEVVQLGNKKRYLTEPAVALILDLTRKLPDEAVFSEVLDTPCVQDWFNRAANVGDPDALFLALKFQERTNVQREIFGKLLPYPFSLDIFFTEEHLLSLAACFKESAFCLPRIHSIWHVITDMLIREEASQSDNNTSSSKKHKKSKKGSSSEDSKKNLRNFCEVIIERSLLLSSHDRKHLAFNIIIDLLPRLSPSSIQVILSSKVVLGLMDILSNASSWLYNAGQHFLKELVSLVSNDNDRCVAVIINLQKYSFGRFDSLTKTRTVKGLIAKIQNGQDCLHLVQNLMALFVDEGSVTDEPSDQSQTTDENSEVGSIEDKELAGEGNADLLKSWVVNTIPFVLKNLKLTSKGSSLTDSEMIKCIEEKFQVQTEILKFFAVQGLFSASLGTEVTSFELQEKFKWPKAAISTSLRNECIEQLQLLLEDAQKDEALHVSGVKSNDLGFYFMRFINTVCNIPSVSLFRTLSSNDDNAFKKTLATESALFQEERKIATGLDSTKMHVIRYLLIQLLLQVLLHPEEFWEAAIDVIICCKKTFPSIAQCDNSSAPESVEGGTEESDEDGSEEPNEDGSLESIDVLVQTFLSVLPHVSGPVCFAIEQVFRVFSDEITETGLLDMLRVVKLDLKGSRRQTDSDDDEDEARVDIEDDDEMEDADVGNVDDATDEMGEEMEDDSADEVDEDQDDLEETVDNKVKDGDDAEATKDGEDSDDSDGMDDDAMFRIDPYIARIFKERNNLPGSETQQSQLMRFKLRVLTLLEIYLQRNPGKKLVLEVYAFLMQAFVKSHSADGNEQFRQRIGGILQKRIFKAKECPKGIDVELSRLESLLQKALHLASRSRYKAVASAAQNATFWILKIINSKGCSKQELASVVDKFQYMLNDYFSNKKSRLKIGFVKEAFRRNPWVGRELFGFALQKIGSTKAEYRRVQTLELVDCILKSWVGDDVSSASKVLKKHMALLCELMQEILTKMPENKSRRQEVRRFCTRALQTVTRLNLKEKFQKKLSSEAYTLCEAQLGAAFVPFRQ

>L_fusca_Transcript_5767
PVSPPPALAAAGPGLHMNVFRDLASPEASVREAAAEALVSELKDVQKAHEKSVRKGEKEAGAGDGPTQMEAEKDDGLENCAPSVRYAIRRLIRGISSSREFARQGFALGLAVVLESVRAIRVEAIMKLIPALLEYSSSMKGPEAKDNLLGRLFGFGSLVRSGRISRQWSRDKSSPVVKDFVSEVVKLGNKKRYLAEPAVAVILDLVRKLPDEAIISEVLEAPVVQDWFTRAAVDGDPDALFLALKLQERTNVQKEIFGSLLPCPFSSDTFFTKERLQSIAACFKESAFCLPRIHSLWVLITEMLIREAGSLNDTNTNSGKKHKKNKKASSSEDTNKNLCNFCEVVIEGSLLLSSHDRKHLAFNILLSLLPKLSPSAIQVVLSSKVVHGLMDILSNESSWLYNAGKHFLKGLVNVASQDNDRRVAVIINLQKYSNGRFDCTTKTKVVKELVSSFQTGQDCLCLVQNLMALFVDEESITDEPSDQSQTTDENSELGPAEDQDSFGQGNADLLKNWVLNTIPFVLKNLKLTSKGSDAERAKRIEEKFQVQTEILKFLAVQGLFSASLGTEVTSFELQEKFKWPKTPISTSLRNECIEQLQFLLEDAQKDEALHVANEVTSNDLGFYFMRFINTVCNIPSVSLFRTLSSNDDNAFKQSLAMESMLFQEERKAGPGLDATKMHAMRYLLIQLLLQVLLHPDEYWEAAVDVTICCKKSFPAIAQGDNSTGQECSGHGSADSDEDGPEESNEEVSLEFMDVLVQTFLSILPHVSGPMCFNIEQVFRVFCDDITETGLLDMLRVVKIDLKGSRHQTDSDDDEDDAPVGIEDDDDTVMEDAEVGEVDDVDDVEDNEQDDSSDEGDEDQGNLKETANDTKDGDDSDDSDGMDDDAMFRIDPYIARIFKERNLPGSETKQSQLMRFKLRVLTLLEIYVQRNPGNIQVLEVYSNLMRAFIKSQGADGSKQFKERIGGILQKRIFKDREYPRGNDIEFTKLESLLTKALRLASRSRLKTVASMAQNASFWILKIISSNNCSEVELASVVDKFRSMLTDYFNNKKSRLKLGFVKEVVRRNPWIGRELFGFLLQEIGSTKAEYRRTQTLELLDCILKSWVGDVAGAAEALTDHLAQLCELIQEVLAKIPENKLRRKEVRKFCTGVLQTVSRLDLKEQFKDTLSPEANSLCQTHLGAAFASFQE

>O_sativa_LOC_Os02g04270.1
MAGKKRPPTALSEPEAAAAAEEEEAAAKTAPAAEAPAKKKKLAMERKKQRKEIDKERHRQSAESDAAAAKPKQPAEVAPEAAAAAAAAPVAPPPVIPVVSGPGLHMNVFRDLASPEASQREAAAEALVAELRQVQVAHEKGGRKEGESEAEGGDGSSRMEAEKDDGLENCAPSVRYAIRRLIRGISSSREFARQGFALGLAVVLESIHAISVEAIMKLIPNLLEYSASMRGPEAKDNLLGRLFGYGSIVRSGRVSGQWAHEEGSPIVKDFVDEVIKLGSKKRYLTEPAVAVILDLAGKLPEEAIISEILEAPSVQDWFNRAADAGDPDALYLALKLQEKTNAQEIFGKLLPYPFSPEGFFAEEHLLSIAACFKESTFCLPRIHSLWLVITDMLVREAASQSDIATSSSKKHKKNKKGSSSEDTKKNLHTFCEVIIEGTLLLSSHDRKHLAFNILLNLLPRLSPSSIQVILSSKVVHGLMDVLSNESSWLHNAGQHFLKELVSLVSDDNDRRVAVITNLQKYTGGRFDCMTKTRTVKDLVAKFRSGQDCLCLVQSLMSLFVDESSVTDEPSDQSQTTDENSEVGSMEDKDLFGQGSADLLKSWIVTTIPCVLKNLKLTSKGNSLTDSEMVKCIEEKFLVQTEVLKFLAVQGLFSASLGYEVTSFELHEKFKWPKPAISTSIRNECIEQLQFLIEDAQKDEALHVSEVKSNDLGFYFMRFINTLCNIPSVSLFRTLSSNDDNAFKKLLDVESLLFYEERKVGPGLDSTKMHAMRYLLIQLLLQVLLHPDEYWEAAIDVTICCKKSFPSIVQNDKSSGQPSNEGAEVFNEDGPGKSNKDGPEEHNDDASEDSNEDGPLEFMDVLVQTFLSVLPHVSGPVCFSIEQVFRVVCDEITETGLLDMLRVVKIDLKGSRRQSGSDDDEDDACVDIEDDDETIVEDAEVGDTDSTADGLDEEMDDDSADEVDEGQDDLKESVAHESKDGDGAEVTKDGDDSDDSDGMDDDAMFRIDPYIARIFKERNLPGSETKQSQLMRFKLRVLTLLEIYLQRNTGNNLVLEVYSFLMQAFVKSHSADGSEQFKQRIGGILQKRIFKAKDYPKGDGVEISTLESLLEKALKLASRSRYTTVASVAQNAAFWLLKIINSKSHSKQELASVVEKFQYILTDYFNNKKSRLKLGFVKEAVRRNPWVGEELFGFVLQKIGCTKAEYRRVQTLELVDCILKSWAGDDSSASKVLKKHLSQLCELIQEVLTKIPENKSRRQEVRRFCTRVLQTVTKLNLKDRFQKKLNPETLSLCEAQLGAAFVRFQK*

>P_antidotale_Transcript_7986
KTLTLGKRLPSTPPSRLGINPSRSPPRLRPPPPPRRRAKNCGERAQMAGKKRAQTDLDVPGAVPASDASRDDASAAEAPAKKKKLAMERKKERKELDKERHRQSAESDAAKLQPQSTVAAAPANPPPAPATGPGLHMNVFRDLASPEASVREAAAEALVSVLREVQKAYEKGARKGEREAVDGDASSQMEAQKDDGLDNCAPSVRYAIRRLIRGVSSSREYARQGFALGLAVVLESIRAIRVEAVMKLIPNLLEYSSSMKGPEAKDNLLGRLFGFGAIVRSGRVSRQWARDKSAPLVKDFVNEVVELSTKKRYLTEPAVAVILDLVGKLPDEAILSEVLEAPGVQDWFHRAANIGDPDALFLALKLQERTSVQKEIFGKLLPYPFSPENFFAEQHLKSIAACFKESAFCLPRIHSLWLVIMEMLVREASQHDITTSSGKKHKKNKKASSSEDTKKNLCNFCEVVIEGSLLCSSHDRKHLAFNILLNLLPKLSPPAIQVILSSKVVHGLMDILSNESSWLHNAGKHFLEELASVVSHDNDRRAAVIINLQKYSDGRFDSMTKTKIVKELIGKFQSVEDCLCLVQNLMALFVDEESVTDEPSDQSQTTDETSEIGPTEEQGPLGQGIADLLKRWVVNTISCVLKNLKLTSKGNSDSEMVKCIEEKFQVQTEVLKFLAVQGLFSASLGTEVTSFELQEKFKWPKNPISTSVRNECIEQLQFLLEDAQKDEALHVANEVKSNDLGYYFMRFINTVCNIPSVSLFRILSGNDDNAFKKLLAIESLLFHEERKAGPGLDSTKMHVMRYLLIQLLLQVLLHPDEYWEAAVDVTICCKKSFPAIAQGDNSSGQESGERGSQESDEDGSEQSGEDGPEESNEEVSLEFMDVLVQTFLSILPHASGPVCSTIEQVFRVFCDDITKTGLLDMLRVVKIDMKGRGQTDSDDEDDGRVDIEEDDETIMEDAEVGEIDDADDLDEDNEDDSTDEGDAKQDGPKAVANKAKGGDKAEVTKDGDDSDDSDGMDDDAMFRIDPYIARIFKERNLPGSESKQSQLMRFKLRVLTLLDIYLQRNPGRILVLEVYSFLMQVFVKSHGADGSEQFRQRIAGILQRRIFKGREFPRGNDIEFTKLESLLERALRLASRSRYSTVASIAQNAAFWILKIINSMNCTEEQLASVVDKFLSILNDYDRKKSRLKLGFVKEVVRRYPWIGQELFGFVLEKVEGTRAEYRRNQLLELVDCILKSWVGGASEVLMNYFAQLCELIQDVLSNIPENKSRRKEVRNFCTRILQTVLKLNLEEQFKNALSPETYSLCQAKLGAAFAPFQNDSK

>P_bisculatum_Transcript_6182
QAAPPCPPPSLLGINPSRLLRGSALLRRLDAVQKNLGERAPMAGKKRAQADLAVPEAVAASDGSCDDAAAAEAPAKKKLAMERKKQRKELDKERHRQSAESDAAKPQPPAAEAVAPVNRPPTSAAAGPGLHMNVFRDLASPEASVREAAAEALVAELREVQKAYEKGARKGEREAADGDGSSQMEAEKDDGLDNCAPSVRYAIRRLVRGISSSREYARQGFALGLAVVLESIRAIRIEALMKLIPNLLEYSSSMKGPEAKDNLLGCLFGFGAIVRSGRVSRQWARDKSSPIVKDFVSEVVELSSKKRYLTEPAVAVILDLVRKLPDEAILSEVLEVPGVQDWFNRAADVGDPDALFLALKLQERTSVQNEIFGKLLPYPFSPDIFFAEHHLKSIAACFKESAFCLPRIHSLWLVITEMLVREAASQHDINTSSGKKHKKNKKASSSEDTKKNLRNFCEVVIEGSLLLSSHDRKHLAFNILLNILPKLSPSAIQVVLSSKVVHGLMDILSNESSWLYNAGKHFLNELECVVSHDNDRRAAVIINLQKYSGGRFDSMTKTKFVKELIGKFQSVEDCLFLVQNLMALFVDEEFVTDEPSDQSQTTDENSEIGPTGEQDPFGQGNVDLLKSWVVNTISCVLKNLKLTSKGNSDSEMVKCIEEKFQLQTEILKFLAVQGLFSASLGTEVTSFELQEKFKWPKNPISTSLRNECIEQLQFLLEDAQKDEALYVASEVNPNDLGYYFMRFINTVCNIPSVSLFRALSGNDDNAFKKLLAIESMLFQEERKAGPGLDSTKMHVMRYLLIQLLLQVLLHPDEYWEAAVDVTICCKKSFPAIAQGDNSSGKESGEQGSQESGEDVSEESDEDGSEDSNEEASLEFMDVLVQTFLSILPHASGPVCFSIEQVFGVFCDYITETGLLDMLRVVKIDLKGRRQTDSDDEDDGRVDIEDDDETAMEDAEVGEIDDGA

>P_coloratum_Transcript_5164
MAGKKRAQTDLAVPEAVPASDASRSDDAAASEAPAKKKKLAMERKKQRKELDKERHRQSAESDAAKPQPPAAEAAEPVNPPPAPAATGPGLHMNVFRDLASPEASVREAAAEALVAELRELQKAYEKGARKGEKEAADRDGSSQMEAEKDDGLENCAPSVRYAIRRLIRGISSSREYARQGFALGLAVVLESIRSIRIEALMKLIPNLLEYSSSMKGPEAKDNLLGCLFGFGAIARSGRVSRQWTRDTSSPIVKDFVSEVVELSSKKRYLTEPAVAVILDLVRKLPDEAILSEVLEAPGVQDWFNRAADIGDPDALFLALKLQERTSVQKEIFGKLLPCPFSPDNFFAEHHLKSIASCFKESAFCLPRIHSLWLVITEMLVREAASQNDINTSCGKKHKKNKKASSSEDTKKNLRTFCEVVIEGSLLLSSHDRKHLAFNILLSILPKLSPSAIQVVLSSKVVHGLMDILSNESSWLYNAGKHFLNELASVVSHDNDRRAAVIINLQKYSGGRFDSMTKTKTVKELIGKFQSVEDCLCLVQNLMALFVDEEAVSDEPSDQSQTTDDNSEIGPIEGQDPFGHGNVDVLKSWVVNTISCVLKNLKLTSKGNSDSEMVKCIEEKFQVQTEILKFLAVQGLFSASLGTEVTSFELQEKFKWPKNPISTSLRNECIEQLQFLLEDAQKDEALPVASEVKSNDLGYYFMRFINTVCNIPSVSLFRTLSGNDDNAFKKLVAIESLLFQEERKAGPGLDSAKMHVMRYLLIQLLLQVLLHPDEYWEAAVDVTICCKKSFPALAQGDSSSGQESGERGPQESDEDGPEESDEDGSEDSNEEASLEFMDVLVQTFLSILPHASGPVCFTIEQVFRVFCDDITETGLLDMLRVVKIDLKGRQTDSDDEDDGRVDIEDDDDTVMEDAEVGEIDDVADDLDEDSEDDSTDEGDADQDDLKDGGKAEATKDGDDSDDSDGMDDDAMFRIDPYIARIFKERNLPGSETKQSQLMRFKLRVLTLLDVYLQRNPGKTLVLEVYSFLMQAFVKSHGADGGEQFRQRIAGILQRRIFKGREYPEGNGIEFSKLERLLEKALRLASRSRYSTVASVAQNAAFWILKIINSMNCSEEELASVVDKFRSILNDYDRKKSRLKLGFVKEVVRRNPWIGQELFGLVVQKVEGTRAEYRRNQLLELVDCILKSWVGDVSEVWTNHLAQLCELIREVLSKVPENKSRRREVRNFCTRILQAVLKFNLKEQFQNALSPETCSLCEAQLGTAFAPFKNDSE

>P_maximum_Transcript_14715
GPALHMNVFRDLASPEASVREAAAEALVAELREVQKAYEKGVRKGEREAADGDGSSQMEAEKDDGLDNCAPSVRYAIRRLIRGISSSREYARQGFALGLAVVLESIRAIRVEAIMKLIPNLLEYSSSMRGPEAKDNLLGRLFGFGAIVRSGRVSRQWTRDKSSPIVKDFVSEIVELSSKKRYLTEPAVAVILDLVKKLPDEAILSEVLEAPGLQDWFNRAADIGDPDALFLALKLQERTSAQKEIFGKLLPYPFSPDNFFAEQHLKSIAACFKESAFCLPRIHSLWLVITEMLVREAASQHDISTSSGKKHKKNKKASSSEDGKKNLHNFCEVVVEGSLLLSSHDRKHLAFNILLNLLPKLSPSAIQVVLSSKVVHGLMDILSNESSWLYNAGKHFLRELATVVSHDNDRRAAVIINLQKYSGGRFDSMTKTKIVKELIGKFQSVEDCLCLVQNLMALFIDEECVTDEPSDQSQTTDENSEIGPTGELDPFGQGNVDLLKSWVVNTISCVLKNLKLTSKGNSDSEMAKCIEEKFQVQTEILKFLAVQGLFSASLGTEVTSFELQEKFKWPKNPISTSLRNECIGQLQFLLEDAQKDEALDVASEEVKSNDLGYYFMRFINTVCNIPSVSLFRTLSGNDDNAFKKLLAVESMLFHEERKAGPGLDSTKMHTMRYLLIQLLLQVLLHPDEYWEAAVDVTICCKKSFPAIAQGDNSSGQESGEQGSQESDDDGSKESDEDGSEESNEEVSLEFMDVLVQTFLSILPHASGPVCFTIEQVFRVFCDDITETGLLDMLRVVKIDLKGRNQTDSDDEDDGRVDIEDDDDAVMEGAEVGEIDDVADGSDEDTEDDSTDEGDSDQDDSKEAVANEAKDGDKAEATKDGDDSDDSDGMDDDAMFRIDPYIARIFKERNLPGSETKQSQLMRFKLRVLTLLDIYLQRNPGEVLVLEVYSYLMQAFVKSHGVDGSEQFRQRISGILQRRIFKGREYPEGNGIEFGKLESFLEKALRLASRSRYSSVASVAQNATFWILKIINSMNCSEEQLASVVDKFRSILNDYDRKKSRLKLGFVKEVVRRNPWIGQELFGFVLEKVEDTGGEYRRNQLLELVDCILKSWVGDASEVLMNHLAQLCELIQEVLSKLPENKSRRKEVRSFCTRILQTVLKLNLKEQFQNALSPETYSLCQEKLGTAFAPFKKDSK

>P_miliaceum_Transcript_7263
VREAAAEALVAELRELQKAYEKGARKGEKEAADRDGSSQMEAEKDDGLENCAPSVRYAIRRLIRGISSSREYARQGFALGLAVVLESIRSISIEALMKLIPNLLEYSSSMKGPEAKDNLLGRLFGFGAIARSGRVSRQWTRDKSSPIVKDFVSEVVELISKKRYLTEPAVAVILDLVRKLPDEAILSEVLESPSVQDWFNRAADIGDPDALFLALKLQERTSVQKEIFGKLLPCPFSPDNFFAEHHLKSIAACFKESAFCLPRIHSLWLVITEMLVREAASQNDINTSCGKKHKKNKKASSSEDNKKNLCNFCEVVIEGSLLLSSHDRKHLAFNILLSILPKLSPSAIQVVLSSKVVHGLMDILSNELSWLYNAGKHFLNELASVVSHDNDRRAAVIINLQKYSGGRFDSMTKTKTVKELIGEFQSVEDCLCLVQNLMALFVDEEAVSDEPSDQSQTTDENSEIGPTEEQDPFGHGNVDVLKSWVVNTISCVLKNLKLTSKGNSDSEMVKCIEEKFQVQTEILKFLAVQGLFSASLGTEVTSFELQEKFKWPKNPISTSLRNGCIEQLQFLLEDAQKDEALHVASEVKSNDLGYYFMRFINTVCNIPSVSLFRTLSGNDDNAFKKLLAIESLLFQEERKAGPGLDSTKMHVMRYLLIQLLLQVLLHPDEYWEAAVDVTICCKKSFPAIAQGDSSSGQESGECGPQESDEDEPEESDEDGSEDSNEEASLEFMDVLVQTFLSILPHASGPVCFTIEQVFRVFCDDITETGLLDMLRVVKIDLKGRQTDSDDEDDGRVDIEDDETVMEDAEVGEIDDVADDLDEDTEDDSNDEGDADQDDLKDGGKAEATKDGDDSDDSDGMDDDAMFRIDPYIARIFKERNLPGSETKQSQLMRFKLRVLTLLDIYLQRNPGKTLVLEVYSFLMQAFVKSHGADGGEQFRQRIAGILQRRIFKGREYPEGNGIKFSKLERLLEKALRLASRSRYSTVASVAQNAAFWILKIINSMNCSEEELASVVDKFRSILNDYDRKKSRLKLGFVREVVRRNPWLGQELFGFVVQKVEGAGADYRRNQLLELVDCILKSWVGDASEVWTNHLAQLCELIREVLSKVPENKSRRREVRNFCTRILQAVLKFNLKEQFQNALSPETYSLCQAQLGTAFAPFRKDSE

>S_bicolor_Sobic.004G033300.1.p
MAGKKRTQTDLAVPEAVPASDNTRNEVAAAEAPAKKKKLAMERKKERKELDKERHRQSAESTAAKAQPPAAEAAAPANPPPAPVAVGPGLHMNVFRDLASPEASVREAAAEALVVELRQVQKAYEKSARKGESEAGDGDSASQMEAEKDDGLDNCAPSARYAIRRLIRGISSSREYARQGFALGLAAVLESIRAIKVESIMKLIPNLLEYSSSMKGPEAKDNLLGRLFGFGAIVRSGRVSRQWTRDKSSPIVKEFVSLVVELGGKKRYLMEPAVAVILDLVRKLPDEAILSEVLEAPGVQDWFNKAADVGDPDALFLALKLQERTYVQKEIFGKLLPHPFSSDNFFAEEHLKSIAACFKESAFCLPRIHSLWLVITDMLVREAASQHDINTSSGKKHKKNKKASSCEDDLRNLRNFCEVVIEGSLLLSSHDRKHLAFSILLSLLPKLSPSAIQLVLSSKVVHGLMDILSNESSWLYNAGKHFLKELVSVASHDNDRCAAVIINLQKYSGGRFDSMTKTKIVKELVGKFHNVEDCLYLVQNLMALFVDEESVTDEPSDQSQTTDENSEIGPSEEQELLGQGNTDLLKSWVVNTISCVLKNLKLTSKGNSDSEMAKCIEEKFQVQTEILKFLAVQGLFSASLGTEVTSFELQEKFKWPKNPISTSLRKECIEQLQFLLEDAQKDEALHVPSEVKSNDLGYYLMRFINTVCNIPSVTLFRTLSGNDDNAFKKLMAVESMLFHEERKIGPGLESAKMHAMRYLLIQLLLQVLLHPDEYWEAAVDVTICCKKSFPAIAQGDNSSAQESAEHGSQESDEDGSKESDEDVSEDPNEEVSLEFMDVLVQTFLSVLPHASGPVCFTIEQVFRVFCDDITETGLLDMLRVVKIDLKGRRQTDSDDEDDGRVDIEDDDETVMEDEEVGEIDDVTDDEDDSSDEGDVDEDDFNKAAPNETKGGDKAESTKDGDDSDDSDGMDDDAMFRIDPYIARIFKERNLPGSETKQSQLMRFKLRVLTLLDIYLQRNPGKAMVLEVYSFLMQAFVKSHGADSTEQFRQRIAGILQRRVFKGNEYPEGDVVEFGKLESLLEKALRLASRSRYNTVASVAQNATFWILKIINSMNCSEQELASVIDKFRSILNDYDRKKSRLKLGFVKEVAKRNPWIGHELFGFVLQRTENTKAQYRRNQMLELVDYILKSWAGDASEVFLNHLAQLCGLIQEALSAVPENKSRRKEVRNFCTGILQTVLKLDLKEQFQNALSPEAYSLCEAKLGTAFATFKK*

>S_viridis_Sevir.1G093400.1.p
MAGKKRAQTDLAVPEAVPASDASRDDAAAAEAPAKKKKLAMERKKERKELDKERHRQSAESDAAKLQPPATEAAAPANPTPAPAATGPGLHMNVFRDLASPEASVREAAAEALVSELREVQKAYEKGARKGEREAADGDASSQMEAEKDDGLDNCAPSVRYAIRRLIRGISSSREYARQGFALGLAVVLESIRAIRVEAVMKLIPNLLEYSSSMKGPEAKDNVLGRLFGFGAIVRSGRVSRQWTRDKSSPIVKDFVNEVVELSTKKRYLTEPAVAVILDLVRKLPDEAILSEVLEAPGVQDWFHRAANIGDPDALFLALKLQERTSVQKEIFGKLLPYPFSPENFFAEHHLKSIAACFKESAFCLPRIHSLWLVIMEMLVREASQHDINTSSSKKHKKNKKASSSEDTKKNLQNFCEVVIEGSLLLSSHDRKHLAFNILLNLLPKLSPPAIQVVLSSKVVLGLMDILSNESSWLYNAGKHFLKELVGVVSDDNDRRAAVIINLQKYSGGRFDSMTKTKIVKELIGKFQSVEDCLCLVQNLMALFVDEESVTDEPSDQSQTTDEASEIGPTEEQGPLGQGNVDLLKSWVVNTISCVLKNLKLTSKGNSDSEMVKCIEEKFQVQTEVLKFLAVQGLFSASLGTEVTSFELQEKFKWPKNPISTSLRNECIEQLQFLLEDAQKDEALHVASEVKSNDLGYYFMHFINTVCNIPSVSLFRTLSGNDDNAFKKLLAIESMLFHEERKAGPGLDSTKMHVMRYLLIQLLLQVLLHPDEYWEAAVDVTICCKKSFPAIAQGDNSSGQESGEQGSQESDEDGSEQSGKDGPEDSNEEVSLEFMDVLVQTFLSILPHASGPVCFTIEQVFRVFCDDITETGLLDMLRVVKIDLKGRGQTDSDDEDDGRVDIEDDDETVMEDAEVGEIDDADDLDEDTEDDSTDEGDADQDDPKAVANKAKDGEKAGATKDGDDSDDSDGMDDDAMFRIDPYIARIFKERNLPGSESKQSQLMRFKLRVLTLLDVYLQRNPGRILVLEVYSFLMQAFVKSHGADGSEQFRHRIAGILQRRIFKGREYPEGNDIEFSKLESLLQKALRLASRSRYSTVASVAQNATFWILKIINSMNCTEEQLASVVDKFRSILNDYDRKKSRLKLGFVKEVVRRYPWIGQELFGFVLEKVKSTRAEYRRNQLLELVDCILKSWVGDASEVLMNHLAQLCELIQDVLSNVPENKSRRKEVRNFCTRILQTVLKLNLKEQFKNALSPETYSLCQVQLGTAFAPFKNDSK*

>T_aestivum_Traes_6AS_C79E58954.1
MAGKKRPPTALAELGPAASDSSQDEAAARAACPAGEVPAKKKKKLAMEVRKQRKQLDKDRHRQSAEKAAAAPKPQPAPAAAADEEVMPVVPVSVPAPAPAPVVAGPGLHMNVFKDLASPEASLREAAAEALVAELRDVQRAYEKEKAAREEGEEEEAGERDGPSQMEAEKEDGLDNCAPAVRYAIRRLIRGISSSREFARQGFALGLAAVLQSIKAVSVEAVMKLIPTLLEYSASMKGPEAKDNLLGRLFGFGSLARSGRVLGQWKRDKSSPILRDFVTEVVQLGNKKRYLTEPAVALILDLTRKLPDEAIFSEVLDTPCVQDWFNRAANVGDPDALFLALKFQERTNVQREIFGKLLPYPFSLDNFFTEEHLLSLAACFKESAFCLPRIHSIWHVITDMLIREEASQSDNNTSSSKKHKKSKKGSSSEDSKKNLRNFCEVIIERSLLLSSHDRKHLAFNIIIDLLPRLSPSSIQVILSSKVVLGLMDILSNASSWLYNAGQHFLKELVSLVSNDNDRCVAVIINLQKYSFGRFDSLTKTKTVKGLIAEIQNGQDCLHLVQNLMALFVDEGSVADEPSDQSQTTDENSEVGSIEDKELVGEGNADLLKSWVVNTIPFVLKNLKLTSKGSSLTDSEMIKCIEEKFQVQTEILKFFAVQGLFSASLGTEVTSFELQEKFKWPKAAISTSLRNECIEQLQLLLEDAQKDEALHVSGVKSNDLGFYFMRFINTVCNIPSVSLFRTLSSNDDNAFKKTLATESALFQEERKIGTGLDSTKMHVIRYLLIQLLLQVLLHPEEFWEAAIDVIICCKKTFPSIAQCDNSSAPESVEGGTEESDEDGSEEPNEDGSLESIDVLVQTFLSVLPHVSGPVCFAIEQVFRVFSDEITETGLLDMLRVVKIDLKGSRRQTDSDDDEDEARVDIEDDDEMEDADVGNVDDATDEMEDDSADEVDEDQDDLEETVDNKATDGDDAEATKGGEDSDDSDGMDDDAMFRIDPYIARIFKERNNLPGSETQQSQLMRFKLRVLTLLELYLQRNPGKKLVLEVYAFLMQAFVKSHSADGNEQFRQRIGGILQKRIFKAKECPKGFDVELSRLESLLQKALHLASRSRYKPVASAAQNATFWILKIINSKGCSKQELASVVDKFQYMLNDYFSNKKSRLKIGFVKEAVRRNPWVGRELFGFALQKIGSTKAEYRRVQTLELVDSILKSWVGDDVSSASKVLKKHMALLCELMQEILTKMPENKSRRQEVRRFCTRALQTVTRLNLKEKFQKKLSSEAYTLCEAQLGAAFVPFRQ*

>U_panicoides_Transcript_17657
EKGARKGEREAADGDGSSQMEAEKDDGLDNCAPSVRYAIRRLIRGISSSREYARQGFALGLAVVLESIRAIRVEAIMNLIPNLLEYSSSMRGPEAKDNLLGRLFGFGAIVRSGRVSRQWTRDKSSAIVKDFVSEIVELSSKKRYLTEPAVAVILDLVRKLPDEAILSEVLEAPGLQDWFNRAADVGDPDALFLALKLQERTSVQKEIFGKLLPYPFSPDNFFAEQHLKSIAACFKESAFCLPRIHSLWLVIMDLLVREAASQHDISTSSGKKHKKNKKASSSEDSKRNLHNFCEVVIEGSLLLSSHDRKHLAFNILLNLLPKLSPSAIQVVLSSKVVHGLMDILSNESSWLYNAGNHFLRELATVVSHDNDRCAAVIINLQKYSGGRFDSMTKTKFVKELIGKFQSVEDCLCLVQNLMALFIDEECVTDEPSDQSQTTDENSEIGPTGELDPFGQGNVDLLKSWVVNTISCVLKNLKLTSKGNSDSEMVKCVEEKFQVQTEILKFLAVQGLFSASLGTEVTSFELQEKFKWPKNPISTSLRNECIEQLQFLLEDAQKDEALDVASEEVKSNDLGYYFMCFINTVCNIPSVSLFRTLSGNDDNAFKKLLAVESMLFHEERKAGPGLDSTKMHVMRYLLIQLLLQVLLHPDEYWEAAVDVTICCKKSFPAIAQGDNSSGQESGERGSQESDDDGSKESDEDGSEESNEEVSLEFMDVLVQTFLSILPHASGPVCFTIEQVFRVFCDDITETGLLDMLRVVKIDLKGRNQTDSDDEDDGRVDIEDDDDAVMEDAEVDEIDDVADGSDEDTDDDSTDEGDADQDDSKDANEAKDGDKAEATKDGDDSDDSDGMDDDAMFRIDPYIARIFKERNLPGSETKQSQLMRFKLRVLTLLDIYLQRNPGEVLVLEVYSFLMQAFVKSHGVEGSEQFRQR
