# Supplementary material for: Multiple mechanisms for enhanced plasmodesmata density in disparate subtypes of C4 grasses
Source: J Exp Bot. 2018 Jan 2;69(5):1135–45. doi: 10.1093/jxb/erx456 (PMC6018992; doi:10.1093/jxb/erx456)
Supplement: Dataset S1 [file erx456_suppl_jexbot210930-file001.zip › Data_File/1.seqs]

>Z_mays_GRMZM2G119627_P01
MEGSADSFGSLTAPLAWHDFLERMRQPSAAEFVKSIKSFIVTFSNRAPDPEKDSTAIQEFLENMEGAFRAHTPWAGSSEEELESAGEGLEKYVMTKLFNRVFASVPEDVKSDEELFEKMSLLQQFVRPENLDIKPEYQNETSWLLAQKELQKINMYKAPRDKLACILNCCKVINNLLLNASIVSNETPPGADEFLPVLIYVTIKANPPQLHSNLLYIQRYRRQTRLVSEAQYFFTNILSAESFIWNIDGESLSMNELDFQRRMDSARERMLGLSADSEYQDNQANPDVQDRTSQSLGANRNSDASLSLKDHVQGSGQDMRRDSDVTVSGKQAEQVQSISELEKKGTAELLNEDDLNKKFQEYPFLFARAGDLTIADVESLLNSYKHLVLRYVALAQGMGVSPETTLTQNGQTSDLVVSEEPEILNSVVKDNENSAIINKNVDDVISLNHHSEAVDTEASEQMNQRTAVDSSDDLEALGRPENA*

>B_distachyon_Bradi1g67360.1.p
MEGGGGGDAFGSSTAPLAWHDFLERMRQPSASEFVKSIKGFIVTFSNRAPDPERDSAAVQEFLENMEGAFRAHTPWAGSSEEELESAGEGLEKYVMTKLFNRVFASVPEDVKSDEELFEKMSLLQQFVRPENLDIKPEYQNETSWLLAQKELQKINMYKAPRDKLACILNCCKVINNLLMNASHMSNDNAPGADEFLPVLIYVTLKANPPQLHSNLLYIQRYRSQSRLVSEAQYFFTNILSAESFIWNIDAESLSMDERDFQKKMDLARERLLGLSVSSENQDNHTNLDVREHRSQILKASGNSDVHIYLKDHVQGPGHDIKRVSDVSSKPVERVQSISDLDKKGQSISDLEKKGATELLKDDDLSKIFQEYPFLFARAGDLTVADVGSLLNSYKQLVLRYVALSQGMGVNPEVPLVQSMHTASDVLASEEPENVSNVVNNSEISEGSSKTCDDIKNVNLDPEVGNVSTQQTAVDPRDDQKTLKAEASDKSEHE*

>C_ciliaris_Transcript_7398
MRQPSAAEFVKSIKSFIVTFSNRAPDPEKDSASVQEFLENMEGAFRAHTPWAGSSEEELESAGEGLEKYVMTKLYNRVFASVPEDVKSDEELFEKMSLLQQFIRPENLDIKPEYQNETSWLLAQKELQKINMFKAPRDKLSCILNCCKVINNLLLNASIVSNDNPPGADEFLPVLIYVTIKANPPQLHSNLLYIQRYRRQTRLVSEAQYFFTNILSAESFIWNIDGESLSMNELDFQRKMDWARERLLGLSADSEKQDSQANPNVQERRSQNLKANRSSDVSLSLKDPVQGSVQDMRGDSDVSVSGKPVERVQSISDLEKKGAAELLNDDDLNRKFQEYPYLFARAGDLTVADVESLLNSYKQLVVRYVALAQGKGVSPETTLAQSGQTASDLAVSEEPENVNSVVNNNENSEGISKTFDDVTSENYHSEAVDTYVSEQMIQRTAVDSNDDSKVSKDEVSHQPENA

>C_gayana_Transcript_11413
PDPATMEGGGDSSTAPLAWHDFLERMRQPSAAEFVKSIKGFIVTFSNRAPDPEKDSAAVQEFLENMEGAFRAHTPWAGSSEEELESAGEGLEKYVMTKLFNRVFASVPEDVKSDEELFEKMSLLQQFIRPENLDIKPEYQNETSWLLAQKELQKINLYKAPRDKLACILNCCKVINNLLLNASVISNDNPPGADEFLPVLIYVTIKANPPQLHSNLLYIQRYRRQTRLVSEAQYFFTNILSAESFIWNIDGESLSMNELDFQRKMESAKERLLGLSADSENKDNQANLDVQERRSQNLTGNRNSDASLYLKDNIQGPGQDMRRDSDVTVSGKPVERVQSIPDLENKGATELLNSDDLSKKFQEYPFLFARAGDLTVADVENLLNSYKQIVLRYVALAQGMGVNPETARVQSEQMASELVVSEVPEKNVDSVVNNNDSNEGIGKIADDKTRENLHSETVNTAESVWISQQTAVDPSEDLKTQMDGSSDQPESA

>H_vulgare_MLOC_4715.1
MEGGADAFGSSTAPLAWHDFLERMRQPSAAEFVKSIKGFIMNFSNRAPDPERDSAAVQEFLENMEGAFRAHTPWAGSSEEELESAGEGLEKYVMTKLYNRVFASVPEDVKSDEELFEKISLLQQFIRPENLDIKPEYQNETSWLLAQKELQKINMYKAPRDKLACILNCCKVINNLLMNASHMSHDNPPGADEFLPVLIYVTIKANPPQLHSNLLYIQRYRCQSRLVSEAQYFFTNILSAESFVWNIEAESLSMDERDFQKKMDLARERLLGLSVGSDNQENQTNLDVGEHGSQTLKASGNSDANLPLKDHVQGPVQDMKRASDVSSKSVERVQSISDLEKKGATELVKDDDLSKIFQEYPFLFARAGDLTVADVDTLLNSYKQLVLKYVALSKGMGVTPETPLVQNMQTASDLQISEEPENVKSVVNSCDSTEASSKTQEDIRNEIPDSEEVGNAGTQQAAVDPSRDQKTLKNESSDQPEHA

>L_fusca_Transcript_2786
EGGGDSSTAPLAWHDFLERMRQPSAAEFVKSIKGFIVTFSNRAPDPEKDSAAVQEFLENMEGAFRTHTPWAGSSEEELESAGEGLEKYVMTKLFNRVFASVPEDVKSDEELFEKMSLLQQFIRPENLDIKPEYQNETSWLLAQKELQKINLYKAPRDKLACILNCCKVINNLLLNASVISNDNPPGADEFLPVLIYVTIKANPPQLHSNLLYIQRYRRQTRLVSEAQYFFTNILSAESFIWNIDGELLSMNELDFQRKMELARERLLGLSADLENKDTQAILDAQERRSQNLTGNRNSDVSLYLKDHVQGQGQDMRRDSDVNVSGKSVERVQSIPDLENKGATELLNNDDLSKKFQEYPFLFARAGDLTVADVENLLNSYKQIVLRYVALAQGMGVNPETTPIQSKQTTPEKNADSVVNNNENSEGIS

>O_sativa_LOC_Os03g15650.1
MDGGGGGDAFGSATAPLAWHDFLERMRQPSAADFVKSIKGFIVTFSNRAPDPEHDSAAVQEFLENMEGAFRAHTPWAGSSEEELESAGEGLEKYVMTKLFNRVFASVPEDVKSDEELFEKMSLLQQFIRPENLDIKPEYQSETSWLLAQKELQKINMYKAPRDKLACILNCCKVINNLLLNASIVSNENPPGADEFLPVLIYVTIKANPPQLHSNLLYIQRYRRQSRLVSEAQYFFTNILSAESFIWNIDGESLSMDERDFQKKMDLARERMLGLSASSENQDNQNNLDVREQKSQTLKASRDSDVNLSLKDNFQGPGLEMRRDSDASSNPVERVQSISDLEKKGAAELLKDDDLNKKIQEYPFLFARSGDLTVADVENLLNSYKQLVLKYVALSQGMGINLENPPVQSMQTVSDLVESEEPKNVKNAVNFSEGSSKTSDDIKNDTLYSEVDNTGTQQTAVDPSYQKAQQDEASDQPEHA*

>P_antidotale_Transcript_16121
WHDFLERMRQPSAAEFVKSIKSFIVTFSNRAPDPEKDSASVQEFLENMEGAFRAHTPWAGSSDEELESAGEGLEKYVMTKLYNRVFASVPEDVKSDEELFEKMSLLQQFIRPENLDIKPEYQNETSWLLAQKELQKINMFKAPRDKLSCILNCCKVINNLLLNASIVSNDNPPGADEFLPVLIYVTIKANPPQLHSNLLYIQRYRRQTRLVSEAQYFFTNILSAESFIWNIDGESLSMNELDFQRKMDWSRERLLGLSADSEKLDNQTNPDIQERRSLNLKANRSSDVSLSLKDPVQGSGQDTRRDSDVSVSGKPVERVQSISDLEKKGANELLNDDDLNRKFQEYPYLFARAGDLTIADVESLLNSYKQLVVRYVALAQGKGVIPETTLAQQAASDFAVSEEPENVSNVVNNNENSEGISKTSDEVTSENHHSEVVDTDTSEHKTDVDSSDDSKVSKDEASPQPENA

>P_bisculatum_Transcript_13445
AEFVKSIKSFIVTFSNRAPDPEKDSASVQEFLENMEGAFRAHTPWAGSSEEELESAGEGLEKYVMTKLFNRVFASVPEDVKSDEELFEKMSLLQQFIRPENLDIKPEYQNETSWLLAQKELQKINMHKAPRDKLSCILNCCKVINNLLLNASIVSNDNPPGADEFLPVLIYVTIKANPPQLHSNLLYIQRYRRQTRLVSEAQYFFTNILSAESFIWNIDGESLSMNELDFQRKMDWARERLLGLSADSENQDNQANPGVQERRSQNLKANRSSDVSLSLKDPVQGSGQDMRMDSDVSVSGKPVGRVQSICDLEKKGATELLNDDLNRKFQEYPYLFARAGDLTIADVESLLNSYKQLVVRYVALAQGKGVGPETTLAQSGQTASDLAVSEEPEDVSGVVIDNENGEGISKTFDDVPGENHRSEVVDTEASEQMTQTVAVDSSDDPKVLKGEALHQPDNA

>P_coloratum_Transcript_28450
QQSADLNCPFLGTPDPATMEGGGDAFGSSTAPLAWHDFLERMRQPSAAEFVRSIKSFILTFSNRAPDPETDSASVQEFLENMEGAFRAHTPWAGSSDEELESAGEGLEKYVMTKLFNRVFASVPEDVKSDEELFEKMSLLQQFIRPENLDIKPEYQNETSWLV

>P_maximum_Transcript_15546
FLERMRQPSAAEFVKSIKSFIVTFSNRAPDPEKDSASVQEFLENMEGAFRAHTPWAGSSEEELESAGEGLEKYVMTKLFNRVFASVPEDVKSDEELFEKMSLLQQFIRPENLDIKPEYQNETSWLLAQKELQKINMFKAPRDKLSCILNCCKVINNLLLNASIVSNDNPPGADEFLPVLIYVTIKANPPQLHSNLLYIQRYRRETRLVSEAQYFFTNILSAESFIWNIDGESLSMNELDFQRKMDWARERLLGLSVDSEKIQDNQANPDAQERRPQNLKVNRSSDVSLSLKDPVQGSGHDTRRDSDVSVSGEPVERVQSISDLEKKGATELLNDDDLNRKFQEYPYLFARPGDLTIADVESLLNSYKQLVVRYVALAQGKGVSPETTHAQSGQTATDLAVSEEPENVNSVVNYNKDTEGISKTSDEVTSENHHSEVVDAEASEQMIQKTAVDSSDDSKVSTDEAVHQPENA

>Paspalum_Transcript_6994
MTKLFNRVFASVPEDVKSDEELFEKMSLLQQFIRPENLDIKPEYQNETSWLLAQKELQKINVYKAPRDKLACVLNCCKVINNLLL

>S_bicolor_Sobic.001G428800.1.p
MEGNADASSTAPLAWHDFLERMRQPSAAEFVKSIKSFIVTFSNRAPDPEKDSAAVQEFLENMEGAFRAHTPWAGSSEEELESAGEGLEKYVMTKLFNRVFASVPEDVKSDEELFEKMSLLQQFIRPENLDIKPEYQNETSWLLAQKELQKINMYKAPRDKLACILNCCKVINNLLLNASIVSNENPPGADEFLPVLIYVTIKANPPQLHSNLLYIQRYRRQTRLVSEAQYFFTNILSAESFIWNIDGESLSMNELDFQRKMDSARERLLGLSADSENQDSQANPDVQDWKSQNLKANRNSDASLSLKDHVQGSGQDMRRDSDVTVSGKHVEQVQSVSDLEKKGAAELLNEDDLNKKFQEYPFLFARAGDLTVADVESLLNSYKQLVLRYVALAQGMGVSPETTLARSGQTSDLVVSEDPDNLNSVVNDNEKKVDDVISENHHSEAVDTEASEQMTQKTAVDSSDDLKVSA*

>S_viridis_Sevir.9G459000.1.p
MEGGGDAFGSSTAPLAWHDFLERMRQPSAAEFVKSIKSFIVTFSNRAPDPEKDSASVQEFLENMEGAFRAHTPWAGSSEEELESAGEGLEKYVMTKLYNRVFASVPEDVKSDEELFEKMSLLQQFIRPENLDIKPEYQNETSWLLAQKELQKINMFKAPRDKLSCILNCCKVINNLLLNASIVSNDNPPGADEFLPVLIYVTIKANPPQLHSNLLYIQRYRRQTRLVSEAQYFFTNILSAESFIWNIDGESLSMNELDFQRKMDWARERLLGLSADSEKQDNQANPDFQEQRSQNLKAYRSSDVSLSLKDPVQGSGQDMRRDSDVSVSGKPVERVQSISDLEKKGATELLNDDDLNRKFQEYPYLFARAGDLTIADVESLLNSYKQLVVRYVALAQGKGVSPETILAQSGQTASDLAVSEEPENVNSVVNNNENSEGITKTSDDVTSENHHSEVVDTDVSEQMTQKTAVDSSDDSKVSKDEASHQPENA*

>T_aestivum_Traes_4AS_125EAE3ED.1
MEGGADAFGSSTAPLAWHDFLERMRQPSAAEFVKSIKGFIMTFSNRAPDPEGDSTAVQEFLENMEGAFRAHTPWAGSSEEELESAGEGLEKYVMTKLYNRVFASVPEDVKSDEELFEKISLLQQFIRPENLDIKPEYQNETSWLLAQKELQKINMYKAPRDKLACILNCCKVINNLLMNASHMSHDNPPGADEFLPVLIYVTIKANPPQLHSNLLYIQRYRCQSRLVSEAQYFFTNLLSAESFIWNIEAESLSMDERDFQKKMDLARERLLGLSVGSENQENQTNLDAGEHRPQALKASGNSDVNLPLKDHIQGPVQDMKRESDVSSKSVERVQSISDLEKKGATELVKDDDLNKISQEYPFLFARAGDLTVADVDNLLNSYKQLVLKYVALSKGMGVTPETPLVQNMQTASHLQISEEPENVKNVVNSCDSTEASNKAHEDIKNEIPDSEVSNISTQQAAVDESSGQPEHA*

>U_panicoides_Transcript_12850
KSIKSFILTFSNRAPDPEKDSASVQEFLENMEGAFRAHTPWAGSSEEELESAGEGLEKYVMTKLFNRVFASVPEDVKSDEELFEKMSLLQQFVRPENLDIKPEYQNETSWLLAQKELQKINMFKAPRDKLSCILNCCKVINNLLLNASIVSNDNPPGADEFLPVLIYVTIKANPPQLHSNLLYIQRYRRQTRLVSEAQYFFTNILSAESFIWNIDGESLSMNELDFQRKMDWARERLLGLSADSGNQDNQANRDVQERRPQNLKANRSSDVSLSLKDPVQGSGQDTRRDSDVGVSGKSVERVQSISDLEKKGATELLNDDDLNRKFQEYPYLFARAGDLTIADVERLLSSYKQLVVRYVALAQGKGVSPETTLTQSGQTASDLAVSEEPENVDSVVNNNEDSEGISKTSHDVTSENYHSEVFDTEASEQMSQKTAVDSSDDSKVSTDEALHQPENA
