# Supplementary material for: Multiple mechanisms for enhanced plasmodesmata density in disparate subtypes of C4 grasses
Source: J Exp Bot. 2018 Jan 2;69(5):1135–45. doi: 10.1093/jxb/erx456 (PMC6018992; doi:10.1093/jxb/erx456)
Supplement: Dataset S1 [file erx456_suppl_jexbot210930-file001.zip › Data_File/23.seqs]

>Z_mays_GRMZM2G135935_P01
MQLYHHPYSLDSQKVRMALEEKGIDYTSYHVNPLTGKNMNVDFFRMNPSAKLPVFQNGAHVIYRAIDIIQYIDRLAVHLSGEIPPVNTEVHQWMQKVDAWNPEMFTLTHTPAKHRAFVSKFIRRVLIARMAQAPDLASMYHVKLREAYETDDKVKDPDIMKQSEEELSKLLDDVEAQLGKTKYLAGDEFSPADSMFVPVLARITILDLDDEYINCRPKILEYYNLVKLRPSYKITIGRYFSGWKKYRTLFKTSFFLCVRTLFRKY*

>A_pectinata_Transcript_10763
PPGRPPPPPTTTSLPRLASASGKKLCQAASKDESNRAHLAPARWLEAAPKPRGRPSSPPRRILRLREASPLLLRRPPPHPVDSASASSPASGAMQLYHHPYSLDSQKVRIALEEKGIDYTSYHVNPLTGKNMNVDFFRKNPSAKLPVFQNGAHVIFRAIDIIQYLDRLAVHLSGEIPPVNTEVHQWMQKVDAWNPKMFTLTHSPTKYRLFVSTFIRRVLIARMAEAPDLASTYHVKLREAYEAEDKARDPDIMKQSEEELSKLLDDVEAQLNKTKYLAGDEFTTADSMFVPVLARITLLDLDDEYISCRPRILEYYTLMKQRPSYKVAIGKYFNGWKKYRTLFKTSFFLCVRTLFKKY

>B_distachyon_Bradi5g10570.1.p
MQLYHHPYSLDSQKVRIALEEKGIDYTSYHVNPLTGKNMNVAFFRMNPSAKLPVFQNGAHVIFRAIDIIQYIDRLAVHLSGEITPVNTEVHKWMQKVDSWNPKMFTLTHTPVKYRAFVSKFKRRVLIARMAEAPDLASMYHVKLREAYETEDRLKDPDIMKQSEEDLSKLLDDVEAQLNKTKYLAGDEFSTADAMFIPILARIILLDLHEEYISCRPRVLEYHTLVKQRPSYKVVIGKYFNGWKKYRTLFRTSFFLCVRTLFRKY*

>C_ciliaris_Transcript_12323
PEAMQLYHHPYSLDSQKVRMALEEKGIDYTSHHVNPLTGKNMDVYFFRMNPSAKLPVFQNGAHVIYRAIDIIQYIDRLAVHLSGEMPPVNTEVHQWMQKVDAWNPKMFTLTHTPVKYRAFVSKFIRRVLIARMAQAPDLASMYHVKLREAYETEDKVKDPDIMEQSEEELRKLLDDVEAQLSKTKYLAGDEFSPADSMFIPILARITLLDLDEEYISCRPKILEYYNLVKHRPSYKIAIGKYFNGWKKYRTLFKTSFFLCVRTLFRRY

>C_gayana_Transcript_17966
ARWLETAPAASSAPKPRGGPSSPRRRISRVRQASPLRTPPASSAPPGRLRASASSPASRAMQLYHHPYSLDSQKVRIALEEKGIDYTSYHVNPLTGKNMNVDFFRMNPSAKLPVFQNGAHVIFRAIHIIQYLDRLAVHLSGEMPPVNTEVHQWMQKVDAWNPKMFTLIHTPVKYRSFVSKFIRRVLIARMAEAPDLASMYHVKLREAYEAEDKAKDPDIMKQSEEELHKLLDDVEAQLNKTKYLAGDEFTPADSMFVPILARITLLDLDDEYISCRPRILEYYALVKQRPSYKAAIGKYFNGWKKYRTLFKTSFFLCVRTLFKKY

>H_vulgare_MLOC_79261.1
MQLYHHPYSLDSQKVRIALEEKGIDYTSYHVNPLTGKNMNVAFFRMNPSAKLPVFQNGAHVIFRAIDIIQYIDRLAVHLSGEIQPVNTEVLQWMQKVDGWNPKMFTLTHTPLKYRSFVSKFIRRVLIARMAEAPDLASMYHVKLRDAYETEDRLKDPETMRQSEEELSKLLDDVEAQLNKTKYLAGDEFSPADSMFIPILARIALLDLHEEYISSRPRVLEYHTLVKQRPSYKVVIGKYFNGWKKYRTLFRTSFFLCVRTLFRKY

>O_sativa_LOC_Os04g35560.1
MQLYHHPYSLDSQKVRMALEEKGIDYTSYHVNPLTGKNMNVAFFRMNPSAKLPVFQNGAHVIYRAFDIIQYLDRLSVHLSGEIVPVNTEVYQWMQKVDSWNPKMFTLTHTPIKYRTFVSKFIRRVLIARMAEAPDLASMYHAKLREAYETEDKLKDPDIMKQSEEELSKLLDDVEAQLNNGKYLAGDEFSPADSVFIPILARITLLDLDEEYINCRPRLLEYYTLVKQRPSYKVAIGKFFGGWKKYRTLFKTSFFLCVRTLFRKY*

>P_antidotale_Transcript_48839
MQLYHHPYSLDSQKVRIALEEKGIDYTSYHVNPLTGKNMNVDFFRMSPSAKLPVFQNGAHVIYRAIDIIQYIDRLAKHLSGEIPPVNTEVHQWMQKVDAWNPKMFTLTHTPVKYRVFVSKFMRRVLIARMAEAPDLASMYHVKLREAYESEDKVKDPDIMEQSEEELRKLLDDVEAQLSKTKYLAGDEFSPADSMFIPILARITLLDLDEEYISCRPNILEYYNLVKHRPSYKIAIGKYFNGWKKYRTLFKTSFFLCVRTLFRRY

>P_bisculatum_Transcript_1051
MQLYHHPYSLDSQKVRMALEEKGIDYTSYHVNPLTGKNMNVDFFRMNPSAKLPVFQNGAHVIYRAIDIIQYIDRLVVHLSGEIPPVNTEVHQWMQKVDAWNPKMFTLTHTPVKYRAFVSKFTRRVLIARMAEAPDLASMYHVKLREAYETEDKVKDPDIMKQSEEELSKLLDDVEAQLSKTKYLAGDEFSPADSMFIPILARITVLDLDEEYISCRPKILEYYNLVKHRPSYKIAIGKYFNGWKKYRTLFKTSFFLCVRTLFRRY

>P_coloratum_Transcript_23192
YSLDSQKVRMALEEKGIDYTSYHVNPLTGKNMSVDFFRTNPSAKLPVFQNGAHVIYRAIDIIQYIDRLAVHLSGEIPPVNTVVHQWMQKVDAWNPKMFTLTHTPVKYRAFVSKFIRRVLIARMAEAPDLASMYHVKLRAAYETEDKVKDPEIMRQSEEELSKLLDDVEDQLSKTKYLAGDDFSPVDSMFVPILARITLLDLDEEYISCRPKILEYYNLVKHRPSYKVAIGKYFNGWKKYRTLFKTSFFLCVRTLFRRY

>P_maximum_Transcript_2244
MYQYLISSFVAAMQLYHHPYSLDSQKVRMALEEKGIDYTSYHLNPLTGKNMSVDFFRMNPTAKLPVFQNGAHVIYRAIDIIQYLDRLVVHLSGEIPPVNTEVHQWMQKVDAWNPKMFTLTHTPVKYRAFVSKFIRRVLIARMAEAPDLASMYHVKLREAYETEDKVKDPDNMKQSEEELSKLLDDVEAQLGKTKYLAGDEFSPADSMFVPILARITLLDLDEEYISCRPKILEYYNLVKHRPSYKIAIGKYFNGWKKYRTLFKTCFFLCIRTLLRRY

>P_miliaceum_Transcript_18237
DSQKVRMALEEKGIDYTSYHVNPLTGKNMNVDFFRMNPSAKLPVFQNGAHVIYRAIDIIQYIDRLAVHLSGEIPPVNTVVHQWMQKVDAWNPKMFTLTHTPVKYRAFVSKFIRRVLIARMAEAPDLASMYHVKLRAAYETDDKVKDPEIMRQSEEELSKLLDDVEDQLSKTKYLAGDDFSPADSMFVPILARITLLDLDEEYISCRPKILEYYNLVKHRPSYKVAIGKYFNGWKKYRTLFKTSFFLCVRTLFRRY

>S_bicolor_Sobic.006G085100.2.p
MQLYHHPYSLDSQKVRMALEEKGIDYTSYHVNPLTGKNMNVDFFRMNPSAKLPVFQNGAHVIYRAIDIIQYIDRLAVHLSGEIAPVNTEVHQWMQKVDAWNPKMFTLTHTPVKYRAFVSKFIRRVLIARMADAPDLASMYHVKLREAYETEDKVKDPDIMKQSEEELSKLLDEVESQLSRTKYLAGDEFSPADSMLIPILARITLLDLDDEYINCRPKILEYYNLVKLRPSYKIAIGKYFSGWKKYRTLFKTSFFLCVRTLFRKY*

>S_viridis_Sevir.7G110900.1.p
MQLYHHPYSLDSQKVRMALEEKGIDYTSYHINPLTGKNMNVDFFRMNPSAKLPVFQNGAHVIYRAIDIIQYLDRLAVHLSGEIPPVNTEVHQWMQKVDAWNPKMFTLTHTPVKYRAFVSKFIRRVLIARMAEAPDLASMYHVKLREAYETEDKVKDPDIMKQSEEELSKLLDDVEAQLSKTKYLAGDEFSPADSMFVPILACITLLDLDEEYISCRPKILDYYNLVKHRSSYKIAIGKYFNGWKKYRTLFKTSFFLCVRTLFRRY*

>T_aestivum_Traes_2AL_0245451A4.1
MQLYHHPYSLDSQKVRIALEEKGIDYTSYHVNPLTGKNMNVAFFRMNPSAKLPVFQNGAHVIFRAIDIIQYLDRLAVHLSGEIQPVNTEVLQWMQKVDGWNPKMFTLTHTPLKYRAFVSKFIRRVLIARMAEAPDLASMYHVKLRDGYETEDRLKDPETMRQSEEELSKLLDDVEAQLNKTKYLAGDEFSPADSMFIPILARIALLDLYEEYISSRPRVLEYHTLVKQRPSYKVVIGKYFNGWKKYHTLFRTSFFLCVRTLFRRY*

>U_panicoides_Transcript_17361
EEKGIDYTSYHVNPLTGKNMSVDFFRMNPSAKLPVFQNGAHVIYRAIDIIQYLDRLAVHLSGEIPPVNTEVHQWMQKVDAWNPKMFTLTHTPIKYRAFVSKFIRRVLIARMAEAPDLASMYHVKLREAYDTDDKVKDPEI
