# Supplementary material for: Multiple mechanisms for enhanced plasmodesmata density in disparate subtypes of C4 grasses
Source: J Exp Bot. 2018 Jan 2;69(5):1135–45. doi: 10.1093/jxb/erx456 (PMC6018992; doi:10.1093/jxb/erx456)
Supplement: Dataset S1 [file erx456_suppl_jexbot210930-file001.zip › Data_File/6.seqs]

>Z_mays_GRMZM2G042492_P01
MALALASPMASLSFHSGRISAASIGGVGRTRRAAPVGVSASPFLRSSFVSSSSTSSASASASPASLAAAVSASLAFTSSSAFAGSSLGIEFSYSIMTTRRSRGMQIRAGKAALCMTKRSRSRKSLARTHGFRRRMRTTSGRKVLKRRRAKGRKVLCTRTNSNSGKKRMF*

>A_pectinata_Transcript_20628
APTMALALASPMASLSLHSGRISAAAIGSLARPCRAVPSGASASPFLRSSFVSSSSTSSATASPASLSAAVSASLAFTSSSSFGGSSLGIRFSYNRVTTRRSRGLQIRASKAALCMTKRSRSRKSLARTHGFRRRMRTTSGRRVLKRRRDKGRKVLCTKTNSNSGKKRMF

>C_ciliaris_Transcript_12898
GGVARAGRAASVGASASPFLRSSFVSSSSTSSASPSPASLSAAVSASLAFTSSSSFAGSSLGIEFSYNRMTTRRSRGLQIRAGKAALCMTKRSRSRKSLARTHGFRRRMRTTSGRKVLKRRRAKGRKVLCTKTNSNSGVKRRF

>C_gayana_Transcript_23781
ASPFLRSSFVSSSSTSSASASPASLSAAVSASLAFTSSSSFGGSSLGIQFSYNRLATRRSRGLQIRASKAALCMTKRSRSRKSLARTHGFRRRMRTTSGRRVLKRRRDKGRKILCTKTNSNTGKKRMR

>H_vulgare_MLOC_14202.1
MAFALASPMASLSLHSGRISAVAIGGGLRPHKAGPMGASASPFLRSSFISSSSTSSASTSSLSAAVSASLAFTSASSFGGSSLGIEFSYNRLTTRRPRGLQIRAGKAALCLTKRSRSRKSLARVHGFRRRMRTTAGRRVLKRRRDKGRKILCTKSNSPTGTKY

>L_fusca_Transcript_29106
APTMALALASPMASLSLHSGRISAAAIGVLARPCRAVPSGAFASPFLRSSFISSSSTSSASASPASLSAAVSASLAFTSSSSFDGSSLGIQFSYNRVTTRRSRGLQIRASKAALCMTKRSRSRKSLARTHGFRRRMRTTSGRRVLKRRRDKGRKVLCTKTNSNSGKKRMF

>O_sativa_LOC_Os01g59060.1
MALALVSPMAALSLHSGRISAAAIGGGLRSRRASPMGAAATPFLRSSFVSSSSTSSASASPAALSAAVSASLTFTSASSFAGSSLGIEFSYNRVTTGRSRILQIRAGKAALCMTKRNRSRKSLARTHGFRRRMRTTAGRKVLKRRRAKGRRVLCTKTNSPTGKKRMF*

>P_antidotale_Transcript_12232
LARPPTMALALASPMASLSFRSGRISAAAIGGVARSGRAAPVGASTSPFLRSSFVSSSSTSSASASPASLSAAVSASLAFTSSSSFAGSSLGIEFSYNRMTTRRSRGLQIRAGKAALCMTKRSRSRKSLARTHGFRRRMRTTSGRKVLKRRRSKGRKVLCTKTNSNSGKKRMF

>P_coloratum_Transcript_45809
SPMASLSFRSGRISAAAIGGVARTGRVAPVGASASPFLRSSFVSSSSTSSASASPASLSAAVSASLAFTSSSSFAGSSLGIEFSYNRMTTRRSRGLQIRAGKAALCMTKRSRSRKSLARTHGFRRRMRTTSGRKVLKRRRAKGRKVLCTRTNSPTGKKRMF

>P_maximum_Transcript_5070
RASRAAPVGASASPFLRSSFVSSSSTSSASASPASLSAAVSASLAFTSSSSFAGSSLGIEFSYNRMTTRRSRGLQIRAGKAALCMTKRSRSRKSLARTHGFRRRMRTTSGRKVLKRRRAKGRKVLCTKTNSNTGKKRMF

>P_miliaceum_Transcript_19799
RSSFVSSSSTSSASASPASLSAAVSASLAFTSSSSFSGSSLGIEFSYHRMTTRRSRGLQIRAGKAALCMTKRSRSRKSLARTHGFRRRMRTTSGRKVLKRRRAKGRKVLCTRTNSPTGKKRMF

>Paspalum_Transcript_13536
MALALASPMASLSFASGRISAAAIGGVVRTRRSTPVGASASPFLRSSFVSSSSTTSASASPASLSAAVSASLAFTSSSSFAGSSLGIEFSYNRMTTRRSRGLQIRASKAALCMTKRSRSRKSLARTHGFRRRMRTTSGRKVLKRRRAKGRKVLCTKTNSNSGKKRLF

>S_bicolor_Sobic.003G328000.1.p
MALALASLPMASLSFHSGRISAAAIGGVARTRRAAPVGVSASPFLRSSFVSSSSTSSASASPASLAAAVSASLAFTSSSSFAGSSLGIEFSYNRMTTRRSRGMQIRAGKAALCMTKRSRSRKSLARTHGFRRRMRTTSGRKVLKRRRAKGRKVLCTRTNSPTGKKRLF*

>S_viridis_Sevir.5G357300.1.p
MALALASPMASLSFRSGRISAAAIGGVARTGRAAPVGASASPFLRSSFVSSSSTSSASASPASLSAAVSASLAFTSSSSFAGSSLGIEFSYNRMTTRRSRGLQIRAGKAALCMTKRSRSRKSLARTHGFRRRMRTTSGRKVLKRRRAKGRKVLCTKTNSNSGKKRMF*

>T_aestivum_Traes_3AL_4EC74A033.1
SSSSTTSSLSAAVSASLAFTSASSFGGSSLGIEFSYNRLTTRRPRGLQIRAGKAALCLTKRSRSRKSLARVHGFRRRMRTTAGRKVLKRRRDRGRKILCTKSNSPTGTKY*

>U_panicoides_Transcript_22017
ASLSAAVSASLAFTYSSSFAGSSLGIEFSYNRMTTRRSRGLQIRAGKAALCMTKRSRSRKSLARTHGFRRRMRTTSGRKVLKRRRAKGRKVLCTRTNSNSGKKRMR
