# Supplementary material for: Multiple mechanisms for enhanced plasmodesmata density in disparate subtypes of C4 grasses
Source: J Exp Bot. 2018 Jan 2;69(5):1135–45. doi: 10.1093/jxb/erx456 (PMC6018992; doi:10.1093/jxb/erx456)
Supplement: Dataset S1 [file erx456_suppl_jexbot210930-file001.zip › Data_File/43.seqs]

>Z_mays_GRMZM2G326545_P01
MQDPRDDDFLAPKLHKKKVVYRPQPSGHLKGEPELLRREFPQSSGMVQKPPKRSLKGEPRTPPSDRGTPDSLPESGPTDEYRALRRKYLMLEEENFALDKELSMEDEEMKALEDEKLALLDQLVVLEGLVEPSQLQSQPRP*

>A_pectinata_Transcript_26545
MDDYIPKAHTKKVVYRPLPTGQLKGEPELLRKEVPHSSGKIQKPPKRSSKSEPRHSTPQSDRGTPDSLPDSGAADEYRALRRQYLMLEEENFALDNELSLEDEEIKALEEEKSALLDQLVVLEGLVD

>B_distachyon_Bradi3g06830.1.p
MQDPRGTPREDFSGSRTHKRKVVYRSLPSDQIKTETELLRREVPHLSAKMQKPPKRSFKSEHRPPTLQSDRGTPDSLPDSGPADEYRALRRKYLLLEEENYTLDTQLGVAEEEAKTLEDEKFALLDQLVVLEGLVDPSQLQPQRRL*

>C_ciliaris_Transcript_25074
MQDPSGDDFPAPKLHKKKVVYRPHSSGQLKGEPELLRRDVPHSSGMVQKPPKRSLKSERPATPPSDRGTPDSLPDSGPTDEYRALRRKYMMLEEENFALDNALHMEDEEIKALEAEKLALLDDLVVLEGLVEPSELQSQRRP

>C_gayana_Transcript_16876
MDDYIPKAHTKKVVYRPLPTGQLRGEPELLRKEIPHSSSKIQKPHKRGSKSESRHPTPQSDRGTPDSLPDSGADEYRALRRQYLMLEEENFALDNELSLEDEEIKALEEQKSALLDQLVVLEGLVDPSEMQLRRRL

>L_fusca_Transcript_4987
TGFGDCLAAGAAPPVTRSLSVHWSGEPPGRGLFPSLVGEALPVRVQDPRGMDDYIPKAHTKKVVYRPLPTGQLKGEPELLRKEVPHLSGKIQKPPKRSSKSEPRHPTPQSDGGTPDSLPDSGAADEYRALRRQYLMLEEENFALDNELSLEDEEIQALEAEKSALLDQLVVLEGLVDPSEMQPRRRL

>O_sativa_LOC_Os02g10010.2
MQDPRGMPRDEFATPKTHKRKVVSRPLPPSQIKAEPELLRREVPLTSGKTKKAPKITFKNEPRHSAPQSDWGTPDSVPEFGPADEYRALRKKYLLLEDENGELDKQLSQAEEEASVLEDEKFALLDQLVVLEGLVDPSQMQPPRRL*

>P_antidotale_Transcript_48487
MQDPSGEGFSAPKLHKKKVVYRPHSSGQLKSEPELLRRDVPHSSGMVQKPPKRSLKSERPGTPPSDRGTPDSLPDSGPTDEYRALRRKYMMLEEENFALDNALRMEDEEIKALEEEKLALLDELVVLEGLVEPSQLQFQRRP

>P_bisculatum_Transcript_1639
MQDPSGDDFSAPKLHKKKVVYRPLPSGQLKGEPELLRREVPHSSGMVQKPPKRSLKSERPATPPSDRGTPDSLPDSGPTDEYRTLRRKYMMLEEENFALDKELSMEDEEIKALEEEKLALLDELVVLEGLVEPLELHSQRRP

>P_coloratum_Transcript_61823
RLKAHGSSGSSPFPSLELSSSPSFPGGDDWASGGAICPVFTQPFAGDEHILPGEAKAWPERMQDPNGDDFSAPKLHRKKVVYRPLPSGLLKGEPELLRREVPHSSGMVQKLPKRSLKSERPATPPSERGTPDSLPDSGPTDEYRALRRKYMMLEEENFALDQELSMEDEEIKALEEEKLALLDELVVLEGLVEPSQLQSRRRP

>P_maximum_Transcript_33235
MQDPNGDDFSASKLHKKKVVYRPLPSGQLKGEPELLRREVPRSSGMVQKPSKRSLKSERPATPPSDRGTPDSLPDSGPTDEYRALRRKYMMLEEENFALDNELRMEDEEIKALEEEKLALLDELVVLEGLVEPSQLQSQRRP

>Paspalum_Transcript_6196
RHICSSGVRAHEGIEAKDWPEIMQDPRGEDFSGPKLHKKKVVYRPLLSGQLKGEPELLRREVPRSSGTVQKPPKRSFKSEPLTPPSDRGTPDSLPDSGPTDEYRALRRKYMMLEEENFALDKELSME

>S_bicolor_Sobic.004G077000.1.p
MQDPRDDDFSAPKLHKKKVVYRPLPSGQLKGEPELLRREFPQSSGMVQKPPKRSLKVEPHTSPSDRGTPDSLTESGPTDEYRALRRKYLMLEEENFALDKELSMEEEEMKALEDEKLALLDQLVVLEGLVEPSQLQSQRRP*

>S_viridis_Sevir.1G051900.1.p
MQDPSGDDFPAPKLHKKKVVYRPHSSGQLKGEPELLRRDVPHSSGMAQKPPKRSLKSERPATPPSDRGTPDSLPDSGPTDEYRALRRKYMMLEEENFALDNELRMEDEEIKALEEEKLALLDELVVLEGLVEPSQLQFQRRP*

>T_aestivum_Traes_6AS_3E4A387BF.1
KKKTLSPSSRLKSQSLPLPWIHRPHARASQPYTPDRLPPPHAQNPFGVSTPARQLAAGPRASVPLLPRGHQQGESCFDIMQDPRGMGREDFSASKSQKRKVVYRPLPSVQIKTEPELLRRDIPHSLANTQKPPKRSFRSEPRPPTPQSDRGTPDSLPDSGPADEYRALRRKYMMLEEENYTLDAQLGMAEEEAKTLEDEKFALLDQLVVLEGLVEEPSQLQPQRRL*

>U_panicoides_Transcript_7561
MQDPNGDDFFATKLHKKKVVYRPLPSGQLKGEPELLRREVPRSSSIVQKPSKRSLKTERPATPPSDRGTPDSQPDSGPTDEYRALRRKYMMLEEENFALDNELRVEDEEIKVLEEEKLALLDELVVLEGLVEPSQLQSPRRP
