# Supplementary material for: Multiple mechanisms for enhanced plasmodesmata density in disparate subtypes of C4 grasses
Source: J Exp Bot. 2018 Jan 2;69(5):1135–45. doi: 10.1093/jxb/erx456 (PMC6018992; doi:10.1093/jxb/erx456)
Supplement: Dataset S1 [file erx456_suppl_jexbot210930-file001.zip › Data_File/50.seqs]

>Z_mays_GRMZM2G005350_P02
MATPDDGPAPAGGRKFWRSVSWSEAREPPPPAPPDVAGGQSRRGLPPPPLTPRSMSSKARSCLPPLQPLAITRRSLDEWPKAGSDDVGEWPNPTTPGASRAGGGGGGSSPAKPGEGLRLDLSSLRSQGRKDQIAFFDKECSKVADHVYLGGDAVAKNRDILRKNGITHVLNCVGFVCPEYFKSDLVYRTLWLQDSPTEDITSILYDVFDYFEDVREQGGRVLVHCCQGVSRSTSLVIAYLMWREGQSFDDAFQFVKAARGIANPNMGFACQLLQCQKRVHAIPLSPNSVLRMYRMAPHSQYAPLHLVPKMLNDPSPATLDSRGAFIVHVLSSLYVWVGMKCDPVMEKDAKAAAFQVVRYEKVQGHIKVVREGLEPQEFWDAFSSMPPNSDSNTKISKDQIDSASKSDPGSRKNESYDADFELVYKAITGGVVPAFSTSGAGDETHLPARESSWSLLRHKFISRSLARVYSDSALMKDFDPRVQHLAAEASTSPPFLSPSSLSSDSSVSSKYSSDSPSLSPTTGSPPSFGLSPASSNLTHALVPSSRSPLSQSSNEGASKPSGMESIHSPSKTSSIAERRGGFTLLKLPSLQKDLVLPPRVPSIVLPPRAPSSIRRTEDASDNSTNGVKQLTSEFCSEKCTGNSLSSHSETRLIERTDSNSEVCSNAQLVVYQWPSMGKLTTFARKDLDPKSVLIFVTSNAIRRGEAVKMVYVWVGGENESSKSVDSVDWQQVTSDFLHLKGLSNVLPVKVFKEHEAENLLELLNVS*

>A_pectinata_Transcript_46211
PLTPRSMSAKNRSNLPPLQPLAITRRSLDEWPKAGSDDVGEWPNPTTPGASKADGPSSARPGEGLRLDLSTLRTQGRKDQIAFFDKECSKVAEHVYLGGDAVAKNRDILRKNGITHVLNCVGFVCPEYFKSDLVYRTLWLQDSPTEDITSILYDVFDYFEDVREQGGRVFVHCCQGVSRSTSLVIAYLMWREGQSFDDAFQFVKAARGIANPNMGFACQLLQCQKRVHAIPLSPNSVLRMYRMAPHSQYAPLHLVPKMLNEPSPSALDSRGAFIVHVLSSIYVWVGMKCDPVMEKDAKAAAFQVVRYEKVQGHIKVVREGLEPQEFWDAFSSTQLNSESNSKVSKEQIDSVSKSNPGSRRVESYDGDFELVYKAITGGVVPAFSTSGAEDETRLPARESSWSLLRRKFISRSLSRVYSDSALIRDLDPRADRVQHLAAEASTSPPFLSPSSLSSDSSVSSKYSSDSPSLSPSTSSPPSLGYSPASSNLPHVLVPSSRSPLSQSSNEKPLKPGLESMRSPSKTSSIAERRGGFLPLKLPSLQKDLVLPPRVPSSIRRTEEVTDKSNTNGVKQMNGERCSEICSDNSSSSHAEIRLVELTDSNSEACSNGQRLVYHWPSMEKLTSFQRKDLDPKSVLIFVAQNASKREEDTVLCIWVGGEYESSSGVDTVDWQQVADDFLRLKGLSNALPVKVLPQFCAVCSVTLTSDNDFIRCHHTEIVFYIIEETLIARLLIVVYTWPKYGLLTCP

>B_distachyon_Bradi2g37450.2.p
MVCVILWSRVGAGAVIRGPMANPDDGGAAAGKKFWRSASWSASRVGEAAKEGAVGGGGPARLVPPPPPLTPRSKGRSCLPPLQPLAITRRSLDEWPKAGSDDVGEWPNPTTPGASKAGCGGPASAKPGEGLRLDLSTLRSQGRKDQIAFFDKECSKVAEHVYLGGDAVAKNREILRKNGITHVLNCVGFVCPEYFKSDLVYRTLWLQDSPTEDITSILYDVFDYFEDVREQSGRVFVHCCQGVSRSTSLVIAYLMWREGQSFDDAFQFVKAARGIANPNMGFACQLLQCQKRVHAIPLSPNSVLRMYRMAPHSPYAPLHLVPKMLNEPSPAALDSRGAFIVHIASLIYVWVGLRCDQVMEKDARAAAFQVVRYEKVQGHIKVVREGLEQPEFWEAFSSAPLHSDSNVKLSKEQIDSASRTGLGSRRVESYDSDFELVYKAITGGVVPAFSSSGAGDETHLPARESSWSLLRHKFVTRSLSRVYSDSALIRDLDPRVQHLAAEASISPPFLSPSSFSSDSSISSKYSSDSPSLSPSASSPPSLGLSPASSNLPHALVPSSRSPLRQSSSEEPSKPVLGSLHSPSKVSSIAERRGGFSPLKLPSLPKDLVLPPRAPPSSHTAGEVMDKSNTNGVKQLAGVPHPEKCTGNNSTTDGETRLVEYTDSNSEACSCVQLLVYRWPCMEKLTTFARKDLHPETVFIFVTPDASSSAEAVRTLCIWIGGEYESSKGVDTIDWQQVAGDFLNQKGFSNSLPVKIFKEHETDKLLEVLDAR*

>C_ciliaris_Transcript_19743
PGASKVDGGPSSAKPGEGLRLDLSTLRSQGRKDQIAFFDKECSKVAEHVYLGGDAVAKNRDILRKNGITHVLNCVGFVCPEYFKSDLVYRTLWLQDSPTEDITSILYDVFDYFEDVREQGGRVFVHCCQGVSRSTSLVIAYLMWREGQSFDDAFQFVKAARGIANPNMGFACQLLQCQKRVHAIPLSPNSVLRMYRMAPHSQYAPLHLVPKMLNEPSPAALDSRGAFIVHVLSSIYVWVGMKCDPVMEKDARAAAFQVVRYEKVQGHIKVVREGLEHQEFWDAFSSTPLNSDSNTKVSKDQIDSASKSNPGSRKVESYDADFELVYKAITGGVVPAFSTSGAGDETHLPARESSWSLLRHKFISRSLARVYSDSALIRDFDPRVDRVQHLAAEASTSPPFLSPSSLSSDSSVSSKYSSDSPSLSPSTSSPPSFGLSPASSNLPHTLVPSSRSPLSQSSNEEASKPGLESKRSPSKTSSIAERRGGFTLLKLPSFQKDLVLPPRVPSSIRRTEEVSDKSSTNGLKQLTGECCSEKCTGNSLISHPETRLTERTDCNSEDCSTAQLVVYQWPSMEKLTTFARKDLDPKSVLIFVASNASRREAVKMVYVWVGDENESTKSDDTVDWQKVTGDFLHLKGLSDALPVKVFKGHETENLLELLNVS

>C_gayana_Transcript_3249
LTPRSMSAKNRSNLPPLQPLAITRRSLDEWPKAGSDDVGEWPNPTTPGASKADGPSSARPGEGLRLDLSTLRTQGRKDQIAFFDKECSKVAEHVYLGGDAVAKNRDILRKNGITHVLNCVGFVCPEYFKSDLVYRTLWLQDSPTEDITSILYDVFDYFEDVREQGGRVFVHCCQGVSRSTSLVIAYLMWREGQSFDDAFQFVKAARGIANPNMGFACQLLQCQKRVHAIPLSPNSVLRMYRMAPHSQYAPLHLVPKMLNDPSPSALDSRGAFIVHILSSIYVWVGMKCDPVMEKDAKAAAFQVVRYEKVQGHIKVVREGLEPQEFWDAFSSTQLNSESNSKVSKEQIDSASKSNPGSRRVESYDGDFELVYKAITGGVVPAFSTSGAEDETHLPARESSWSLLRRKFISRSLARVYSDSALIRDLDPRADRVQHLTAEASTSPPFLSPSSLSSDSSISSKYSSDSPSLSPSTSSPPSLGYSPASSNLPHVLVPSSRSPLSQSSNEKPLKPGLESMRSPSKTSSIAERRGGFLPLKLPSLQKDLVLPPRVPSSIRRTEEVTDKSNTNGVKENGERCSEICSDNSSSSHAETRLVELTDSNSEACSNGQRLVYHWPSMEKLTSFERKNLDPKSVLIFVAQNASKREDKVLYIWVGGEYESSSGGDTADWQQVADDFLRLKGLSNALPVKVFKEHETEDLFEVLNAS

>H_vulgare_MLOC_56929.1
KGRACLPPLQPLAITRRSLDEWPKAGSDDVGEWPNPTTPGASKAGGGPGSAKPGEGLRLDLSTLRSQGRKDQIAFFDKECSKVADHVYLGGDAVAKNRDILRKNGITHVLNCVGFVCPEYFKSDLIYRTLWLQDSPTEDITSILYDVFDYFEDVREQAGRVFVHCCQGVSRSTSLVIAYLMWREGQSFDDAFQFVKAARGIANPNMGFACQLLQCQKRVHAIPLSPNSVLRMYRLAPHSPYAPLHLVPKMLNEPSPAALDSRGAFIVHVLSSIYVWVGIKCDTVMEKDARAAAFQVVRYEKVQGQIKVVREGLEQPEFWDAFSSAPINSDSKMKLGKEQIDSPSRTGVGSRRVESYDSDFDLVQKAIAGGVVPAFSSSGTGDETHLPARESSWSLLRRKFISRSLSRVYSDSALIRDLDPRVQHLTAEASISPPFLSPSSLSSDSTISSKYSSDSPSLSPSTSSPPSLGHSPASSNLPHALVPSSRSPLRQSSNAEHSKPVLGSTRSPSKVSSIAERRGGFSGLKLPSLPKELVLPPRAPSIHKAEEVTDKANTNGVAQLIGVSCPEKCTGTSSTATDSNSEATAHSETILIEHTNSEACNYVQLLAYRWPCMEKLTAFARKDLDPKTVFIFVAPNASRSAEAVKMVCVWVGGEYECSKGVDSIDWQQVAGDFLNQKGFNNTLPVKVFKEHETENLLEVLDAR

>L_fusca_Transcript_26258
SLDEWPKAGSDDVGEWPNPTTPGASKAGGPSSARPGEGLRLDLSTLRTQGRKDQIAFFDKECSKVAEHVYLGGDAVAKNRDILRKNGITHVLNCVGFVCPEYFKSDLVYRTLWLQDSPTEDITSILYDVFDYFEDVREQGGRVFVHCCQGVSRSTSLVIAYLMWREGQSFDDAFQFVKAARGIANPNMGFACQLLQCQKRVHAIPLSPNSVLRMYRMAPHSQYASLHLVPKMLNEPSPSALDSRGAFIVHILSSIYVWVGMKCDPVMEKDAKAAAFQVVRYEKVQGHIKVVREGLEPQEFWDAFSSTQLNSESNSKVSKEQIDSASQNNPGSRRVESYDGDFELVYKAITGGVVPAFSTSGAEDETHLPARESSWSLLRRKFISRSLARVYSDSALIRDLDPRADRVQHLAAEASTSPPFLSPSSLSSDSSVSSKYSSDSPSLSPSTSSPPSLGYSPASSNLPHVLVPSSRSPLSQSSNEKPLKPGLESMRSPSKTSSIAERRGGFLPLKLPSLQKDLVLPPRVPSSIRRTEEVTDKSNTNGVKQVNGDRCSEICSNNSSSSHAETRLVELTDSNSEACSNGQRLVYHWPSMEKLTSFQRKDLDPKSVLIFVAQNASKREEDKVLCIWVGGEHESSSGVDTVDWQQVADDFLRLKGLSNALPVKVFKEHETEDLFEVLNAT

>P_antidotale_Transcript_13257
LAITRRSLDEWPKAGSDDVGEWPNPTTPGASKVDGGPSSAKPGEGLRLDLSSLRSQGRKDQIAFFDKECSKVAEHVYLGGDAVAKNRDILRKNGITHVLNCVGFVCPEYFKSDLVYRTLWLQDSPTEDITSILYDVFDYFEDVREQGGRVFVHCCQGVSRSTSLVIAYLMWREGQSFDDAFQFVKAARGIANPNMGFACQLLQCQKRVHAIPLSPNSVLRMYRMAPHSQYAPLHLVPKMLNEPSPAALDSRGAFIVHVLSSIYVWVGMKCDPVMEKDARAAAFQVVRYEKVQGHIKVVREGLEHQEFWDAFSSAPLNSDSNTKVSKDQIDSASKINPGSRKVESYDADFELVYKAITGGVVPAFSSSGVGDETHLPARESSWSLLRHKFISRSLARVYSDSALIRDFDPRVDRVQHLAAEASTSPPFLSPSSLSSDSSVSSKYSSDSPSLSPSTSSPPSFGLSPASSNLPHTLVPSSRSPLSQSSNEEASKPGLESKRSPSKTSSIAERRGGFTLLKLPSFQKDLVLPPRVPSSIRRTEEVSDKSSTNGVKQLTGECCSEKCTINSSTSHPETRLTERTDCNSEDCSNAQLIVYQWPSMEKLTTFARKDLDPKSVLIFVASNASRREAVKMVYVWVGDENESSKSDGAVDWQKVTGDFLHLKGLRDALPVKVFCMPQTLFILHFVLSLSLAAI

>P_bisculatum_Transcript_13725
HVYLGGDAVAKNRDILRKNGITHVLNCVGFVCPEYFKSDLVYRTLWLQDSPTEDITSILYDVFDYFEDVREQGGRVFVHCCQGVSRSTSLVIAYLMWREGQSFDDAFQFVKAARGIANPNMGFACQLLQCQKRVHAIPLSPNSVLRMYRMAPHSQYAPLHLVPKMLNEPSPAALDSRGAFIVHVLSSIYVWVGMKCDPVMEKDARAAAFQVVRYEKVQGHIKVVREGLEPQEFWDAFSSTPLNSDSHTKVSKDQIDSASKSNPGSRKLESYDADFELVYKAITGGVVPAFSTSGAGDETHLPARESSWSLLRHKFISRSLARVYSDSALMDRVQHLAAEASTSPPFLSPSSLSSDSSISSKYSSDSPSLSPSTSSPPSFGLSPASSNLPHALVPSSRSPLSQSSNEEASKPGLESIRSPSKTSSIAERRGGFTLLKLPSLQKDLVLPPRVPSSIRRTEEVSDKSSTNGVKQLTGECCSEKCTGSSSSSHFETRLIERTDGNSEACSNAQLLVYRWPSMEKLTTFARKDLNPKSVLIFVASNASRREAVKMVYVWVGGENESSKGVDTIDWQQVTGDVLHLKGLSDALPVKVFKEHETENLLEVLNVS

>P_coloratum_Transcript_26186
LAITRRSLDEWPKAGSDDVGEWPNPTTPGASKVDGGPSSAKPGEGLRLDLSSLRSQGRKDQIAFFDKECSKVAEHVYLGGDAVAKNRDILRKNGITHVLNCVGFVCPEYFKSDLVYRTLWLQDSPTEDITSILYDVFDYFEDVREQGGRVFVHCCQGVSRSTSLVIAYLMWREGQSFDDAFQFVKAARGIANPNMGFACQLLQCQKRVHAIPLSPNSVLRMYRMAPHSQYAPLHLVPKMLNEPSPAALDSRGAFIVHVLSSIYVWVGMKCDPVMEKDARAAAFQVVRYEKVQGHIKVVREGLEPQEFWDSFSSTPLNSDSITKVSKDQIDSASKNNPGSRKVESYDADFELVYKAITGGVVPAFSTSGAGDETHLPARESSWSLLRHKFISRSLARVYSDSALIRDFDPRVDRVQHLAAEASTSPPFLSPSSLSSDSSVSSKYSSDSPSLSPSTSSPPSFGLSPASSNLPHALVPSSRSPLSQSSNEEASKSGLESMRSPSKTSSIAERRGGFTLLKLPSLQKELVLPPRVPSSIRRTEEVSDKSSTNGVKQLTGECCSEKCTGNSSSSHSETRLIEGTDGNSEACSNAQLLVYQWPSMEKLTTFARKDLDPKSVLIFVASNDSRREAVKTVYVWVGGENESSKSIDTVDWQQVTGDFLHLKGLSYALPVKVFKEHETENLLEVLNVS

>P_maximum_Transcript_32735
RRSLDEWPKAGSDDVGEWPNPTTPGASKVDGGPSSAKPGEGLRLDLSSLRSQGRKDQIAFFDKECSKVAEHVYLGGDAVAKNRDILRKNGITHVLNCVGFVCPEYFKSDLVYRTLWLQDSPTEDITSILYDVFDYFEDVREQGGRVFVHCCQGVSRSTSLVIAYLMWREGQSFDDAFQFVKAARGIANPNMGFACQLLQCQKRVHAIPLSPNSVLRMYRMAPHSQYAPLHLVPKMLNEPSPAALDSRGAFIVHVLSSIYVWVGMKCDPVMEKDARAAACQVVRYEKVQGHIKPVREGLEPQEFWDAFSGTPLNSDSNTKFSKDQIDSASKSNPGSRKVESYDADFELVYKAITGGVVPAFSTSGAGDETHLPARESSWSLLRHKFISRSLARVNSDSALIRDFDPRVDRVQHLAAEASTSPPFLSPSSLSSDSSVSSKYSSDSPSLSPSTSSPPSFGLSPASSNLPHALVPSSRSPLSQSSNEEASKPGLDSIRSPSKTSSIAERRGGFTLLKLPSLQKDLVLPPRVPSSIRRTEEVSDKSSTNGVKLTGDCCIEKCTGNSSISHPETRLNERTDSNSEACSNAQLLVYQWPSMEKLTTFARKDLDPKSVLIFVASNASRREDVKMVYVWIGDENESSKSVDTVDWQKVTGDCLHLKGLNDALPVKVFKEHETEKLLEVLNVS

>P_miliaceum_Transcript_13493
QGRKDQIAFFDKECSKVAAHVYLGGDAVAKNRDILRKNGITHVLNCVGFVCPEYFKSDLVYRTLWLQDSPTEDITSILYDVFDYFEDVREQGGRVFVHCCQGVSRSTSLVIAYLMWREGQSFDDAFQFVKAARGIANPNMGFACQLLQCQKRVHAIPLSPNSVLRMYRMAPHSQYAPLHLVPKMLNEPSPAALDSRGAFIVHVLSSIYVWVGMKCDPVMEKDARAAAFQVVRYEKVQGHIKVVREGLEPQEFWDSFSSTPLNSDSSTKVSKDQIDSASKNNPGSRKVESYDADFELVYKAITGGVVPAFSTSGAGDETRLPARESSWSLLRHKFISRSLARVYSDSALIRDFDPRVDRVQHLAAEASTSPPFLSPSSLSSDSSVSSKYSSDSPSLSPSTSSPPSFGLSPASSNLPHALVPSSRSPLSQSSNEEASKSGLESMCSPSKTSSIAERRGGFTLLKLPSLQKELVLPPRVPSSIRRTEEVADKSSTNGVKQLTGVCCSEKCTGNSSSSHSEIRLIEGSDGNSEACSNAQLLVYQWPSMEKLTTFARKDLDPKSVLIFVASTDSRREAVKTVYVWVGGENESSKTIDTVDWQQVTGDFLHLKGLSYALPVKVFKEHETENLLEVLNVS

>Paspalum_Transcript_20002
LQPLAITRRSLDEWPRAGSDDVGEWPNPTTPGASKAGGGGGGGPSSARPGEGLRLDLSSLRSQGRKDQIAFFDKECSKVADHVYLGGDAVAKNRDILRKNGITHVLNCVGFVCPEYFKSDLVYRTLWLQDSPTEDITSILYDVFDYFEDVREQGGRVFVHCCQGVSRSTSLVIAYLMWREGQSFDDAFQFVKAARGIANPNMGFACQLLQCQKRVHAIPLSPNSVLRMYRMAPHSQYAPLHLVPKMLNDPSPAALDSRGAFIVHVLSSIYVWVGMKCDPVMEKDARAAAFQVVRYEKVQGHIKVVREGLEPQEFWDAFSSAPLSSDSSTKVSKDNIDSASKRDPGSRKVESYDADFELVYKAITGGVVPAFSTSGAGDETHLPARESSWSLLRHKFISRSLARVYSDSALIRDFEPRVDRVQHLAAEASTSPPFLSPSSFSSDSSVSSKYSSDSPSLSPSTSSPPSFGLSPASSNPPHALVPSSRSPLSQSSNEEASKPRLESVRSPSKTSSIAERRGGFTLLKLPSLQKDLVLPPRVPSSIRRTEEASDKSSTNGVKQLTGELCSEKCTGNSSRSQSETISNERTDSNSEACRNAQLLVYQWPSMEKLTTFARKDLDPKSVLIFVTSNPSRRGEAVKLVCVWVGGENESSESVDWQKVTGDSLHLKGLSVASPIQVFKEHETEKLLEVLNVS

>S_bicolor_Sobic.009G017400.3.p
MATPDDGPAPAGAGGRKFWRSVSWSEPREPAPPPDAAGGAGAAGGGGGQSRRVPPPPPLTPRSMSSKARSCLPPLQPLAIARRTLDEWPKAGSDDVGEWPNPTTPGASRPSSAKPGEGLRLDLSSLRSQGRKDQIAFFDKECSKVAEHVYLGGDAVAKNRDILRKNGITHVLNCVGFVCPEYFKSDLVYRTLWLQDSPTEDITSILYDVFDYFEDVREQGGRVFVHCCQGVSRSTSLVIAYLMWREGQSFDDAFQFVKAARGIANPNMGFACQLLQCQKRVHAIPLSPNSVLRMYRMAPHSQYAPLHLVPKMLNDPSPAALDSRGAFIVHVLSSIYVWAGMKCDPVMEKDAKAAAFQVVRYEKVQGHIKVVREGLEPQEFWDAFSSTPPNSDSNTKISKDQIDSASKSNPGSRRIESYDADFELVYKAITGGVVPAFSTSGAGDETHLPARESSWSLLRHKFISRSLARVYSDSALIRDFDLRVDRVQHLAAEASTSPPFLSPSSLSSDSSVSSKYSSDSPSLSPTTSSPPSLGPSPASSNPPHALVPSSRSPLSHQSSNEGPSKPSGMESIRSPSKTSSIAERRGGFTLLKLPSLQKDLVLPPRVPSSIRRTEEASNKSSTNGVKQLTGDFCSEKCTGNSSSSHSETRLTERTDSNSEACSNAQLLVYQWPSMEKLTAFARKDLDPKSVLIFVTSNTIRREAVKMVYVWVGGENESSKSVEAVDWQQVTGDFLHRKGLSDALPVKVFKEHETENLLELLNVS*

>S_viridis_Sevir.3G061800.1.p
MATPDDGPAAAGGGRKFWRSASWSASRAAAEPPQDGAAPGAGGQARRVPPPPPLTPRSMSAKARSCLPPLQPLAITRRSLDEWPKAGSDDVGEWPNPTTPGASKVDGGPSSAKPGEGLRLDLSSLRMQGRKDQIAFFDKECSKVAEHVYLGGDAVAKNRDILRKNGITHVLNCVGFVCPEYFKSDLVYRTLWLQDSPTEDITSILYDVFDYFEDVREQGGRVFVHCCQGVSRSTSLVIAYLMWREGQSFDDAFQFVKAARGIANPNMGFACQLLQCQKRVHAIPLSPNSVLRMYRMAPHSQYAPLHLVPKMLNEPSPAALDSRGAFIVHVVSSIYVWVGMKCDPVMEKDARAAAFQVVRYEKVQGHIKVVREGLEQQEFWDAFSSTPINSDSNSKVSKDQIDSASKSNPGSRKVESYDADFELVYKAITGGVVPAFSTSGAGDETHLPARESSWSLLRHKFISRSLARVYSDSALIRDFDPRVDRVQHLAAEASTSPPFLSPSSLSSDSSVSSKYSSDSPSLSPSTSSPPSFGLSPASSNLPHTLVPSSRSPLSQSSNQEASKPGLESKRSPSKTSSIAERRGGFTLLKLPSFQKDLVLPPRVPSSIRRTEEVSDKSSTNGVKQLTGECCSEKCTGNSSISHPETRLTERTDCNSEDCSNAQLVVYQWPSMEKLTTFARKDLDPKSVLFFVASNASRREAVKMVYVWVGDENESSKSDDTVDWQKVTGDFLHLKGLSDALPVKVFKEHETENLLEVLNVS*

>T_aestivum_Traes_1AS_73C2E93D4.2
PKAGSDDVGEWPNPTTPGASKAGGGGGGPGSAKPGEGLRLDLSTLRSQGRKDQIAFFDKECSKVAEHVYLGGDAVAKNRDILRKNGITHVLNCVGFVCPEYFKSDLVYRTLWLQDSPTEDITSILYDVFDYFEDVREQAGRVFVHCCQGVSRSTSLVIAYLMWREGQSFDDAFQFVKAARGIANPNMGFACQLLQCQKRVHAIPLSPNSVLRMYRLAPHSPYAPLHLVPKMLNEPSPAALDSRGAFIVHVLSSIYVWVGIKCDTVMEKDARAAAFQVVRYEKVQGQIKVVREGLEQPEFWDAFSSAPINSDSKMKLGKEQIDSPSRTGVGSRRVESYDSDFELVQKAIAGGVVPAFSSSGTEDETHLPARESSWSLLRRKFISRSLSRVYSDSALIRDLDPRVQHLTAEASISPPFLSPSSLSSDSTISSKYSSDSPSLSPSTSSPPSLGLSPASSNLPHALVPSSRSPLRQSSNAEHSKPILGSIRSPSKVSSIAERRGGFSCLKLPSLPKELVLPPRAPSIHKAEEATDKSNTNGVKQLTGVSCPEKCTGTSSTATDSNSEATVHGETILIEHTNSEACNYVQLLVYRWPCMEKLTAFARKDLDPKTVFIFVAPNASRSAEAVKMVCVWVGGEYECSKGVESIDWQQVAGDFLNQKGFSNTLPVKVRAYCILYIFILCILVCLL

>U_panicoides_Transcript_14144
SAKPGEGLRLDLSSLRSQGRKDQIAFFDKECSKVAEHVYLGGDAVAKNRDILRKNGITHVLNCVGFVCPEYFKSDLVYRTLWLQDSPTEDITSILYDVFDYFEDVREQGGRVFVHCCQGVSRSTSLVIAYLMWREGQSFDDAFQFVKAARGIANPNMGFACQLLQCQKRVHAIPLSPNSVLRMYRMAPHSQYAPLHLVPKMLNDPSPAALDSRGAFIVHVLSSIYVWVGMKCDPVMEKDARAAACQVVRYEKVQGQIKLVREGLEPQEFWDAFSGMPLNSDSNTKVSKDQIDSASKSNPGSRKVESYDADFELVYKAITGGVVPAFSTSGAADETHLPARESSWSLLRHKRISRSLARVYSDSALIRDFDPRVDRVQHLAAEASTSPPFLSPSSLSSDSSVSSKYSSDSPSLSPSTCSPPSFGLSPASSNLPHALVPSSRSPLSQSSNEEASKPGLDSIRSPSKTSSIAERRGGFTLLKLPSLQKDLVLPPGVPSSIRRAEEVSDKSSTNGVKLTGECCAEKCTGNSSISHPETRLNERTDSNSEACSNSQLLVYQWPSMEKLTTFARKDLDPKSVLIFVASNASRREVVKMVYVWIGDENDSSKSVDSVDWQKVTGDCLHLKGLSDALPVKVFKGHETEKLLEVLNVS
