# Supplementary material for: Multiple mechanisms for enhanced plasmodesmata density in disparate subtypes of C4 grasses
Source: J Exp Bot. 2018 Jan 2;69(5):1135–45. doi: 10.1093/jxb/erx456 (PMC6018992; doi:10.1093/jxb/erx456)
Supplement: Dataset S1 [file erx456_suppl_jexbot210930-file001.zip › Data_File/7.seqs]

>Z_mays_GRMZM5G898684_P01
MPPLLTSSSVPALPLAAWSRYRLRVAASNAASAPDGAGATARCTSTGGFPSFLPGAVERIRDGAAIRLAKRIERVPVQTSFSGSAISSSCVRPLKQQQDGDPVVLLHGFDSSVLEWRYTYPLLEEAGLEAWAVDILGWGFSDLETRPPCDVASKREHFYQFWKSYIKRPMVLVGPSLGAAVAIDFSVNYPEAVSKLIFIGASVYSEGPKDMTRMPKFVSYAGVFILKSLPLRFLATRLAFKKTPNEFFDWVQIGRLHCLLPWWEDATVDFMIRGGYNVINQIKQVKHKCLILWGEDDGIISSKLAYRLHQELPDAILRQVRQCGHIPHVEKPREAAKHVLEFLARNTSDKSDQSPSEPSDKSDQSPSEPSVVVNR*

>A_pectinata_Transcript_36566
ADAGATAASAASAGERRCGGFPPFLPQAVERIRDGDAIRLAKRIERVPVQTGFSKTPILSSCVRPLEQQQGGDPVVLLHGFDSSCLEWRYTYPLLEAAGLEAWAVDILGWGFSDLEARPPCDVASKREHLYQFWRTYIKRPMVLVGPSLGAAVAIDFSVNYPEAVSKLIFIGASVYTEGPKDMTRMPKFVPYVGVSILKSLPLRLFATRLAFKEIPGGLYFDWVQIGRLHCLLPWWEHATVDFMVRGGYNVLSQIKQVKQKCLIIWGEDDGIISSKLAYRLHQELPDATLRMVGQCGHIPHVEKPREAAKHVLEFLEVDKAKKVDRSSLVTSVFANR

>B_distachyon_Bradi1g22250.2.p
MPPLVASSFSPVLPPPAPSRARFRVAASADVGANGRAAAAAASAVGGDGFPPFLPRAVERIRDGAAIRLAKRIERVPVQLIPLNQSPLQTSFSKSPILSSCVRPLRQQQDSDPVVLLHGFDRCSSCLEWRYTYPLLEEAGLETWAVDILGWGFSNLETRPPCDVGSKREHLYQFWKSYIRRPMVLVGPSLGAAVAIDFAVHYPEAVSKLIFIGASVYAEGTKDMTRLPKFVPYAGVKHRCLVLWGEDDGIISNKQAYRLQQELPSAILRQVGQCGHIPHVEKPREAAKHLLDFLAIEKTEKADQALSV*

>C_ciliaris_Transcript_10577
SSCVRPLKQQQDADPIVLLHGFDSSCLEWRYTYPLLEEAGHEAWAVDILGWGFSDLATRPPCDVASKREHLYQFWKSYIKRPMVLVGPSLGAAVAIDFSVNYPEAVSKMIFIGASVYSEGPKHMTRMPKFVSYAGVFILKSLPLRFLATRLAFNNTPNEFFDWVQIGRLHCLLPWWEDATVDFMIRGGYNVIKQIKQVKHRCLIMWGEDD

>C_gayana_Transcript_15838
SADAASAGVRVGGANTGFPSFLPSAVERIRDGDAIHLAKRIERVPVQTGFSKAPILSSCVRPLEQQKAGDPLVLLHGFDSSCLEWRYTYPLLEEAGLEAWAVDILGWGFSDLEARPPCDVASKREHLYQFWRTYIKRPMVLVGPSLGAAVAIDFSVNYPEAVSKLIFISASVYTKGPKDMTRMPKFVPYAGVSILKSLPLRLLATRLAFKEIPGGLYFDWVQIGRLHCLLPWWEDATVDFMVRGGYNVLSQIKQVKQKCLIIWGEDDGIISSKLAYRLHQELPDATLRMVGQCGHIPHVEKPREAAKRILEFLEGDKAKKVERSSFVTSVLANR

>L_fusca_Transcript_12419
SFLPPAVERIRDGDAIRLAKRIERVPVQTGFSKTPILSSCVRPLEQQQEGDPLVLLHGFDSSCLEWRYTYPLLEEAGLEAWAVDILGWGFSDLEARPPCDVASKREHLYQFWRTYIKRPMVLVGPSLGAAVAIDFSVNYPEAVSKLIFISASVYTEGPKDMTRMPKFVPYAGVSILKSLPLRLFATRLAFKEIPGGLYFDWVQIGRLHCLLPWWEDATVDFMVRGGYNVLSQIKQVKQKCLIIWGEDDGIISSKLAYRLHQELPDATLRMVGQCGHIPHVEKPREAAKHVLEFLEGDKAKKVDRSSLVTSVLANR

>O_sativa_LOC_Os07g41080.1
MPPLLLASSSSSSPALAPPRPSCRGRVRVAAASAGVNGRAGGGGGGGGFPGFLPAAVERIRDEPAIRLAKRIERVPVQASCCLNPSPPPQNLSKMTGFSQSPILSSCVRPLKQQQDRDPVLLLHGFDRCKLQHLNVSGYCLIEKRPPGDVASKREHLYQFWRSYIRRPMVLVGPSLGAAVAIDFTVNYPEAVSKLIFISASVYAEGTRDMTRMPRFVPYAGVFLLKSLPLRYFATLLAFYKIPGGPAGLFDWVQIGRLHCLLPWWEDALVDFMMNGGYNVLNQINQVKHKCLILWGEEDGIISNKQAYRLHQELPDAILRQVRECGHIPHVEKPSEVLKHVLDFLGTERRPEKAEQGSSLPSTVGGPPAYSLLGLNTKEKDVLSFHKCPDGDEKKTNLLMRMPGAEERLVLFEADMYDAATFEPAIAGCDFVFLIATPIHHDPRSTKGYYRSLSVSNSPSPCANPGHYIALVTLRVAEEMRPPPPPPPARAEQHGTGTVRVTRVKLLKPRDALLLGQAYRLITVDEYKNTTEAAVDATRIILQQCERSKTVKRIIHTASVTAASPLREDGGGGGYKDFINDCCWTPLNFSHRYSNALLDAYLSSKTLSEKELLRYNESERPAFEVVTLACALVGGDSIQPYHTLSMHPGDRVAAHRPVVGEGVRVKVDTNKLVDLGFKYKYEVDETLDHSVEYTKRMGLL*

>P_antidotale_Transcript_25112
DGAAIRLAKRIERVPVQTDFSGSPIRSSCVRPLKQQPDADPIVLLHGFDSSCLEWRYTYPLLEEAGHETWAVDILGWGFSDLATRPPCDVSSKREHLYQFWKSYIKRPMVLVGPSLGAAVAIDFSVNYPEAVSKMILIGASVYSEGPKDMTRMPKFVSYAGVLILKSLPLRFLATRLAFNNTPNEFFDWVQIGRLHCLLPWWEDSTVDFMIRGGYNVIKQIKQVKHRCLILWGEDDGIISSKLAYRLHQELPDAILRQVRQCGHIPHVEKPSEAAKLVLEFLERDKAENTDRASSVTPVLTNS

>P_bisculatum_Transcript_30209
LPRAVERIRDGAAIRLAKRIERVPVQTGFSGSPILSSCVRPLKQQQEADPIVLLHGFDSSCLEWRYTYPLLEEAGLEAWAVDILGWGFSDLATRPPCDVASKREHLYQFWKSYIKRPMVLVGPSLGAAVAIDFSINYPEAVSKLIFIGASVYSEGPKDMTRMPKFVSYAGVFILKSLPLRFLATRLAFNKTPTEFFDWVQIGRLHCLLPWWEDATVDFMIRGGYNVIKQIKQVKHKCLIMWGEDDGIISSKLAYRLHQELPDAILRQVRQCGHIPHVEKPREAVKLVLEFLERDKAEKAATPVLTNI

>P_maximum_Transcript_15592
QTGFSGSPILSSCVRPLKQQQDADPIVLLHGFDSSCLEWRYTYPLLEEAGHEAWAVDILGWGFSDLATRPPCDVASKREHLYQFWKAYIKRPMVLVGPSLGAAVAIDFSTKYPEAVSKLIFIGASVYSEGPKEMTRMPKFVSYAGVFILKSLPLRFLATSLAFNKTPNEFFDWVQIGRLHCLLPWWEDATVDFMIRGGYNVLKQIKQVKHKCLILWGEDDGIISSKLAYRLHQELPDATLRLVRQCGHIPHVEKPREAAKLVLEFLKRDNAEKTDRASSVTPVLTNS

>P_miliaceum_Transcript_8661
GAAIRLAKRIERVPVQTGFSGSPILSSCVRPLKQQQDADPIVLLHGFDSSCLEWRYTYPLLEEAGLEAWAVDILGWGFSDLATRPPCDVASKREHLYQFWKSYIKRPMVLVGPSLGAAVAIDFSINYPEAVSKLIFIGASVYSEGPKDMTRMPKFVSYAGVFILKSLPLRFLATRLAFNKTPNEVFDWVQIGRLHCLLPWWEDATVDFMIRGGYNVIKQIKQVKHKCLIMWGEDDGIISSKLAYRLHQELPDAILRQVRQCGHIPHVEKPREAAKLVLEFLERDRAEKADQASSVTPVLTNG

>Paspalum_Transcript_18458
NPPLLQRAGKRAAKPNQMQLLLTSSSLPALQLPSAALAKARVRVAASAAASAPDGAGAAASGTSAGRFPVFLPQAVERIRDGAAVRLAKRIERVPVQTGFLESPILSSCVRPLKQQQDSDPVVLLHGFDSSCLEWRYTYPLLEEAGLEAWAVDILGWGFSDLETRPPCDVASKREHLYQFWKSYIKRPMVLVGPSLGAAVAIDFSINYPEAVSKMIFIGASVYSEGPKDMTRMPKFVSYAGVFILKSLPLRFLATRLAFNKVPTEFFDWVQIGRLHCLLPWWEDATVDFMIRGGYNVINQIKQVKHKCLILWGEDDGIISSKLGYRLHQELPDAILRQIRQCGHIPHVEKPREAVKHVLEFLARNKSKGSNRAPSVPSVPVNS

>S_bicolor_Sobic.002G366300.1.p
MPPLLTSSSLPALPLPPLAASPRSRLRVAASTPDGAGATARGTSAAGFPSFLPQAVERIRDGAAIRLAKRIERVPVQTGFSESAIPSSCVRPLKLQQDGDPVVLLHGFDSSVLEWRYTYPLLEEAGLEAWAVDILGWGFSDLEARPPCDVASKREHLYQFWKSYIKRPMVLVGPSLGAAVAIDFSVNYPDAVSKLIFIGASVYSEGPKDMTRMPKFVSYAGVFILKSLPLRFLATNLAFKKAPNEFFDWVQIGRLHCLLPWWEDATVDFMIRGGYNVINQIKQVKHKCLIMWGEDDGIISSKLAYRLHQELPDAILRQVQQCGHIPHVEKPREAVKHVIEFLARNTSNKSDQSSSEPSVLVNR*

>S_viridis_Sevir.2G391100.1.p
MPLLLTSSSLPALPPPLAASSRARVRVAASAAASAPDGAAASGTSAGGFPSFLPRAVERIRDGAAIRLAKRIERVPVQTGFSVSPIQSSCVRPLKQQQDADPIVLLHGFDSSCLEWRYTYPLLEEAGHEAWAVDILGWGFSDLATRPPCDVASKREHLYQFWKSYIKRPMVLVGPSLGAAVAIDFSINYPEAVSKMIFIGASVYSEGPKDMTRMPKFVSYAGVFILKSLPLRFLATRLAFNNTPNEFFDWVQIGRLHCLLPWWEDSTVDFMIRGGYNVIKQIKQVKHKCLIMWGEDDGIISSKLAYRLHQELPDAILRQVRQCGHIPHVEKPREAAKLVLEFLERDKAENTDRASSVTPVLTNS*

>T_aestivum_Traes_2AS_7EC007005.1
MPPLLTLSSSPALPPPAPRRARFRVAASADVGATAPAAGNDFPSFLPRAVERIRDGAALRLAKRIERVPVQTGFSKSPIPSSCVRPLKQQQSADPVVLLHGFDSSCLEWRYTYPLLEDAGLETWAVDILGWGFSNLETRPPCDIVSKREHLYQFWRSYIKRPMVLVGPSLGAAVAIDFAVNYPEAVSKLIFIGASVYAEGTKDMTRMPKFVPYAGVFVLKSLPLRLFATRLAFYKIPDGFFDWVQIGRLHCLLPWWEDATVNFMITGGYNVINQIKQVKQKCLVLWGEDDGIISNKQAYRLQQELPSAILRQVGQCGHIPHVEKPREAAKHVLDFLGGDGVDKADQASSLSST*

>U_panicoides_Transcript_11644
LKQQQDADPIVLLHGFDSSCLEWRYTYPLLEEAGHEAWAVDILGWGFSDLATRPPCDVASKREHLYQFWKAYIKRPMVLVGPSLGAAVAIDFSTKYPEAVSKLIFIGASVYSEGPKEMTRMPKFVSYAGVFILKSLPLRFLATRLAFNKTPNEFFDWVQIGRLHCLLPWWEDATVDFMIRGGYNVLKQIKQVKHKCLIVWGEDDGIISSKLAYRLHQELPDATLRLVRQCGHIPHVEKPREAAKLVLEFLERFKAEKTDRASSVTPVLGNS
