# Supplementary material for: Multiple mechanisms for enhanced plasmodesmata density in disparate subtypes of C4 grasses
Source: J Exp Bot. 2018 Jan 2;69(5):1135–45. doi: 10.1093/jxb/erx456 (PMC6018992; doi:10.1093/jxb/erx456)
Supplement: Dataset S1 [file erx456_suppl_jexbot210930-file001.zip › Data_File/16.seqs]

>Z_mays_GRMZM5G811069_P01
MDSRGFDSAGRIFSSATEMWTEELGSSITASTAGEAEAAPAPAAAAEASEEVGGDGKRKEWYSKAIAYWQGVEASTEGVLGGYGCVNDADVKGSDAFLRPLLADRFGTAKRHLVALDCGSGIGRVTKNFLLTHFNEVDLVEPVSHFLEAARENLTGCMDQGEDSHKAANFYCVPLQDFTPEEGRYDVIWIQWCIGQLPDDDFISFFNRAKAGLKPDGFFVLKENIARNGFVLDKVDNSVTRSDAYFRDLFKRSGLYILSVKDQKELPKELFAVKMYALVTSQPKIQNSGKRRRPRNSPRMIRS*

>A_pectinata_Transcript_16282
EAGGDGKRKEWYSKAIAYWQSVEASTEGVLGGYGCVNDADVKGSDGFFRPLIAERFGTAKRHLVALDCGSGIGRVTKNLLLRHFNEVDLVEPVPHFLEAARENLTGGMMDQGEDSHKAVNFYCVPLQNFTPEEGRYDVIWVQWCIGQLPDDDFISFFNRAKIGLKPDGFFVLKENIAKNGFVLDKEDNSVTRSDPYFRELFKKCGLYIHSVKDQKELPKELFAVKIYALVTDQPKIQNKGKRRRPKHSPRMIR

>B_distachyon_Bradi1g06780.1.p
MDSRGYDSTGREFSSATEMWAEEIGATSAAPAMEAEVAPTAAAAASNGDTGDEAGGEVKRKDWYSKGIAYWQGVEASTEGVLGGYGCVNDADVKGSDAFLRPILAERFGTAKRHLVALDCGSGIGRVTKNFLLRHFNEVDLVEPVSHFLEAARENLTGCMDVGQDTHRAANFYCIALQDFTPDEGRYDVIWIQWCIGQLTDDDFVSFFNRAKVGLKPDGFFVLKENIARNGFVLDKEDSSVTRSDAYFKELFKKCGLYIHSIKDQKELPEELFAVKMYALVTSQPKIPKNGKRRRPKNSPRVIRS*

>C_ciliaris_Transcript_12470
NEVDLVEPVSHFLEAARENLTGCMDQGEDSHQAANFYCVPLQDFTPEEGRYDVIWIQWCIGQLPDDDFISFFNRAKVGLKPDGFFVLKENIARNGFVLDKVDNSVTRSDPYFRELFKRCGLYILSGKDQKELPKELFAVKMYALVTSQPKLQNSGKRRRPKNKPRMIRS

>C_gayana_Transcript_2602
EDAGGDGKRREWYSKAIAYWQSVEASTEGVLGGYGCVNDADVKGSDAFLRPLITERLGTAKRHLVALDCGSGIGRVTKNLLLRHFNEVDLVEPVPHFLEAARENLTGGMMDQGEDSHKAVNFYCVPLQDFTPEEGRYDVIWVQWCIGQLPDDDFISFFNRAKIGLKPDGFFVLKENIAKNGFVLDKEDNSVTRSDTYFRELFKRCGLYIHSVKDQKELPKELFAVKMYALVTDQPKIQNNGKRRRPKNSPRMIRS

>H_vulgare_MLOC_77253.1
MWAQEIGATTSASVSEVAPSAAAPASNGDAGEEAGGEGKREEWYSKAIAYWQGVEASTEGVLGGYGCVNDADVKGSDAFLRPLLAERFGAAKRHLVALDCGSGIGRVTKNFLIRHFNEVDLVEPVAHFLEAARENLSNCMDVEHDTHKAVNFYCIPLQDFTPEEGRYDVIWIQWCIGQLTDDDFISFFTRAKVGLKPDGFFVLKENIAKNGFVLDKEDNSVTRSDAYFRELFNKCGLYIHNIKNQKELPEELFAVRMYALVTSQPKVTKNGKRGRSKNMPRVIRS

>L_fusca_Transcript_38274
LVQLAHTHSSFVVPAATAAAGEMDFRGYDSVGRIFSNATEMWVAELGSTASASSSWAAEATPAAAAAAAGNGSVGEDGKRKEWYSKAIAYWQSVEASTEGVLGGYGCVNDADVKGSDAFIRPLILERFGTAKRHLVALDCGSGIGRVTKNLLLRHFNEVDLVEPVPHFLEAARETLIGGMMDQGEDSHKAVNFYCVPLQDFTPEEGRYDVIWVQWCIGQLPDDDFISFFNRAKIGLKPDGFFVLKENIAKNGFVLDKEDNSITRSDPYFRELFKKCGLYIHSVKDQKELPKELFAVKMYALVTDQPKIQNKGKRRRPKNSPRMIRS

>O_sativa_LOC_Os03g56830.1
MDSRGFDSEGREFSSATEMWAHEIGAAADAPVSAAVAEPAPAPAAGSNGVAGEEEAGGGGKREEWYSKAIAYWQGVEASTEGVLGGYGCVNDVDVKGSDAFLRPLLAERFGAARRHLVALDCGSGIGRVTKNFLLRHFNEVDLVEPVSHFLEAAQENLTECMEVGEDTHKAANFYCVPLQDFTPDEGRYDVIWIQWCIGQLPDDDFISFFNRAKIGLKPNGFFVLKENIARNGFVLDKEDNSITRSDAYFKELFKKCGLYIHSIKDQSDLPKELFAVKMYALVTEKPKIQKNGKRRRPKNSPPVEKSVSDNNSLSVPRFVPADFETRLELIPFVRGVSQLVSPASGPSPFTELNEFDEGCTAVTRSGTFSPLQHGAVRSGPPRRVQGPSTSARGRPWSKKPGARGGGRIPKAG*

>P_antidotale_Transcript_36753
AAEASNGGAGEEASGDGKRKEWYSKAISYWQGVEASTEGVLGGYGCVNDADVKGSDAFLRPLLAERFGTAKRHLVALDCGSGIGRVTKNFLLRHFNEVDLVEPVSHFLEAAQENLTGFMDQGEDSHKAANFYCVPLQDFTPEEGRYDVIWIQWCIGQLPDDDFISFFNRAKVGLKPDGFFVLKENIARNGFVLDKVDNSVTRSDPYFRELFKKCGLYILSVKDQKELPKELFAVKMYALVTSQPKMQNSGKRRRPKNKPRMIRS

>P_bisculatum_Transcript_21645
DAFLLPLLAERFGTAKRHLVALDCGSGIGRVTKNFLLRHFNEVDLVEPVSHFVEAARENLTGCMDQGEDSHKAANFYCVPLQDFTPEEGRYDVIWIQWCIGQLPDDDFISFFNRAKVGLKPDGFFVLKENIARNGFVLDKVDNSVTRSDPYFRELFKKCGLYILSVKDQKELPKELFAVKMYALVTSQPKIQNSGKRRRPKNSPRRIRS

>P_coloratum_Transcript_26810
GVLGGYGCVNDADVKGSDAFLRPLLAERFGTAKRHLVALDCGSGIGRVTKNFLLRHFNEVDLVEPVSHFLEAARENLTVCMDQGEDSHKAANFYCVPLQDFTPEEGRYDVIWIQWCIGQLPDDDFVSFFNRAKVGLKPDGFFVLKENIAKNGFVLDKADNSVTRSDPYFRELFKKCGLYILSVKDQKELPKELFAVKMYALVTSQPKIQNIGKRRRSKNSPRMIRS

>P_maximum_Transcript_8853
AYWQGVEASTEGVLGGYGCVNDADVKGSDAFLRPLLAERFGTAKRHLVALDCGSGIGRVTKNFLLKHFNEVDLVEPVSHFLEAARENLTGYMDQGEDSHKAANFYCVPLQEFTPDEGRYDVIWVQWCIGQLPDDDFISFFNRAKVGLKPDGFFVLKENIARNGFVLDKVDNSVTRSDPYFRELFKKCGLYILSVKDQKELPEELFAVKMYALVTSQPKIQKSGKRRRPKNAPRRIRS

>P_miliaceum_Transcript_6932
FGTAKRHLVALDCGSGIGRVTKNFLLRHFNEVDLVEPVSHFLEAARENLTGCMDQGEDSHKAANFYCVPLQDFTPEEGRYDVIWIQWCIGQLPDDDFISFFNRAKVGLKPDGFFVLKENIARNGFVLDKVDNSVTRSDPYFRELFKKCGLYILSVKDQKELPEELFAVKMYALVTNQPKIQNSGKRRRPKNSPRMIRS

>S_bicolor_Sobic.001G069600.2.p
MDSRGFDSAGRVFSSATEMWAEELGSSATASTTAEAASPATATEGSGGASEEGAGDGKRKEWYSKAIAYWQGVEASTEGVLGGYGCVNDVDVKGSDAFLRPLLADRFGTAKRHLVALDCGSGIGRVTKNFLLRHFNEVDLVEPVSHFLEAARESLTGYMDQGEDSHKAANFYCVPLQDFTPEEGKYDVIWIQWCIGQLPDDDFISFFNRAKVGLKPDGFFVLKENIARNGFVLDKEDNSVTRSDPYFRELFKRCGLYILSVKDQKELPEELFAVKMYALVTSQPKIQKSGKRRRPKNSPRMIRS*

>S_viridis_Sevir.9G067500.1.p
MDSRGFDSAGRVFSNATEMWVEELGSTATATTSAAAEAEAAPTTAAAAGNGDAGEEASGDGKRKEWYSKAIAYWQGVEASTEGVLGGYGCVNDADVKGSDAFLRPLLAERFGTAKRHLVALDCGSGIGRVTKNFLLRHFNEVDLVEPVSHFLEAARENLTGCMDQGEDSHKAANFYCVPLQDFTPEEGRYDVIWIQWCIGQLPDDDFISFFNRAKVGLKPDGFFVLKENIARNGFVLDKVDNSVTRSDPYFRELFKKCGLYILSVQDQKELPKELFAVKMYALVTSQPKMQNSGKRRRPKNKPRMIRS*

>T_aestivum_Traes_5AL_FD1216172.1
EWYSKGIAYWQGVEASTEGVLGGYGCVNDADVKGSAAFLRPLLTERFGAAKRHLVXLDCGSGIGRVTKNFLIKHFNEVDLVEPVAHFLEAARENLSSCMDVEQDTHKAANFYCTPLQDFTPEEGRYDVIWIQWCIGQLTDDDFISFFNRAKVGLKPDGFFVLKENIAKNGFVLDKEDNSVTRSDAYFRELFNKCGLYIHSIKNQKELPEELFAVRMYALVTSQPKVTKNGKRGRPKNSPRIIRS*

>U_panicoides_Transcript_19046
GSGIGRVTKNFLLNHFNEVDLVEPVSHFLEAARENLTGCMDQGEDSHKAANFYCVPLQEFTPEEGRYDVIWIQWCIGQLPDDDFISFFNRAKVGLKPDGFFVLKENIARNGFVLDKEDNSVTRSDPYFRELFKKCGLYILSVKDQKELPKELFAVKMYALVTSQPKIKNSGKRRRPKNAPRRIRS
