# Supplementary material for: Multiple mechanisms for enhanced plasmodesmata density in disparate subtypes of C4 grasses
Source: J Exp Bot. 2018 Jan 2;69(5):1135–45. doi: 10.1093/jxb/erx456 (PMC6018992; doi:10.1093/jxb/erx456)
Supplement: Dataset S1 [file erx456_suppl_jexbot210930-file001.zip › Data_File/36.seqs]

>Z_mays_GRMZM2G119745_P01
MAMEIPAQVRRYWLPILLFTAGFLFQVLVLPRHFPPTHYDVLGVERFASVERVVEAYESLSKEWLSETSHQPTVDIIKIRYAYELLTNPVLKRDYDLFGLDEHKDVLERVKEQYQMVHFLKIDLPLLKDSVVSLIDDAFNVLTHESFMSAISEEYPLIILVYSKGSPRCAQFIEYWKQIGTQLDGIVRTAMVEVGDSQVAGYFAEKRFSKRPFFRNGVPTLVAYPANCKSPSCYMRYPGGLFVDSVVDWVATSVVGLPRILYYSKETLGPQFIGKSGNHKVKTIFFSSTGERAAPFVRQAAQEYSSYSSFGFVLWREDESQIWWNSLGVESAPALVFLKGPGTTPFVHHGIFSKSEFIEMMEEHKHHELRQLRSDTSLELGCDARGHSRAGNDAAIWYCVIVAGRPGAELSKKRQILRKAQDKLLGDVDRSAGNVDNSVETSSAATAFKDDRLTFVWLDGEVQKQICAFYLATDYTGACGPRDFGDDNDKPEIFIVRFQRNATYEALKAEKKNNLVDVLQGQHADASQLVARYKGPVEIEEINRWISQIIKDGDTREIPYFTSKVPDLVPEETSKAWNSKSIRSAGKSLKENIGFHFQDYLTHPMIGSTLLMCGCISMGILWFRNNTPTQSTRQEKARKDKAKRPRPKLSTSLFGEPSVPDVDPKDARQWEMSSSDSD*

>A_pectinata_Transcript_35826
GYLSAFSAPMAMEIPPVVRRYWLPISLITAGFLFQLLVLPRSYPPTHYDVLGIERFASLERVVEAYEELSKEWLSETNHQSTVDIIKIRYAYELLTNPILKRDYDLFGLDEHMDVLERVKEQYQKEHFLKIDLPMLKDSLVNVPDYAFNVLTHESFMRAIAEEYPLLIMVYSKGSARCAQFIEYWKQIGARLDGVAKTAMVEVGDLQLAGHFAEVRFSKQPFFRNGVPALVAYPADCRRPSCYMRYPGGLFVDSVVDWVATSVVGLPRILYYSKETLGPQFIGKGSPHKVKVVFFSSTGERAAPFLRQAAQEYSSYVSFAFVLWKEDESQIWWNSLGVESAPALVFLKGPGTKPVVHHGTFSKSEFTEMMEEHKHQELQQLRSDTSLELGCDARGHSRAGNDTTIWYCVVVAGRPGVALSKKRQVLRKAQDQLIDAWNVVNSVEIASAATALKDNRLTFVWLDGEVQKQICAFYLATDYNGACGPRGFGDDNDKPELFIVRFQRNATYEALKAEKRNNLMEAIQGQHGSDASQLVARYKGPDEIQEINKWVSQIIKDGDTREIPYFTSKVPDLVPEETSKEWLRSTKSIRSATKSLRKNINFHFQDYLTDVRIGPTLLMSGCILLGMIWLRNNQPNQSARQDKAPKDKTKRPRPKLSTSLFGQPSDSITDVEPKDARQWEMTDSDSD

>B_distachyon_Bradi1g20410.2.p
MAIPEEVRRYWLPILFAAAGFLFQLLVLPKSFPPSHYDALGVERYAPVERVVEAYERLSKEWLAETNHQSTVDIIKIRYAYELLTNPILKRDYDLFGLDQHMDVLERVKEQYQKEHFLKIDLPLLKDSSVHSVDHAFNVLTYESFLSAIAENYPLLILVYSKGSPRCAQFIEYWKQIDTRLDGLANTAMIELGDVQLAGHFAEKRFSKQPFFRNGIPALVAYPANCRSPSCYMRYPGELSVDSVVDWVASSIVGLPRILYYSKETLGPQFIGKTGPHKVKVIFFSSTGERALPFLRQAAQEYSSYASFAFVLWREEESQIWWNSLGVESAPAIVFLKGPGAKPVVYHGTFSKSEFTEIMKEHKHQELPQLRSDTSLELGCDARGHSRARKEDTMIWYCVIVAGRPGVELSNKRQILRKAQDQLISSVDASTTGSANDLVDVSSAATALKDDRLTFVWLDGELQKKICAFYLATDFNGACGPRGFGDDNDKPEVFIVRFQRNATYEALKAEKKNNLIETLQGQDAADASQLVARYNGPDEIQEYFRLFWAFWQIKRWISKIITDGDIREIPYFTSKVPDLLPEETRKEWLSGTKSIRSAGKSLKERVQNSGFNFREYLTDPRVGPTLLLCACISWGTIWFKHSQSTKNSSQAEAPKDKAAKRRRPKLSTSLFGQPESVADPEPKDARQWEMEDSDSD*

>C_ciliaris_Transcript_4579
GIERFAPVERVVEAYERLSKEWLSETNHQPTVDIIKIRYAYELLTNPILKRDYDLFGLDEHMDVLERVKEQYQKEHFLKIDLPLLKDSIASVTDDGFNVLTLESFKAAISEEYPLIILVYSKGSRRCAQFVEYWKQIGTRLDGIAKIAMIEVGDSQLAGHFTEKGFSKQPFFRNGVPAIVGYPANCRSPSCYMRYPGGLFVDSVVDWVATSVVGLPRILYYSKEALGPQFIGKSGNHKVKAIFFSSTGERAAPFLRQAAQEFSSYVSFAFVLWREDESQIWWNSLGVESAPALVFLKGPGTKPVVHHGTFSKSEFTEMMEEHKHHELRQLRSDTSLELGCDARGHSRAGNDAAIWYCVIVAGRPGVELSKKRQILRKAQDQLIGAVGGSTSGNVDGSVEISSAATALKDERLTFVWLDGEVQKQICAFYLATDYSGACGPRGFGDDNDKPEIFIVRFQRNATYEALKAENRNNLMEALQGQHTYASQLVARHKGPDEIQEINRWISQVIKDGDTREIPYFTSKVPDLVPEETSKEWPSTKSIRSAGKSLKENIGFRFRDYLTDPRIGSTLLMCGCVSLGIIWLKNNKPAQSTRQERAPKDRTKRPRPKLSTSLFGQPSESIADVEPKDARQWEMSDSDSD

>C_gayana_Transcript_38995
VERVVEAYEQLSKEWISETNHQSTVDIIKIRYAYELLMNPILKRDYDLFGLDEHTDVLERVKQQYQKEHFLKIDLPLLKDSLVNVPDYAFNVLTHESFMDSIAEEYPLLIMVYSKGSVRCAQFIEYWKQIGARLDGVAKTAMVEVGDLQLAGHFAETRFSKQPFFRNGIPALVAYPADCSSPSCYMRYTGGLFVDSVVDWVATSVVGLPRILYYSKEALGSEFIGKGSHHKVKVIFFSSTGERAAPFLRQAAQEYSSYASFAFVLWKEDESQIWWKSLGVESAPALVFLKGPGAKPVVHHGTFSKSEFAELMEEHKHQDLRQLRSDTSLELGCDARGHSRAGSDTTIWYCVVVAGRPGVTLSKKRQVLREAQDQLIDAVDKSASGNVDNSVEISSAATALKNNRLTFVWLDGEVQKQICAFYLATDYNGACGPRGFGDDNDKPELFIVRFQRNATYEALKAEKRNNLMEALQGQHGSDASQLVARYKGPDEIQEINQWVSQIIKDGDTREIPYFTSKVPDLVPEETSKEWLRSTKSIRSATKNLRKSIDFHFRDYLTDVRIGPTLLMSGCISLGMIWFRNNQPNQSARQEKAPKDKTKRPRPKLSTSLFGQPSDSIIDAEPKDARQWEMTDSDSD

>O_sativa_LOC_Os07g43870.3
MAIPAEVRRYWLPILLAAVGFLFQLLVLPISFPPTHYYALGIERFAPVERVVEAYEQLSKEWLAETNQQTTVDIIKIRYAYELLTNPILKRDYDLFGLDHHKDVLEKVKEQYQKEHFLKIDLPLLKDSSVQSTDYAFNVLGYESFMHTIADEHPLLIMVYSKGSPRCAQFIEKWKQIGSRLDGVANTAMVELGDVQLTGHFAEQRFSKQPFFRNGLPTLVAYPADCRSPSCYMRYPGELFVDSVVDWVATSVVGLPRILYYSKETLGPEFIGKSGHHKVKVIFFSSTGERAAPFLRQAAQEYSTYASFAFVLWKEDESQIWWNSLGVESAPSLVFLKGPGAKPIVYHGTFTKSEFTKIMEEHKHQELPQLRSDTSLELGCDARGYSRAGNDIAIWYCVIVAGRPGIELSKRRQILRKAQDQLFSDVDASTSENVDSSVVVSSAAAALKDDRLTFVWLDGEVQKKLCAFYLATDYSGACGPGGFGDDNDKSELFIVRFQRNATFEALKAEKTNNLMEALQRQHTADASQLVARYKGPDEIEEINKWISQIIKDGDTREIPYFTSKVPDLVPEETSKEWIKSTKSIRSAGNSVKQRIQSSGFHFGDYLTDPRIGPALLMSACISMGIIWYKSNQRTQTTEDGAPPKDKTKKRRPRPKLSTSLFGQPEYPADADPEPKDARQWEMTDSDSD*

>P_antidotale_Transcript_28928
DTFAFSARAAPRWPSPSMAMEIPAEVRRYWLPISLFTAGFLFQLIVLPRHFPLSHYDVLGIERFAPVERAVEAYEQLSKEWLSETNHQPTVDIIKIRYAYELLTNPILKRDYDLFGLDEHTDVLERVKEQYQKEHFLKIDLPLLKDSVVSLTDDAFNVLTHESFNAAIAEEYPLIILVYSKGSRRCAQFIEYWKHIGTRLDGIAKIAMVEVGDLQLAGHFTEKGFSKQPFFRDGVPAIFAYPANCRSPSCYMRYPGGLFVDSVVDWVATSVVGLPRILYYSKETLGPQFIGKSGNHKVKAIFFSSTGERAAPFLRQAAQEFSSYVSFAFVLWREDESQIWWNSLGVESAPALVFLKGPGTKPVVHHGTFSKSEFTEMMEEHRHHELRQLRSDTSLELGCDARGHSRAGNDAAIWYCVIVAGRPGVELSKKRQILRKAQDQLIGAVDGSTSGIVDDSVEISSAATALKDERLTFVWLDGEVQKQICAFYLATDYSGACGPRGFGDDNDKPEIFIVRFQRNATYEALKAEKRNNLVEALQGQHTYASQLVARHKGPDEIQEINRWISQIIKDGDTREIPYFTSKVPDLVPEETSKEWLRSTKSIRSAGKSLKENIVFHFQDYLTDPRIGSTLLMCGCVSLGIIWLRNNKPAQSTGQEKAPKDRTKRPRPKLSTSLFGQPSESIADVEPKDARQWEMSDSDSD

>P_bisculatum_Transcript_14329
LGPTQTLIPSPSPPAPSRRSVAMEISAEVRRYWLPILLFSAGFLFQLLVLPRHFPPSHYDVLGIERFAPVERVVEAYERLSKEWLSETNDQPTGDIVKIRYAYELLTNPILKRDYDLFGLDEHVDVLERVKEQYQKEQFLKIDLPLLKDSVVNLTDDAFSVLTHESFMSAIAEEYPLIILVYSNGSSRCAQFIEYWKQIGTRLDGIAKTAMVEVGDSQLAGHFAEKGFTKLPFFRNGLPALVAYPANCRSPSCYMRYPGGLFVDSVVDWVATSVVGLPRILYYSKETLGPQFIGKSGHHKVKVIFFSSTGERAAPFLREAAQEYSSYASFAFVLWREDESQIWWNSFEVESAPAIIFLKGPGTKPIVHHGTFSKSEFIEMMEEHKHQELRQLRSDTSLDLGCDARGHSRVGSDAAIWYCVIVAGRPGVELSKKRQILRKAQDQLIGAVDGSATGNVDSSVEISSAATALKDERLTFVWLDGDVQKQICAFYLATDYSGACGPRGFGDDNDKSELFIVRFQRNATYEALKAEKKNNLVEALRGQHADASQLVARYKGPDEIQEINKWISQIIKDGDTREIPYFTSKVPDLVPEETSKEWLRSTKSIRSAGKSLKEKVGFHFQDYLTDPRIGSTLLMCGCIAFGIIWLRNNKPTQSNRQEKAPKDKTKRPRPKLSTSLFGQPSESIADVEPKDARQWEMSDSDSD

>P_coloratum_Transcript_18748
GTKPVVHHGTFSKSEFTEMMEEHKHHELRQLRSDTSLELGCDARGHSRAGNDAAIWYCVIVAGRPGVELSKKRQILRKAQDQLIGDVDRSAIGNVANSVEISSAATALKDERLTFVWLDGEVQKQICAFYLATDYSGACGPRGFEDDNDKPEIFIVRFQRNATYEALKAEKKNNLMEALQGQQTDASQLVARYKGPDEIQEINRWISQIIKDGDSREIPYFTSKVPDLVPEETSKEWLRSTKSIRSAGKSLKENIGFHFQDYLTDPRIGSTLLMCGCISFGIIWLRNNKSTHNTRQEKAPKDKTKRPRPKLSTSLFGQPESIADVEPEDARQWEMSDSDSD

>P_maximum_Transcript_10743
DTFAFSARAAPRHPSPSMAMEIPAEVRRYWLPILLFTAGFLFQLLVLPRHFPPTHYDVLGIERFAPVERVVEAYERLSKEWLSEVNHQPTVDIIKIRYAYELLTNPILKRDYDLFGLDEHMDVLERVKEQYQKEHFLKIDLPLLKDSVVSFTDDAFNLLTHESFNAAIAEEYPLIILVYSKGSPRCAQFIDYWKQIGTRLDGIAKIAMVEIGDSQLAGHFTEKGFSKQPFFRNGVPAIVAYPANCRSPSCYMRYPGGLYVDSVVDWVATSVVGLPRILYYAKESLGPQFIGKSGHHKVKVIFFSSTGERAAPFLRQAAQEYSSYAPFAFVLWREDESQIWWNSLGVESAPALVFLKGPGTKPVVHHGTFSKSEFTEMMEEHKHQDLRQLRSDTSLELGCDARGHSRAGNDAAIWYCVIVAGRPGVELSKKRQIVRKAQDQLIGAVDGSTSGNVDDSIEISSAATAFKDERLTFVWLDGEVQKQICAFYLATDYSGACGPRGFEDDNDKPEIFMVRFQRNATYEALKAEKKNNLVEALQGQHAYASQLVARYKGPDEIQEINRWISQIIRDGDTREIPYFTSKVPDLVPEETSKEWLRSTKSIRSAGKSLKEKIGFHFQDYLTDPRIGSTLLMCGCVSLGIIWLRSNKPAQSTRQEKAPKDRTKRPRPKLSTSLFGQPSESIADVEPKDARQWEMSDSDSD

>P_miliaceum_Transcript_59
AMEIPAEVRRYWLPILLFTAGFLFQLLVLPRHFPPTHYDVLGIERFAPVERVVEAYERLSKEWLSETNHQPTVDIIKIRYAYELLTNPILKRDYDHFGLDEHMDVLERVKEQYQKEHFLKIDLPLLKDSVVSLTDDAFNVLTHESFMSAIAEEYPLIILVYSKGSPRCAQFIEYWKQISARLDGIAKTAMVEVGDSHLAGHFAEKGFSKQPFFRNGVPAIVAYPANCRSPSCYMRYLGGLFVDSVVDWVATSVVGLPRILYYSKEALGPQFIGKSGHHKVKVICFSSTGERAAPFLRQAAQEYSSYASFAFVLWREDESQIWWNSLGVESAPALVFLKGPGTKPVVHHGTFTKSEFTEMMEEHKHHELRQLRSDTSLELGCDARGHSRAGNDAAIWYCVIVAGRPGVELSKKRQILRKAQDQLIGGVDRSAIGNVANSVEISSAATALKDERLTFVWLDGEVQKQICAFYLATDYSGACGPRGFEDDNDKPEIFIVRFQRNATYEALKAEKKNNLMEALQGQQTDASQLVARYKGPDEIQEINRWISQIIKDGDSREIPYFISKVPDLVPEETSKEWLRSTKSIRSAGKSLKKNIGFHFQDYLTDPRIGSTLLMCGCISFGIIWLRNNKPTNSTQQEKAPKDKTKRPRPKLSTSLFGQPESIADVEPKDARQWEMSDSDSD

>Paspalum_Transcript_17661
DESQIWWNSFGVESAPALVFLKGPGTKPVVYHGTFSKAEFTEMMDEHKHQELRQLRSDTSLDLGCDARGHSRAGNDAAIWYCVIVAGRPGVELSKKRQILRKAQDQLKFAVDRSTTGNVDNPVEISSAATALEDERLTFVWLDGEIQKQICAFYLATDYSGACGPRGFGDDNEKPELFIVRFQRNATYEALKAEKKNNLVEALQGQHTDASQLVARYKGPDEIEEINKWISQIIKDGDTREIPYFTSKVPDLVPEETSKEWLRSTKSIRSAGKSLKENIGFHFQDYLTDPRIGSALLMCGCISLGIIWFRNNRPTHSTRQEKAPKDKTKRPRPKLSTSLFGEPSESIADVEPKDARQWEMSDSDSD

>S_bicolor_Sobic.002G386600.1.p
MAMEIPAQVRRYWLPILLFTAGFLFQVVVLPRHFPPTHYDVLGVERFAPVERVVEAYESLSKEWLSETNHQPTVDIIKIRYAYELLTNPVLKRDYDLFGLDEHKDVLERVKEKYQTEHFLKIDLPLLKDSVVSLIDDAFNVLTHESFMSAINEEHPLIILVYSKGSPRCAQFIEYWKQIGTQLDGIAKTAMVEVGDSQVAGYFAEKRFSKQPFFRNGVPTLVAYPANCKSSSCYKRYPGGLFVDSVVDWVATSVVGLPRILYYSKETLGPQFIGKSGHHKVKVIFFSSTGQRAAPFFRQAAQEFSSYSSFGFVLWREDESQIWWNSLGVESAPALVFLKGPGTKPFVHHGIFSKSEFIEMMEEHKHHELRQLRSDTSLELGCDARGHSRAGNDAAIWYCVIVAGRPGAELSKKRQILRKAQDKLLGDVDGSAGEVDNSVETSSAATAFKDDRLTFVWLDGEVQKQICAFYLATDYTGACGPRDFGDDNDKPEIFIVRFQRNATYEALKAEKKNNLVDVLQGQHTDASQLVARYKGLDEIEEINRWISQIIKDGDTREIPYFTSKVPDLVPEETNKEWLRSSKSIRSAGKSLKDNIGFHVQDYLTHPMIGSYLLMCGCISMGIIWFRNNKSTQSTRQEKAPKDKTKRPRPKLSTSLFGEPSVADIDPKDARQWEMSDSDSD*

>S_viridis_Sevir.2G413700.1.p
MAMEIPAEVRRYWLPILLFTAGFLFQLIVLPGHFPPSHYDALGIERFAPVERVVEAYERLSKEWLSETNHQPTVDIIKIRYAYELLTNPILKRDYDLFGLDEHMDVLERVKEQYQKEHFLKIDLPLLKDSVVSLTDDAFNVLTHESFNAAIAEEYPLIIMVYSKGSPRCAQFIEYWKQIGTRLDGIAKIAMVEVGDSQLAGHFTEKGFSKQPFFRNGVPAIVAYPANCRSPSCYMRYPGGLFVDSVVDWVATSVIGLPRILYYSKETLGPQFIGKSGNHKVKAIFFSSTGERAAPFLRQAAQEYSSYVSFAFVLWREDESQIWWNSLGVESAPALVFLKGPGTKPVVHHGTFSKSEFTEMMEEHKHHELRQLRSDTSLELGCDARGHSRAGNDATIWYCVIVAGRPGVELSKKRQILRMAQDQLIGAVDGSTSGNVDDSVEISSAATALKDERLTFVWLDGEVQKQICAFYLATDYSGACGPRGFGDDNEKPEVFIVRFQRNATYEALKAEKRNNLMEALQGQHTYASQLVARHKGPDEIQEINRWISQIIKDGDTREIPYFTSKVPDLVPEETSKEWLRSTKSIRSAGKSLKENFGFHFQDYLTDPRIGSTLLMCGCVSLGIIWLRNNKPAQSTRQEKAPKDRTKRPRPKLSTSLFGQPSESIADVEPKDARQWEMSDSDSD*

>T_aestivum_Traes_2AS_9DC904E50.1
MAIPEELRRYWLTILLAAAGFLFQLLVLPKSFPPSHYDALGIQRFAPVEKVVEAYELLSKEWLAETNDRSTVDIIKIRYAYELLTNPVWKRDYDLFGLDHHTDIFERVKEQYQKEHFLKIDLPLLKDSLSHSTGHAFNVLTRDSLMSAIAEDYPLLIQVYSKGSPRCAQFFEYWKQIDTRLDGVANTAMVELGDVPLAGYFAEKRFSQQPFFRNGIPALVAYPANCRNPSCYMRYPGELTVDSVVNWVASSIVGLPRILYYSKETLGPQFIGKSSHHKVKAIFFSSTGERAAPFLRQAAQEYSSYASFAFVLWKEEESQIWWNSLGVESAPALVFLKGPGAKPVVYHGTFSKSEFTEIMEEHKHQELQQLRSDTSLDLGCDARGHSRAGKEMMIWYCVIAAGRPGVELSKKRQILRKAQDQLLSAAGGSTAGNLENLVEVTSAATALKDDRLTFVWLDGELQKKICAFYLATDYNGACGPRGFEDDNDKPEVFIVRFQRNATYEALKADKKNNLIETLQGQDTPDASQLVARYNGPDEILEINKWVSQIIKDGDTREIPYFTSKVPDHVPEETNKEWLSGTKGIRSAGKSLKERVQNSGFSFRDYLTDPRIGPALLMLACISWGTIWFKNIQSAQKTPKDEAPKDKTDKRRRPKLSTTLFGQPESSADPEPRDARQWEIEDSDSD*

>U_panicoides_Transcript_3260
LVLPRHFPPTHYDVLGIERFAPVERVVEAYERLSKEWLSETNHQPTADIIKIRYAYELLTHPILKRDYDLFGLDEHMDVLERVKEQYQKEHFLKIYLPLLKDSVVSLTDDAFNLLTHESFNAALAEEYPLIILIYSKGSPRCAQFIEYWKQIGARLDGIAKIAMVEVGDSQLAGHFTEKGFSKQPFFRNGVPAIVAYPANCRSPSCYMRYPGGLYVDSVVDWVATSVVGLPRILYYAKDTLGPQFIGKSGHHKVKVIFFSSTGARAAPFLRQAAQDYSSYASFAFVLWREDESQIWWNSLGVESAPALVFLKGPGTKPVVHHGSFSKSEFTEMMEEHKHQDLWQLRSDTSLELGCDARGHSRAGNDAAIWYCVIIAGRPGVELSKKRQILRKAQDQLMGAVDGTTTGNVDDSIEISSAATAFKDERLTFVWLDGELQKQICAFYLATDYSGACGPGGFGDDNDKPEIFIVRFQRNATYEALKAEKKNNLVEALQGQHAYASQLVARYKGPDEIQEINRWISQIIRDGDTREIPYFTSKVPDLVPEETSKEWIRSTRSIRSAGKSLKEKIGFHFQDYLTDPRIGSTLLMCGCVSLGIIWLRNNKPTQSTRQEKGPKDRTKRPRPKLSTSLFGQPTESIADVEPKDARQWEMSDSDSD
