# Supplementary material for: Multiple mechanisms for enhanced plasmodesmata density in disparate subtypes of C4 grasses
Source: J Exp Bot. 2018 Jan 2;69(5):1135–45. doi: 10.1093/jxb/erx456 (PMC6018992; doi:10.1093/jxb/erx456)
Supplement: Dataset S1 [file erx456_suppl_jexbot210930-file001.zip › Data_File/22.seqs]

>Z_mays_GRMZM2G456086_P01
MAATAISVRLHPTAARHVASARRARLGAVRAQSAPAAAAAALTQDDLKRLAAVRAVEQVKSGMVLGLGTGSTAAFAVAEIGALLAAGKLEKIVGVPTSKRTFEQAQSLGIPLSTLDDNPLIDLAIDGADEVDPDLNLVKGRGGALLREKMVEAASDKFIVIVDETKLVDGLGGSGLAMPVEVVQFCWKYNLVRLQELFKEEGVEAKLRFEGDKPYVTDNSNYIVDLYFKTPIKDALAAGQEIAALEGVVDHGLFLNMASSVIIAGTDGVSVKTK*

>A_pectinata_Transcript_36546
ALTQDDLKRLAAVRAVEQVQSGMVLGLGTGSTAAFAVAEIGALLAAGKLSGIVGVPTSKRTFEQAQSLGIPLSTLDDHPRIDLAIDGADEVDPDLNLVKGRGGALLREKMVEAASDKFIVVVDETKLVTGLGGSGLAMPVEVVQFCWKYNLVRLQELFKEEGVEAKLRLEGDKPYVTDNSNYIVDLYFKTPIKDALAAGKEISALEGVVEHGLFLDMASSVIIAGTDGVSVKTK

>B_distachyon_Bradi1g55740.1.p
MAAAATAVRFHQAAGRRAAGAAAPPRRAAARFAVRADAAPAAATALTQDDLKRLAAVRAVEQVQSGMVLGLGTGSTAAFAVAEIGALLANGKLSGIVGVPTSKRTFEQATSLGIPLSTLDDHPVIDLAIDGADEVDPDLNLVKGRGGALLREKMVEAASGKFIVVVDETKLVTGLGGSGLAMPVEIVQFCWKYNQVRLQDLFNEEGCEAKLRLNEDGKPYVTDNSNYIVDLYFKTPIKDALGAGKEIAALEGVVEHGLFLNMASSVIIAGSDGVSVKTK*

>C_ciliaris_Transcript_17185
MVLGLGTGSTAAFAVAEIGALLASGKLEKIVGVPTSKRTFEQAQSLGIPLSTLDDHPHIDLAIDGADEVDPDLNLVKGRGGALLREKMVEAASDKFVVIVDETKLVDGLGGSGLAMPVEVVQFCWKYNLVRLQELFKEEGVEAKLRVEGDKPYVTDNSNYIVDLYFKTPIKDALAAGEAIAALEGVVDHGLFLNMASSVIIAGSDGVSVKMK

>C_gayana_Transcript_6813
DDLKRLAAVRAVEQVQSGMVLGLGTGSTAAFAVAEIGALLSAGKLSGIVGVPTSKRTFEQAQSLGIPLSTLDDHPHIDLAIDGADEVDPDLNLVKGRGGALLREKMVEAASDKFIVIVDETKLVTGLGGSGLAMPVEVVQFCWKYNLVRLQELFKEEGVEAKLRLEGDKPYVTDNSNYIVDLYFKTPIKDALAAGKEISALEGVVEHGLFLDMASSVIIAGTDGVSVKAK

>H_vulgare_MLOC_17604.2
MVLGLGTGSTAAFAVAEIGALLATGKLSGIVGVPTSKRTFEQAMSLGIPLSTLDDHPVIDLAIDGADEVDPDLNLVKGRGGALLREKMVEAASGKFVVVVDETKLVTGLGGSGLAMPVEVVQFCWKHNQVRLQGLFNEEGCEAKLRLNEDGKPYVTDNSNYIVDLYFKTPIRDAVGAGMEIAALEGVVEHGLFLNMATSVIIAGSDGVSVKTK

>L_fusca_Transcript_15633
QSGMVLGLGTGSTAAFAVAEIGALLAAGKLSGIVGVPTSKRTFEQAQLLGIPLSTLDDHPHIDLAIDGADEVDPDLNLVKGRGGALLREKMVEAASDKFIVIVDETKLVTGLGGSGLAMPVEVVQFCWKYNLVRLQELFKEEGVEAKLRLEGDKPYVTDNSNYIVDLYFKTPIKDALGAGKEISALEGVVEHGLFLDMASSVIIAGTDGVSVKTK

>O_sativa_LOC_Os07g08030.1
MAAATVSVRFHPAASAARCGGGSRRSRRLSGVIRAQSAPASAAAAALTQDDLKRLAAVRAVEQVESGMVLGLGTGSTAAFAVAEIGALLASGKLSGIVGVPTSKRTFEQAQSLGIPLSTLDDHPRIDLAIDGADEVDPDLNLVKGRGGALLREKMVEAASDKFIVVVDETKLVTGLGGSGLAMPVEVVQFCWKYNQVRLQDLFNDEGCEAKLRLDEGGKPYVTDNSNYIVDLYFKTPIKDALAAGKEISALEGVVEHGLFLDMATSVIIAGTDGVSVKTK*

>P_antidotale_Transcript_49341
AVEQVQSGMVLGLGTGSTAAFAVAEIGALLASGKLEKIVGVPTSKRTFEQAQSLGIPLSTLDDHPRIDLAIDGADEVDPDLNLVKGRGGALLREKMVEAASDKFIVVVDETKLVDGLGGSGLAMPVEVVQFCWKYNLVRLQELFKAEGVEAKLRLEGDKPYVTDNSNYIVDLYFKTPIKDALAAGEAIAALEGVVDHGLFLNMASSVIIAGSDGVSVKTK

>P_bisculatum_Transcript_38758
LKRLAAVRAVEQVQSGMVLGLGTGSTAAFAVAEIGALLASGKLEKIVGVPTSKRTFEQAQSLGIPLSTLDDHPRIDLAIDGADEVDPDLNLVKGRGGALLREKMVEAASEKFIVVVDETKLVDGLGGSGLAMPVEVVQFCWKYNLVRLQELFKEEGVEAKLRLEGDKPYVTDNSNYIVDLYFKTPIRDALAAGQEIAALEGVVDHGLFLNMASSVIIAGTDGVSVKTK

>P_coloratum_Transcript_700
VPTSKRTFEQAQSLGIPLSTLDDHPHIDLAIDGADEVDPDLNLVKGRGGALLREKMVEAASDKFIVIVDETKLVDGLGGSGLAMPVEVVQFCWKYNLVRLQELFKEEGVEAKLRLEGDKPYVTDNSNYIVDLYFKTPIKDALAAGTEIAALEGVVDHGLFLNMASSVIIAGSDGVSVKTK

>P_maximum_Transcript_7779
GTGSTAAFAVAEIGALLVSGKLEKIVGVPTSKRTFEQAQSLGIPLSTLDDHPSIDLAIDGADEVDPDLNLVKGRGGALLREKMVEAASDKFIVIVDETKLVDGLGGSGLAMPVEVVQFCWKYNLVRLQELFKEEGVEAKLRLEGDKPYVTDNSNYIVDLYFTTPIKDALAAGEAIAALEGVVDHGLFLNMASSVIIAGSDGVSVKTK

>P_miliaceum_Transcript_13082
LLASGKLEKIVGVPTSKRTFEQAQSLGIPLSTLDDHPHIDLAIDGADEVDPDLNLVKGRGGALLREKMVEAASDKFIVIVDETKLVDGLGGSGLAMPVEVVQFCWKYNLVRLQELFKEEGVEAKLRLEGDKPYVTDNSNYIVDLYFKTPIKDALAAGTEIAALEGVVGHGLFLNMASSVIIAGSDGVSVKTK

>Paspalum_Transcript_15544
LTPDLTSTAAHTRPQPMAAAAVFSVRLHPAAPAAARHVGGSARRARLVSVRAQSAPAAAVLTQDDLKRLAAVRAVEQVRSGMVLGLGTGSTAAFAVAEIGALLTAGKLEKIVGVPTSKRTFEQAQSLGIPLSTLDDHPRIDLAIDGADEVDPDLNLVKGRGGALLREKMVEAASEKFIVIVDETKLVDGLGGSGLAMPVEVVQFCWKYNLVRLQELFKEEGVEAKLRLEGDKPYVTDNSNYIVDLYFKTPIRDALAAGQEISALEGVVDHGLFLDMASSVIIAGSDGVSVKTK

>S_bicolor_Sobic.002G051100.1.p
MAATAISVRLHPTAARHVASSSARRARLGTVRAQSAPAAAAALTQDDLKRLAAVRAVEQVQSGMVLGLGTGSTAAFAVAEIGALLAAGKLEKIVGVPTSKRTFEQAQSLGIPLSTLDDHPSIDLAIDGADEVDPDLNLVKGRGGALLREKMVEAASAKFIVVVDETKLVDGLGGSGLAMPVEVVQFCWKYNLVRLQELFKEEGVEAKLRFEGDKPYVTDNSNYIVDLYFKTPIKDALAAGQEIAALEGVVDHGLFLNMASSVIIAGTDGVSVKTKAARDSSEPVFYRRYVQYKSRTELKDHKHQL*

>S_viridis_Sevir.2G055600.1.p
MAATAISVRLHPAAARHVTAARRARLGAVRAQSAPAAAALTQDDLKRLAAVRAVEQVQSGMVLGLGTGSTAAFAVAEIGALLASGKLEKIVGVPTSKRTFEQAQSLGIPLSTLDDHPLIDLAIDGADEVDPDLNLVKGRGGALLREKMVEAASDKFIVVVDETKLVDGLGGSGLAMPVEVVQFCWKYNLVRLQELFKEEGVEAKLRLEGDKPYVTDNSNYIVDLYFKTPIKDALAAGEAIAALEGVVDHGLFLNMASSVIIAGSDGVSVKTKNST*

>U_panicoides_Transcript_8611
AFAVAEIGALLASGKLEKIVGVPTSKRTFEQAQSLGIPLSTLDDHPCIDLAIDGADEVDPDLNLVKGRGGALLREKMVEAASEKFIVIVDETKLVDGLGGSGLAMPVEVVQFCWKYNLVRLQELFKEEGVEAKLRLEGDKPYVTDNSNYIVDLYFATPIKDALAAGEAIAAFEGVVDHGLFLNMASSVIIAGSDGVSVKTK
