# Supplementary material for: Multiple mechanisms for enhanced plasmodesmata density in disparate subtypes of C4 grasses
Source: J Exp Bot. 2018 Jan 2;69(5):1135–45. doi: 10.1093/jxb/erx456 (PMC6018992; doi:10.1093/jxb/erx456)
Supplement: Dataset S1 [file erx456_suppl_jexbot210930-file001.zip › Data_File/11.seqs]

>Z_mays_GRMZM2G136341_P01
MDEAVPALATGQASTDAVTEQPVNVYIWDMDETLILLKSLLDGSYAGAFDGLKDHEKSTEIGKRWENLILELCDEHFFYEEIENYNEPYLNALNEYDDGRDLTSYDFEADCFSSPYDDANKKKLAYRHRAIGEKYAKGLEKVLDGHMVKVCNDQYSLTDKYTDGWLSSAHKLLEEALGKSASAPSANSSSINCIVTSGSLIPSLAKCLLYHLDDVVSSENVYSSWEVGKLQCFKWIKERFDGPNVRFCAIGDGHEECSAAQVMKWPFIKIEFRPEAHHRFPGLDLPTVQTYMDVIYESSSKDG*

>A_pectinata_Transcript_17630
MDEAVPALVTGQASTNAVTDQITNVYIWDMDETLILLKSLLDGSYACAFDGLKDRDKSIEIGKRWENLILELCDEHFFYEQIENYNEPYLNALSEYDDGKDLTSYDFEADCFSSPYDDVNKRKLAYRHRAVGEKYEKGLENFLDQHMVKVWNDLYSLTDKYTDGWLSSAHKLLEEAIGKSAAMPTANSSSINCIVTSGSLIPSLAKCLLYRLDDVVSSENVYSSWEVGKLQCFKWIKERFDGPNVHFCVIGDGPEECSAAQVMKWPFIKIEFRPDGPHRFPGLDMPTIQNYMDVIYQSSGKDG

>B_distachyon_Bradi1g51790.1.p
MDEVVSALADSQTLTKDAATDQPVIVYVWDMDETLILLKSLLDRSFAGHFEGLKDLDKGVEIGKRWENIILEVCDGHFFYEEIENYNEPCLNSLLQYDDGKDLTKYDFEADCFSSPYDDANKRKLAYRHRAIADKYAKGLEKILDNRTVKVWSDLYSLTDKYTDGWLSSAHKLLEEALGKSTAEPAAKPSNINCIVTSGSLVPSVGKCLLYRLDDVVSADNIYSSWEKGKLQCFKWIKELYDGPNVRFCAIGDGHEERSAAAIMKWPFVKMEINPEAPHRFPGLNLSMIHAIMDAADKSSSKDG*

>C_ciliaris_Transcript_10584
PSSRCGDPPVRCWIGFIVCWSGMDEVVPALATGEASVDAVTEQPLKVYIWDMDETLILLKSLLDGSYAGAFDGLKDREKSVEIGKRWENLILELCDEHFFYEEIENYNEPYLNALSEYDDGRDLTSYDFEADCFSSPYDDVNKKKLAYRHRAIGEKYAKGLEKILDKHMVKVWNELYNLTDKYTDGWLSSAHKLLEEALGKSAAAPTTNSSSINCIVTSGSLIPSLAKCLLYRLNDVVSSENVYSSWEVGKLQCFKWIKERFDGPNVRFCAIGDGHEECSAAQVMKWPFIKIEFHPDAPHRFPGLDMPTVQTYMDVIYDSSSKDG

>C_gayana_Transcript_28823
MDEAVPALVTGQASTNAVMHQITNVYIWDMDETLILLKSLLDGSYAGAFDGLKDRDKSIEIGKRWENLILELCDEHFFYEQIENYNEPFLNALSEYDDGKDLTSYDFEADCFSSPYDDVNKRKLAYRHRAVGEKYAKGLERFLDQHMVKVWNDLYSLTDKYTDGWLSSAHKLLEEAIGKSAVVPTANSSSINCIVTSGSLIPSLAKCLLYRLDDVVSSENVYSSWEVGKLQCFKWIKERFDGPNVHFCAIGDGPEECSAAQVMKWPFIKIEFHPDAPHRFPGLDMPTIQNYMDV

>H_vulgare_MLOC_54354.1
MEEVVSASANSQNSTGDAAADQPINVYVWDLDETLILLKSLLDGSFAGHFEGLKDHEKGTEIGKRWENIILELCDEHFFYEEIENYNQPYLSALHQYDDGKDLTKYDFEADCFSSPFDDVNKRKLAYRHRAIGDKYEKGLQKILDHRMFKVWSDLYSSTDKYTDGWLSSAHKLLEEALGKSTAEPAGKSSTINCIVTSGSLVPSIAKCLLYRLDDVVSSDNVYSSWEAGKLQCFKWIKERHGGPNVRFCAVGDGPEERSAASIMKWPFVKIEIRPDAPHRFPGLSLSTIHGIMDAVYQSSGKDG

>L_fusca_Transcript_7451
MDEAVPTLVTGQASTNAVTDQITNVYIWDMDETLILLKSLLDGSYAGAFDGLKDLDKGIEIGKRWENFILELCDEHFFYEQIENYNEPFLNALSEYDDGRDLTSYDFEADCFSSPYDDVNKRKLAYRHRAVGEKYAQGLEKFLDQHMVKVWNDLYSLTDKYTDGWFSSAHKLLEEAIGKSAVMPTANSSSINCIVTSGSLIPSLAKCLLYRLDDVISSENVYSSWEVGKLQCFKWIKERFDGPNVHFCIIGDGPEECSAAQVMKWPFIKIEFRPDGPHRFPGLDMPTIQNYMDVIYQSSGKDC

>O_sativa_LOC_Os06g02028.1
MDGVVAASADATRDEIKIMNVYIWDMDETLILLKSLLDGSYAGAFDGLKDHDKSVDIGKRWENLILELCDEHFFYEEIENYNEPFLSAVKEYDDGKDLTTYDFEADCFSSPYDDLNKRKLAYRHRAIGEKYTKGLEKILDHHMIKVWNDLYSATDKYTDGWLSSAHKLLEEAMGKSTAESTAKHSSINCIVTSGSLIPSLAKCLLYRLDDVVAFENVYSSWEVGKLQCFKWIKERYDGPNVRFCAIGDGHEECTAAQIMKWPFVKIEFHPDAPHRFPGLNLPTIHRIMDTVYDSSSNDG*

>P_antidotale_Transcript_3764
MDEVVPALATGEASVDAATEQPLKVYIWDMDETLILLKSLLDGSYAGAFDGLKDREKGVEIGKRWENLILELCDEHFFYEEIENYNEPYLNALSEYDDGRDLTSYDFEADCFSSPYDDVNKKKLAYRHRAIGMKYAKGLEKILDKHMIKVWNDLYNLTDKYTDSWLSSAHKLLEEALGKPAAAPTTNSSSINCIVTSGSLIPSLAKCLLYRLNDVVSSENVYSSWEMGKLQCFKWIKERFDGPNVRFCAIGDGHEECSAAQVMKWPFIKIEFHPDAPHRFPGLDMSTVQTYMDVIYESSSKDG

>P_bisculatum_Transcript_25136
APFFPIPSGDVQGERPPALRRRRATDRSKMDEVVPALATGQASTDAVTEQPFKVYIWDMDETLILLKSLLDGSYAGAFDGLKDRERSVEIGKRWENLILELCDEHFFYEEIENYNEPYLNALSEYDDGRDLTSYDFEADCFSSPYDDVNKKKVSYRHRAIGEKYAKGLEKILDQHMVKVWNDLYNLTDKYTDGWLSSAHKLLEEALGKSAAAPTTNSSSINCIVTSGSLIPSLAKCLLYRLNDVVSSENVYSSWEVGKLQCFKWIKERFDGPNVRFCAIGDGHEECSAAQVMKWPFIKIEFHPDAPHRFPGLDMPTVQTYMDVIYESSSKDC

>P_coloratum_Transcript_54050
MLMQIENYNEPYLNALSEYDDGRDLTSYDFEADCFSSPYDDENKKKLAYRHRAIGEKYAKGLEKILDQHMVKVWNDLYSLTDKYTDVWLSSAHKLLEEALGKSAAAPTTNSSSINCIVTSGSLIPSLAKCLLYRLDDVVSSENVYSSWEVGKLQCFKWIKERFDGPNVRFCAIGDGHEECSAAQVMKWPFIKIEFQPDAPHRFPGLDMPTVQTYMDVIYESSSKDG

>P_maximum_Transcript_15745
SLPPRQASALCALRCSLPAVLLPPPSSDSSPTNPPLPSRLAVPRHRRPHRRRREATTPAAQEALPHRGAEIHSLVRCWIGFIVCWSEMDEVIPALSTGEASSNDAVADQPLKVYIWDMDETLILLKSLLDGSYAGAFDGLKDREKSVEIGKRWENLILELCDEHFFYEEIENYNEPYLNALNEYDDGRDLSSYDFEADCFSSPYDDVNKKKLAYRHRAIGEKYAKGLEKILDKHMVKVWNDLYNLTDKYTDGWLSSAHKLLEEALGKSASAPTTNSSSINCIVTSGSLIPSLAKCLLYRLNDVVSSENVYSSWEVGKLQCFKWIKERFDGPNVRFCAIGDGHEECSAAQVMKWPFIKIEFQPDAPHRFPGLDMPTVQTYMDVIYESSSKDG

>P_miliaceum_Transcript_22775
GDPPVRCWIGFIVCWSEMDEVIPALATGQASTNVLTEQPLKVYIWDMDETLILLKSLLDGSYAGAFDGLKDREKSVEIGKRWENLILELCDEHFFYEEIENYNEPYLNALSEYDDGRDLTSYDFEADCFSSPYDDVNKKKLAYRHRAIGEKYAKGLEKILDQHMVKVWNDLYSLTDKYTDGWLSSAHKLLEEALGKSAAAPTTNSSTINCIVTSGSLIPSLAKCLLYRLDDVVLSENVYSSWEVGKLQCFKWIKERFDGPNVRFCAIGDGHEECSAAQVMKWPFIKIEFQPDAPHRFPGLDMPTVQTYMDVIYESSSKDG

>Paspalum_Transcript_6096
FSSPYDDTNKRKLAYRHRAIGEKYAKGLEKILDQHMVKVWNDLYSLTDKYTDGWLSSAHRLLEEALGKSAAVPTANSSSINCIVTSGSLIPSLAKCLLYRLDDVVSSENVYSSWEVGKLQCFKWIK

>S_bicolor_Sobic.009G030400.1.p
MSKMDETVPALVTGQASTDAVTEQPVNVYIWDMDETLILLKSLLDGSYAGAFDGLKDREKSTEIGKRWENLILELCDEHFFYEEIENYNEPYLNALNEYDDGRDLTSYDFEADSFSSPYDDANKKKLAYRHRAIGEKYAKGLEKILDQHMVKVCNDQYSLTDKYTDGWLSSAHKLLEEALGKSASAPTAKSSSINCIVTSGSLIPSLAKCLLYRLDDVVSSDNVYSSWEVGKLQCFKWIKERFDGPNVRFCAIGDGHEECTAAQIMKWPFIKIEFRPEAHHRFPGLDMPTVQTYMDVIYESSSKDG*

>S_viridis_Sevir.4G007600.1.p
MTAQARDGCGFVRTWSRSSGGEAWVEQRGRREGNVPRRADAGGDAAAGIEELVEAVVLARIAAPTTRRVVSIPAYYERARAARPARSSPPILPIYARRTSRGFTGKSRCATPFLVGRQRFVLGTAALRCLLFFSPHPLAGSPSPCSDSSPQIAPSLTPCCASSSAALSPATVGASNPGPLGPPSSRCGDPPVRCWIGFIVCWSEMDEVVPALATGEASVDAVTEQPLKVYIWDMDETLILLKSLLDGSYAGAFDGVKDREKSVEIGKRWENLILELCDEHFFYEEIENYNEPYLNALSEYDDGRDLTSYDFEADCFSSPYDDVNKKKLAYRHRAIGEKYAKGLEKILDKHMVKVWNDLYNLTDKYTDGWLSSAHKLLEEALGKSAAAPTSNSSSINCIVTSGSLIPSLAKCLLYRLNDVVSSENVYSSWEVGKLQCFKWIKERFDGPNVRFCAIGDGHEECSAAQVMKWPFIKIEFHPDAPHRFPGLDMPTVQTYMDVIYESSSKDG*

>U_panicoides_Transcript_6741
FIVCWSEMDEVVPALATGEASIDAVMEQPLNVYIWDMDETLILLKSLLDGSYAGAFDGLKDREKSVEIGKRWENLILELCDEHFFYEEIENYNEPYLNALNEYDDGRDLTSYDFEADCFSSPYDDVNKKKLAYRHRAIGEKYAKGVEKILDQHMVKVWNDLYNLTDKYTDGWLSSAHKLLEEALGKSAAAPTTNSSSINCIVTSGSLIPSLAKCLLYRLNDVVSSENVYSSWEVGKLQCFKWIKERFDGPNVRFCAIGDGHEECSAAQVMKWPFIKIEFQPDAPHRFPGLDMPTVQTYMDVIYESSSKDG
