# Supplementary material for: Multiple mechanisms for enhanced plasmodesmata density in disparate subtypes of C4 grasses
Source: J Exp Bot. 2018 Jan 2;69(5):1135–45. doi: 10.1093/jxb/erx456 (PMC6018992; doi:10.1093/jxb/erx456)
Supplement: Dataset S1 [file erx456_suppl_jexbot210930-file001.zip › Data_File/53.seqs]

>Z_mays_GRMZM2G040247_P01
MSTAPARRARPPLPLQNGAEGDDEREEEVDEEEVGDDEAEEEEDDDDEEEPRLKYQRLGGSVPAILSTDAAAAIAVADRMVALGTHNGTLHILDFQGNQVKEIAAHTATINDISFDADGEYIGSCSDDGTVAINSLFTDEKLKFEYHRPMKAIALDPNYARNYRRFATGGLAGQVLVLTKKSWGGYHKKVLRDGEGPIHSMKWRADLLAWANDAGVKVHDMRTDKGIAFIERPKGIHRPEFLLPHLVWQDDTVLVVGWGTSVKIAAIRTDLSQGLNGLQRTITTASSEKYVDIVGSFQTGYHISGVAPFGDLLVVLAYIPDEDEKEKTFSTSVTSRQGTAQRPEIHLVSWKNDELTTDALPIHGYEHYKAKDYALAHAPFSGSSNAGGQWAAGDEPLYYIVSPKDIVVAKPRDAEDHIAWLLQHGCHEKALAAVEAGQGRTELLDEVGSRYLDHLIIERKYAEAAQRCPKLLRGSPSAWERWVFHFAHLRQLPVLVPYIPTENPQLSDTAYEVALVALTTNPSFHELLLTTIKNWPPTLYSASPVISAIEPQLNSSSMADSLKESLAELYVINGQYEKALSLYAELLKPEVFEFIEKYNLHDAIHDKIVNLMIVDNKRTVHLLIQHRDIIPPYEVVEQLLHTSKKCDKRYLLHLYLHALFEIDIHAGKDFHDMQVELYADYETRMLLPFLRTSQHYRLDKAYEIFAQKELVREQVFVLGRMGNAKEALSTIINKLEDMQEAVEFVTEQHDDELWEELIRQCLQKPEMVGNLLEHTVGNLDPLYIVSLVPDGLEIPRLRDRLVKIVTDYRTETSLRNGCNDILKADCVNLLVKYYHEARRGVYMVSMDEEVHGNRADDGSSRGHERSSSVRALDIKSRTRCGARCCLCFDPLPIQDISVIVFYCCHAYHLSCLEGGLDSMRSNSGQDSDGGMDDEDGSPSGQSRMRCVLCTTAAS*

>A_pectinata_Transcript_21
SVPAILSTDAAAAIAVADRMVALGTHNGTLHILDFQGNQVKEIAAHTATVNDISFDGDGEYIGSCSDDGTVVISSLFTDEKLKFEYHRPMKAIALDPDYSRNYRRFATGGLAGQVLVLTKRTWVGGYNKKVLRDGEGPIHAMEWRTDLLAWANDAGVKVHDMKTDKGIAFIERPKGIPRPEFLVPHLVWQGDTVLVIGWGTSVKIAAIRTDLSQGLNGLQRTITSASSEKYVDIVGSFQTGYHISGIAPFGDLLVVLAYIPDEDDKEKKFSTSFPSRQGTAQRPEIHLVSWKNDELTTDALPIHGYEHYKAKDYALVHAPFSGSSNAGGQWAAGDGPLYYILSPKDIVVAKPRDAEDHIAWLLQHGFHEKALAAVEAGQGRTELLDEVGSRYLDHLIIGRKYAEAAQLCPKLLRGSASAWERWVFHFAHLRQLPVLVPYIPIENPQLSDTAYEVALVALTTNPSFDELLLSTVKNWPPSLYSASPVISAIEPQLNSSSMTDQLKEALAELYVINNQYEKALSLYAELLKPEVFEFIEKYSLHDTIHDKVVNLMILDSKRTVHLLIQHRDIIPPYEVVEQLLHTSKNCDKRYLLHLYLHGLFETDIHAGKDFHDMQVELYAEYEPRMLLPFLRTSQHYRLDKAYETFAQKEFVREQVFVLGRMGNAKEALSTIINKLEDIQEAVEFVMEQHDDELWDELIRQCLQKPEMVGMLLEHTVGNLDPLYIVSLVPDGLEIPRLRDRLVKIVTDYRTETSLRNGCNDILKADCVNLLVKYYHEARRGVYMASMDEETHGNRADDGSSRATERSTSVRALDIKSRTRCGARCCLCFDPLPIQDISVIVFYCCHAYHLSCLEGGLDLMKSNSNQDSDNGSDDGGSPSTESRMRCVLCTTAAA

>B_distachyon_Bradi5g25930.1.p
MSSARRGGHQHHNPLENGDGGEHEREEDDDEEDGEEEVGEDEEEEEEPRLKYQRLGGSVPAILSTDAAAAIAVTDRAVLLGTHDGTLHVLDFQGNQVKQIAAHTATINDISFADGEYIGSCSDDGTVVISSLFTDDKLKFEYHRPMKAIALDPDYSRNYKRFATGGLAGQVLVQTKKTWGGGYSKKVLRDGEGPIHSMKWRSDLLAWANDAGVKVHDMKMERGIAFIERPKGIPRSDFLVPHLVWQDDAVLVIGWGTSVKIAAIRTDLSPGYNGIQRSITTASSGKYVDIVGSFQTGYHISGIAPFGDLLVVLAYIPEEDSRDKKDNTSVPSRQGTAQRPEIHLVSWKNEELTTDALPIHGYELYKAKDYILAHAPFSGSSNAGGQWAAGDEPLYYIVSPKDIVVAKPRDTEDHIAWLLQHGWHAKALAAVEAGQGRTELLDEVGSRYLDHLIIERKYAEAAQLCPKLLRGSPSAWERWVFHFAHLRQLPVLIPYIPTENPQLSDTAYEVALVALTTNSSFHELLLTTIRNWPPTLYSASPVISAIEPQLNSSSMTEALKEALAELYVINKQYEKGLSLFAELLKPEVFEFIEKHNLHDAFHDKIVNLMILDSKRTVHLMIQHRDIIPPYEVVDQLLHASKSCDKKYLLHQYLHALFETDIHAGKDFHDMQVELYADYEPRMLLPFLRTSQHYRLDKAYEIFAQKELVREQVFVLGRMGNAKQALSTIINKLEDIQEAVEFVTEQHDDELWEELITQCLQKPEMVGMLLEHTVGNLDPLYIVSLVPDGLEIPKLRDRLVKIVTDYRTETSLRNGCNDILKADCVNLLVKYYHEARRGVCMASLDEEVGTRIDEGSSRTGDRSSSLRTLEIKSRTRCGARCCLCFDPLSIQDISAIVFYCCHAYHLSCLEGGLDSMKANNNARDSDEGSEDDDGSPSGESRMRCVLCTTAAA*

>C_ciliaris_Transcript_10731
DAAASIAVADRMVALGTHNGTLHILDFQGNQVKEIAAHTATVNDISFDADGEYIGSCSDDGTVAISSLFTDEKLKFEYHRPMKAIALDPNYSRNYRRFATGGLAGQLLVLTKKTWGGYHKKVLRDGEGPIHSMKWRTDLLAWANDAGVKVHDMKTDKGIAFIERPKGIPRPEFLLPHLVWQDDTVLVIGWGTSVKIAAIRTDLSQGLNGIQRTISAVGSEKYVDIAGSFQTAYHISGIAPFGDLLVVLAYIPDEDEKEKKFNTSVTSRQGTAQRPEIHLVSWKNDEVTTDALPIHGYEHYKAKDYALAHAPFSGSSNAGGQWAAGDEPLYYIVSPKDIVVAKPRDAEDHIAWLLQHDCHEKALAAVEAGQGPTELLDEVGSRYLDHLIIERKYAEAAQRCPKLLRGSPSAWERWVFHFAHLRQLPVLVPYIPTENPQLSDTAYEVALVALTTNPSFHELLLTTVKNWPPTLYSASPVISAIEPQLDSSSMTDTLKEALAELYVINSQYEKALSLYAELLKPEVFEFIEKYNLHDAIRDKVVNLMILDSKRTVHLLMQHRDIIPPYEVVEQLLHTNKKCDKRHFLHLYLHALFEIDIHAGKDFHDMQVELYADYEQRMLLPFLRTSQHYRLDKAYEIFAQRELVREQVFVLGRMGNAKEALSTIINKLENIEEAVEFVMDQHDDELWDELIRQCLQKPEMVGMLLEHTVGNLDPLYIVSLVPDGLEIPRLRDRLVKIVTDYRTETSLRHGCNDILKADCVNLLVKYYHEARRGVYMASMDEEVHGNRVDDGSSRANERSSSVRALDIKSRTRCGARCCLCFDPLPIQDISVILFYCCHAYHLSCLEGGLDLMRSNSNQDTDNGSDDEDDSPSGESRMRCVLCTTASA

>C_gayana_Transcript_11423
QRLGGSVPTILSTDAAAAIAVAERMVALGTHNGTLHILDFQGNQVKEMAAHTATINDISFDADGEYIGSCSDDGTVVISSLFTDEKLKFEYHRPMKAIALDPDYSRNYRRFATGGLAGQVLVLTKRTWGGGYNKKVLRDGEGPIHAMKWRTDLLAWANDAGVKVHDMKTDKGIAFIERPKGIPRPEFLVPHLVWQDDTVLVIGWGTSIKVAAIRTDSSQGLNGLQRTITTASFEKYVDIVGSFQTGYHISGIAPFGDLLVVLAYIPDEDDKEKKFSTSIPSRQGTAQRPEIHLVSWKNDELTTDALPIHGYEHYKAKDYALAHAPFSGSSNAGGQWAAGDEPLYYILSPKDIVVAKPRDAEDHIAWLLQHGFHEKALAAVEAGQGRTELLDEVGSRYLDHLIIGRKYAEAAQLCPKLLRGSPSAWERWVFHFAHLRQLPVLVPYIPIENPQLSDTAYEVALVALTTNPSFHELLLTTVKNWPPSLYSASPVISAIEPQLNSSSMTDQLKEALAELYVINNQYEKALSIYAELLKPEVFEFIEKYSLHDAIHDKVVNLMILDSKRTVHLLIQHRDIIPPYEVVEQLLHTTKNCDKRYLLHLYLHSLFETDIHAGKDFHDMQVELYAEYEPRMLLPFLRTSQHYRLDKAYETFAQKEFVREQVFVLGRMGNAKEALSTIINKLEDIQEAVEFVMEQHDDELWDELIRQCLQKPEMVGMLLEHTVGNLDPLYIVSLVPDGLEIPRLRDRLVKIVTDYRTETSLRNGCNDILKADCVNLLVKYYHEARRGVYMASMDEEAHGNRTDDGSSRATERSTSIRTLDIKSRTRCGARCCLCFDPLPIQDISVIVFYCCHAYHLSCLEGGLDLMKSNSNQDSDSGSDDDGSPSAESRMRCVLCTTAAA

>L_fusca_Transcript_5085
AILSTDAAAAIAVAERMVALGTHNGTLHILDFQGNQVKEIAAHTATINDISFDADGEYIGSCSDDGTVVISSLFTDEKLKFEYHRPMKAIALDPDYSRNYRRFVTGGLAGQVLVLTKRTWGGGYNKKVLRDGEGPIHAMKWRTDLLAWANDAGVKVHDMKTDKGIAFIERPKGIPRPEFLVPHLVWQDDTVLVIGWGTSVKIAAIRTDLSQGLNGLQRTITTASSEKYVDIVGSFQTGYHISGIAPFGDLLVVLAYIPDDDDKEKKFSTSVPSRHGTAQRPEIHLVSWKNDELTTDALPIHGYEHYKAKDYALAHAPFSGSSNAGGQWAAGDEPLYYILSPKDIVVAKPRDAEDHISWLLQHGFHEKALAAVEAGQGRTELLDEVGSRYLDHLIIGRKYAEAAQLCPKLLRGSPSAWERWVFHFAHLRQLPVLVPYIPIENPQLSDTAYEVALVALTTNPSFHELLLTAVKNWPPSLYSASPVISSIEPQLNSSSMTDQLKEALAKLYVINNQYEKALSLYAELLKPEVFEFIEKFYLHDAIHDKVVNLMILDSKRTVHLLIQHRDIVPPYEVVEQLLHT

>O_sativa_LOC_Os04g11880.1
MSTAARRGHPPPHENGVGGHADDEPDEDGEEEEEEGEGEVEDDEEEEPRLKYQRLGGSVPAIVSTDAAAAIAVADRMVALGTHNGTLHILDFQGNQVKEIAAHTATINDISFDADGEYIGSCSDDGTVVISSLFTDEKLKFEYHRPMKAIALDPNYYNNYRRFATGGLAGQVLVLTKKSWGGGYHKKVLRDGEGPIHSMKWRTDLLAWANDAGVKVHDMKTDKGIAFIERPKGIPRPEFLLPQLVWQDDTILVIGWGTSVKIAAIRTDSSQGLNGIQRSITASNEKYVDIVGSFQTGYHISGIAPFGDLLVVLAYIPEEEDRENSFSNSVPSRQGTAQRPEIHLVSWKNDELTTDALPIHGYEHYKAKDYALAHAPFSGSSNAGGQWAAGDEPLYYIVSPKDIVVAKPRDAEDHISWLLQHGWHEKALAAVEAGQGRTELLDEVGSRYLDHLIIERKYAEAARLCPKLLRGSPSAWERWVFHFAHLRQLAVLVPYIPTENPQLSDTAYEVALVALTTNPSFHELLLTTVKKWPPTLYSASPVISAIEPQLNSSSMTDSLKEALAELYVINSQYDKALSLYAELLKPEVFEFIEKHNLHDAIHDKVVNLMILDSKRTVNLLIQHRDTIPPNEVVGQLLHASKSCDKRHLLHLYLHALFETDMNAGKDYHDMQVELYAEYEPRMLIPFLRTSQHYRLDKAYEIFAQKELVREQVFVLGRMGNAKEALSTIINKLEDIQEAVEFVMEQHDDELWEELIRQCLQKPEMVGMLLEHTVGNLDPLYIVSLVPDGLEIPRLRDRLVKIVTDYRTETSLRHGCNDILKADCVNLLVKYYHEARRGVYMASMDEEVTGTRVAEGSSRANERSSSLRALEIKSRTRCGARCCLCFDPLSIQDISVIVFYCCHAYHTSCLEGGLDLMKSNSSTQDSDEDDEGTPSGESRMRCVLCTTAAA*

>P_antidotale_Transcript_34330
EIAAHTATVNDISFDAEGEYIGSCSDDGTVAISSLFTDEKLKFEYHRPMKAIALDPNYSRNYRRFATGGLAGQVLVLTKKTWGGYHKKVLRDGEGPIHSMKWRTDLLAWANDAGVKVHDMKTDKGIAFIERPKGIPRPEFLLPHLVWQDDTVLVIGWGTSVKIAAIRTDSSQGLNGIQRTIAAVGSEKYVDIVGSFQTGYHISGIAPFGDLLVVLAYIPDEDEKEKKFSTSGTSRQGTAQRPEIHLVSWKNDEVTTDALPIHGYEHYKAKDYALAHAPFSGSSNAGGQWAAGDEPLYYIVSPKDIVVAKPRDAEDHIALLLQHDCHEKALAAVEAGQGPTELLDEVGSRYLDHLIIERKYAEAAQRCPKLLRGSPSAWERWVFHFAHLRQLPVLVPYIPTENPQLSDTAYEVALVALTTNPSFHELLLTTVKNWPPTLYSASPVISAIEPQLDSSSMTNTLKEALAELYVINNQYEKALSLYAELLKPEVFEFIEKYNLHDAIRDKVVNLMILDSKRTVHLLIQHRDIISPYEVVEQLLHTNKKCDKRHFLHLYLHALFEIDIHAGKDFHDMQVELYADYEQRMLLPFLRTSQHYRLDKAYEIFAQRELVREQVFVLGRMGNAKEALSTIINKLENIEEAVEFVMDQHDDELWDELIRQCLQKPEMVGMLLEHTVGNLDPLYIVSLVPDGLEIPRLRDRLVKIVTDYRTETSLRNGCNDILKADCVNLLVKYYHEARRGVYMASMDEEVHGNRVDDGASRANERSSSVRALDIKSRTRCGARCCLCFDPLPIQDISVILFYCCHAYHLSCLEGGLDLMRSNSNQDTDNGSDDEDGSLSGESRMRCVLCTTASA

>P_bisculatum_Transcript_9330
DAAASIAVADRMVALGTHNGTLHILDFQGNQVKEIAAHTATINDISFDADGECIGSCSDDGTVAISSLFTDEKLKFEYHRPMKAIALDPNYSRNYRRFATGGLAGQVLVLTKKTWGGYHKKVLRDGEGPIHSMKWRTDLLAWANDAGVKVHDMKTDKGIAFIERPKGIPRPEFLLPHLVWQDDTVLVIGWGTSVKIAVIRTDLSQGLNGIQRTITAVGSEKYVDIVGSFQTGYHISGIAPFGDLLVMLAYIPDEDEKEKKNSTSVTSRQGTAQRPEIHLVSWKNDEVTTDALPIHGYEHYKAKDYALAHAPFSGSSNAGGQWAAGDEPLYYIVSPKDIVVAKPRDAEDHIAWLLQHDCHEKALAAVEAGQGRTELLDEVGSRYLDYLIIERKYAEAAQRCPKLLRGSSSAWERWVFHFAHLRQLPVLVPYIPTENPQLSDTAYEVALVALTTNPSFHELLLTTVKNWPPTLYSASPVISAIEPQLNSSMTDTLKEALAELYVINGQYEKALSLYAELLKPEVFEFIEKYNLHGAIRDKVVNLMILDGKRTVHLLIQHRDIIPPYEVVEQLLHTNKNCDKRYFLHLYLHALFEIDIHAGKDYHDMQVELYADYEPRMLLPFLRTSQHYSLDKAYEIFAQRELVREQVFVLGRMGNAKEALSTIINKLEKIEEAVEFVMEQHDDELWEELIRQCLQKPEMVGMLLEHTVGNLDPLYIVSLVPDGLEIPRLRDRLVKIVTDYRTETSLRNGCNDILKADCVNLLVKYYHEARRGVYMASMDEEVHGNRVDDGSSRANERSSSVRALDIKSRTRCGARCCLCFDPLPIQDISVIVFYCCHAYHLSCLEGGLDLMRANSNQDSDNGSDDEDGSPSGESRMRCVLCTTAAA

>P_coloratum_Transcript_10219
GGSVPAILSTDAAASIAVADRMVALGTHNGTLHILDFQGNQVKEIAAHTATINDISFDADGEYIGSCSDDGTVAICSLFTDEKLKFEYHRPMKAIALDPNYSRNYRRFAIGGLAGQVLVLTKKTWGGYHKKVLRDGEGPIHSMKWRADLLAWANDAGVKVHDMKTDKGIAFIERPKGIPRPEFLLPHLVWQDDTVLVIGWGTSVKIAAIRTDLSQGLNGIQRTIAAVGSEKYVDIVGSFQTGYHISGIAPFGDLLVVLAYIPDEDEKEKKFSTSVTSRQGTAQRPEIHLVSWKNDEVTTDALPIHGYEHYKAKDYALAHAPFSGSSNAGGQWAAGDEPLYYIVSPKDIVVAKPRDAEDHIAWLLQHDCHEKALAAVEAGQGRTELLAEVGSRYLDHLIIERKYAEAAQRCPKLLRGSPSAWERWVFHFAHLRQLPVLVPYIPTENPQLSDTAYEVALVALTTNPSFHELLLTTVKNWPPTLYSASPVISAIEPQLNSSSMTDTLKEALAELYVINSQHEKALSLYAELLKPEVFEFIEKYNLHDAIRDKVVNLMILDSKRTVHLLIQHRDIIPPYEVVEQLLHVNKNCDKRYFLHLYLHALFEIDIHAGKDFHDMQVELYADYEPRMLLPFLRTSQHYRLDKAYEIFAQRELVREQVFVLGRMGNAKEALSTIINKLENIEEAVEFVMDQHDDELWEELIRQCLQKPEMVGMLLEHTVGNLDPLYIVSLVPDGLEIPRLRDRLVKIVTDYRTETSLRNGCNDILKADCVNLLVKYYHEARRGVYMASMDEEVHGNRVDDGSSRASERSSSVRALDIKSRTRCGARCCLCFDPLPIQDISVIVFYCCHAYHLSCLEGGLDLMRSNSNQDSDNGSDDEDGSPSGESRMRCVLCTTAAA

>P_maximum_Transcript_31883
EIAAHTATINDISFDADGEYIGSCSDDGTVAISSLFSDEKLKFEYHRPMKAIALDPNYSRNYRRFATGGLAGQVLVLTKKTWGGYHKKVLRDGEGPIHSMKWRADLLAWANDAGVKVHDMKTDKGIAFIERPKGIPRPEFLLPQLVWQDDTVLVIGWGTSVKIAAIRTDLSQGLNGIQRTIAAVGSEKYVDIVGSFQTGYHISGIAPFGDLLVVLAYIPDEDEKEKKFSTSVTSRQGTAQRPEIHLVSWKNEEVTTDALPIHGYEHYKAKDYALAHAPFSGSSNAGGQWAAGDEPLYYIVSPKDIVVAKPRDTEDHIAWLLQHDCHEKALAAVEAGQGRTELLDEVGSRYLDHLIIERKYAEAAQRCPKLLRGSPSAWERWVFHFAHLRQLPVLVPYIPTENPQLSDTAYEVALVALTTNPTFHELLLTTVKNWPPTLYSASPVISAIEPQLNSSSMTDTLKEALAELYVINSQYEKALSLYAELLKPEVFEFIEKYNLHDVIRDKVVNLMILDSKRTVHLLIQHRDIIPPYEVVEQLLHTDRKCDKRYFLHLYLHALFEIDIHAGKDFHDMQVELYADYEPRMLLPFLRTSQHYRLDKAYEIFAQRELVREQVFVLGRMGNAKEALSIIINKLENIEEAVEFVTDQHDDELWDELIRQCLQKPEMVGMLLEHTVGNLDPLYIVSLVPDGLEIPRLRDRLVKIVTDYRTETSLRNGCNDILKADCVNLLVKYYHEARRGVYMASMDEEVHGNRVDDGSSRASERSSSVRALDIKSRTRCGARCCLCFDPLPIQDISAIVFYCCHAYHLSCLEGGLDLMRANSNQDSDNGSDDEDVSPSGESRMRCVLCTTAST

>P_miliaceum_Transcript_21857
LHILDFQGNQVKEIAAHTATINDISFDADGEYIGSCSDDGTVAISSLFTDEKLKFEYHRPMKAIALDPNYSRNYRRFATGGLAGQVLVLTKKTWGGYHKKVLRDGEGPIHSMKWRADLLAWANDAGVKVHDMKTDKGIAFIERPKGIPRPEFLLPHLVWQDDTVLVIGWGTSVKIAAIRIDLSQGLNGIQRTIAAVGSEKYVDIVGSFQTGYHISGIAPFGDLLVVLAYIPDEDEKEKKFSASVTSRQGTAQRPEIHLVSWKNDEVTTDALPIHGYEHYKAKDYALAHAPFSGSSNAGGQWAAGDEPLYYIVSPKDIVVAKPRDAEDHIAWLLQHDCHEKALAAVEAGQGRTELLDEVGSRYLDHLIIERKYAEAAQRCPKLLRGSPSAWERWVFHFAHLRQLPVLVPYIPTENPQLSDTAYEVALVALTTNPSFHELLLTTVKNWPPTLYSASPVISAIEPQLNSSSMTDTLKEALAELYVINNQHEKALSLYAELLKPEVFEFIEKYNLHDAIRDKVVNLMILDSKRTVHLLIQHRDIIAPYEVVEQLLRTNKNCDKRYFLHVYLHALFEIDIHAGKDFHDMQVELYADYEPRMVLPFLRTSQHYRLDKAYEIFAQRELVREQVFVLGRMGNAKEALSTIINKLENIEEAVEFVMDQHDDELWEELIRQCLQKPEMVGMLLEHTVGNLDPLYIVSLVPDGLEIPRLRDRLVKIVTDYRTETSLRNGCNDILKADCVNLLVKYYHEARRGVYMASMDEEVHGNRVDDGSSRASERSSSVRALDIKSRTRCGARCCLCFDPLPIQDISVIVFYCCHAYHLSCLEGGLDLMRSNSNQDSDNGSDDEDGSPSGESRMRCVLCTTAAA

>Paspalum_Transcript_20533
GTVAICSLFTDEKLKFEHHRPMKAIALDPNYSRNYRRFAAGGLAGQVLVMTKKWTGPHKRVLRDGEGPIHSMKWRADLLAWANDAGVKVHDMRTDKGIAFIERPKGIPRPEFLLPHLVWQDDTILVIGWGTSVKIAAIRTDSSQGLNGIQRTITTASSEKYVDIVGSFQTGYHISGIAPFGDLLVVLAYIPDEDEKEKKFSTSVTSRQGTAQRPEIHLVSWKNDELTTDALPIHGYEHYKAKDYALAHAPFSGSSNAGGQWAAGDEPLYYIVSPKDIVVAKPRDAEDHIAWLLQHGWHEKALAAVEAGQGRTELLDEVGSRYLDHLIIERKYAEAAQRCPKLLRGSPSAWERWVFNFAHLRQLPVLVPYIPTENPQLSDTAYEVALVALTTNPSFHELLLTTVKNWPPALYSASPVISAIEPQLNSSSMTDSLKEALAELYVINNQYEKALSLYAELLKPEVFEFIEKYNLHDAIHDKVVNLMMLDSKRTVHLLIQHRDTIPPYEVVEQLLHTSKNCDRKYLLHLYLHALFEMDIHAGRDFHDMQVELYADYEPRMLLPFLRTSQHYRLDKAYEIFAQKELVREQVFVLGRMGNAKEALSTIINKLEDIQEAVEFVMEQHDDELWDELIRQCLQKPEMVGMLLEHTVGNLDPLYIVSLVPDGLEIPRLRDRLVKIVTDYRTETSLRNGCNDILKADCVNLLVKYYHEARRGVYMASMDEEAHGNRTDDGSSRGNERSSSVRPLDIKSRTRCGARCCLCFDPLPIQDISVILFYCCHAYHLSCLEGGLDLMRSNSNQDNENDLDDEDGSPSGQSRMRCVLCTTAIS

>S_bicolor_Sobic.006G264000.1.p
MALPLFSGWLDLDRVRVRQPDPARLHSIIHSTSLRRSRQIDRRAPKQKQFLHAGPRLRRKSSRNGRSRGRGAGRPAGGERMSTGRARGAQLPLQNGAGVDDGDDEREEEEVGDDEEEEDEEEEEEPRLKYQRLGGSVPAILSTDAAAAIAVADRMVALGTHNGTLHILDFQGNQVKEIAAHTATINDISFDGDGEYIGSCSDDGTVTINSLFTDEKLKFEYHRPMKAIALDPNYARNYRRFATGGLAGQVLVLTKKSWGGYHKKVLRDGEGPIHSMKWRADLLAWANDAGVKVHDMRTDKGIAFIERPKGIPRPEFLLPHLVWQDDTVLVIGWGTSVKIAAIRTDLSQGLNGLQRTITTASSEKYVDIVGSFQTGYHISGIAPFGDLLVVLAYIPDEDEKEKTFSTSVTSRQGTAQRPEIHLVSWKNDELTTDALPIHGYEHYKAKDYALAHAPFSGSSNAGGQWAAGDEPLYYIVSPKDIVVAKPRDAEDHIAWLLQHGCHEKALAAVEAGQGRTELLDEVGSRYLDHLIIERKYAEAAQRCPKLLRGSPSAWERWVFHFAHLRQLPVLVPYIPTENPQLSDTAYEVALVALTTNPSFHELLLTTIKNWPPTLYSASPVISAIEPQLNSSSMTDSLKEALAELYVINGQYEKALSLYAELLKPEVFEFIEKYNLHDAIRDKVVNLMIVDNKRTVHLLIQHRDIIPPYEVVEQLLHTSKNCDKRYLLHLYLHALFEIDIHAGKDFHDMQVELYAEYEPRMLLPFLRTSQHYRLDKAYEIFAQKELVREQVFVLGRMGNAKEALSTIINKLEDMQEAVEFVTEQHDDELWEELIRQCLQKPEMVGNLLEHTVGNLDPLYIVSLVPDGLEIPRLRDRLVKIVTDYRTETSLRNGCNDILKADCVNLLVKYYHEARRGVYMASMDEEVHGNRADDGSSRGHERSSSIRALDMKSRTRCGARCCLCFDPLPIQDISVIMFYCCHAYHLSCLEGGLDSMRSNSNQDSDSGTDDEDGSPSGQSRMRCVLCTTAAA*

>S_viridis_Sevir.3G019800.1.p
MSTERRAHPPLQNGAGGDDGDDEREEEDGDEGEEELEDEAEEEEEEPRLKYQRLGGSVPAILSTDAAASIAVADRMVALGTHNGTLHILDFQGNQVKEIAAHTATVNDISFDADGEYIGSCSDDGTVAISSLFTDEKLKFEYHRPMKAIALDPNYSRNYRRFATGGLAGQVLVLTKKTWGGYHKKVLRDGEGPIHSMKWRTDLLAWANDAGVKVHDMKTDKGIAFIERPKGIPRPEFLLPHLVWQDDTVLVIGWGTSVKIAAIRTDSSQGLNGIQRTIAAVGSEKYVDIVGSFQTGYHISGIAPFGDLLVVLAYIPDEDEKEKKISTSVTSRQGTAQRPEIHLVSWKNDEVTTDALPIHGYEHYKAKDYALAHAPFSGSSNAGGQWAAGDEPLYYIVSPKDIVVAKPRDAEDHIAWLLQHDCHEKALAAVEAGQGPTELLDEVGSRYLDHLIIERKYAEAAQRCPKLLRGSPSAWERWVFHFAHLRQLPVLVPYIPTENPQLSDTAYEVALVALTTNPSFHELLLTTVKNWPPTLYSASPVISAIEPQLDSSSMTDTLKEALAELYVINSQYEKALSLYAELLKPEVFEFIEKYNLHDAIRDKVVNLMILDSKRTVHLLIQHRDIIPPYEVVEQLLHTNKKCDKRHFLHLYLHALFEIDIHAGKDFHDMQVELYADYEQRMLLPFLRTSQHYRLDKAYEIFAQRELVREQVFVLGRMGNAKEALSTIINKLENIEEAVEFVMDQHDDELWDELIRQCLQKPEMVGMLLEHTVGNLDPLYIVSLVPDGLEIPRLRDRLVKIVTDYRTETSLRNGCNDILKADCVNLLVKYYHEARRGVYMASMDEEVHGNRVDDGSSRANERSSSVRALDIKSRTRCGARCCLCFDPLPIQDISVILFYCCHAYHLSCLEGGLDLMRSNSNQDTDNGSDDEDGSPSGESRMRCVLCTTASA*

>T_aestivum_Traes_2AL_0B9E1F386.1
MSSAARRASHPALVNGDGEYGREDEDEEEEEEGEEGDEPEEEPRLKYQRLGGSVPAILSTDAAAAIAVTDRAVLLGTHDGTLHILDFQGNQSKEIKAHTATINDISFEDREYIGSCSDDGTVVISNLFTDEKLKFEYHRPMKAIALDPQYSRSNNRFATGGLAGQVLVLTKKSWVSGYNKKVLREGEGPIHSMKWRTDLLAWANDAGVKVHDMKTDRGIAFIEKPKGIPRPEVLLPHLVWQDDTVLVIGWGTSVKIAAIRTDSSQGLNGMQRSISAASSEKYVDIVGSFQTGYHISGIAPFGDLLVMLAYIPEEDDGDKKISTSVSSRQGTAQRPEIHLVSWKNDVLTTDALPIHGYEHYKAKDYTLAHAPFSGSSNAGGQWAAGDEPLYYIVSPKDIVVAKPRDTEDHIAWLLQHGWHEKALAAVEAGQGRTELLDEVGTRYLDHLIIERKYAEAAQLCPKLLRGSPSAWERWVFHFAHLRQLPVLIPYIPIENPQLSDTAYEVALVALTTNASFHELLLTTIKSWPTTLYSASPVISAIEPQLNSSSMTGSLKEALAELYVINSQYEKALSLFAELLKPEVFEFIEKHSLHDAIHDKVVNLMLLDGKRAVHLLIQHRDIIPPYEVVEQLLHASKSCDRKYLLHQYLHALFEVDIHAGKDYHDMQLELYADYEPRMLLPFLRTSQHYRLDKAYEIFAQKEFVKEQVFVLGRMGNAKEALSTIINKLEDIQEAVEFVTEQHDDELWDELIRQCLQKPEMVGMLLEHTVGNLDPLYIVSLVPDGLEIPKLRDRLVKIVTDYRTETSLRHGCNDILKADCVNLLVKYYHEARRGVCMASMDEEAQGARVNEGSSRTGDRSSTLRNLEMKSRTRCGARCCLCFDPLSIQDMSFIVFYCCHAYHQSCLEGGLDSMKSNSNARDSDDGSEDDDGSPSGESRMRCVLCTTAAA*

>U_panicoides_Transcript_7407
HNGTLHILDFQGNQVKEIAAHTATINDISFDADGEYIGSCSDDGTVAISSLFTDEKLKFEYHRPMKAIALDPNYSRNYRRFATGGLAGQVLVLTKKTWGGYHKKVLRDGEGPIHSLKWRTDLLAWANDAGVKVHDMKTDRGIAFIERPKGIPRPEFLLPHLVWQDDTVLVIGWGTSVKIAVIRTDLSQGLNGIQRTIAAVGSEKYVDIVGSFQTSYHISGIAPFGDLLVVLAYIPDEDEKEKKFSTSVTSRQGTAQRPEIHLVSWKNDEVTTDALPIHGYEHYKAKDYSLAHAPFSGSSNAGGQWAAGDEPLYYIVSPKDIVVAKPRDAEDHIAWLLQHDCHEKALAAVEAGQGRTELLDEVGSRYLDHLIIERKYAEAAQRCPKLLRGSPSAWERWVFHFAHLRQLPVLVPYIPTENPQLSDTAYEVALVALTTNPSFHELLLTTVKNWPPTLYSASPVISAIEPQLNSSSMTDTLKEALAELYVINSQYEKALSLFAELLKPEVFEFIEKYNLHDAIRDKVVNLMILDSKRTVHLLIQHRDIIPPYEVVEQLLHTDRSCDKRYFLHLYLHALFEIDIHAGKDFHDMQVELYAEYEPRMLLPFLRTSQHYRLDKAYEIFAQRELVREQVFVLGRMGNAKEALSTIINKLENIEEAVEFVMDQHDDELWDELIRQCLQKPEMVGMLLEHTVGNLDPLYIVSLVPDGLEIPRLRDRLVKIVTDYRTETSLRNGCNDILKADCVNLLVKYYHEARRGVYMASMNEELHGNRVDDGSSRASDRSSSVRALDIKSRTRCGARCCLCFDPLPIQDISVIVFYCCHAYHLSCLEGGLDLMRANSNQDSDNGSDDEDVSPSGGSRTRCVLCTTASA
