# Supplementary material for: Multiple mechanisms for enhanced plasmodesmata density in disparate subtypes of C4 grasses
Source: J Exp Bot. 2018 Jan 2;69(5):1135–45. doi: 10.1093/jxb/erx456 (PMC6018992; doi:10.1093/jxb/erx456)
Supplement: Dataset S1 [file erx456_suppl_jexbot210930-file001.zip › Data_File/37.seqs]

>Z_mays_GRMZM2G023585_P02
MGADDEAAAAMEAQEREAEIEKAMRARVADFKKQADSLTLEGVRRALEKDLDLKIYSLDAHKKFIKQCVDKVFAESADENANDDALEDSDAKDDHLSKEGTDVAKPMPVSNKMSSNADVVTSSKTGKDPEEEKNQTSSSDISEDMIKEAIEKRASYFRKNSDTLTLQGVRRTLEEDLKLQKKALDAYKNFITTGLDKILQEPANGTKKKSKNGSSKDTDKTSKGSKRVHEESDSSELNDRKSDMDNSDVDSRPRKKRAEKAKVTKKQKIVTNERKLSTPKAKKVAKQDLGSSTEEQGGNSAEEDNSHSSAEEDNKRKRQQTPAYGKQAEHLKSIIKSCGMTIPPTVYRRVKQAAENKREACLIKELQDILEKEGLSKNPSEKEIKAVKKRKERAKELEGIDMSNIITSSRRRSTSSFIPLPPPPQIEVDSDDDEDDDDDAEGNDAEGDDDDAEGDDEDDAEGDDDDAEGDDAEDDDEVDEENVKGRDEGDNDTAEAANGSADDAEKENN*

>A_pectinata_Transcript_48159
ARDREAEIEKAIRARVPDFKKQADSLTLEGVRRALEKDMGLETYSLDAHKKFIKQCVDKVFHDSDDEDISNNASEMAEAKVDHLSKEGSEDVQAVPASKKVSSSAGEQVVRCSETGKDPNGEEGQASGSNIDEDMIKEAIDKRASYFRKNSETLTLQGVRRTLEEDLKLAKKALDAYKKFITTELDRVLQEPANGTKNSSKQGPRKDADQKSSKASKRAREDSDTSGNDSQSGMEDSDEDARPSKRGSEKVKVMKRQKKARDEKKLSSPKAKKVAKRYSDRSTEEQDGNSAEEDNSRSSAEDDNKRKRLPAPTYGKQVEHLRSIIKSCGMSVPPSVYRRAKQAPENKRDAWLLKELEEMLEKEGLSKNPSEKEIKAVKKRKERAKELEGIDMSNIITSSRRRNTSNFIPLLPPSKVVADSDDSDDEDDAQADDDDDEEIVEGGDESDNGDAVGDDGSADDAEKEKD

>B_distachyon_Bradi4g16847.1.p
MAADDAAAAAFAVREAEIEEALRARISLFKEQADSLTLEGVRRTLEKDMDLELHSLDAHKKFIKQLVEKVFSDSDDEDANNGSEKAEAKDHINSSKEVPEDAQPMSGSNKISSGADEQGARSSKTEEDPEGTKNQTYGSDISEAEIKKAISKRASYFRENSGTLTLQGARRTLEEDLKLEKKALDAYKVFISTELDKVLLEPANGTTEHNKKESRKDADGKTSKGSKRARQDSDTSVISDSHREREDSDEDTRPKKRGSEKGKAIKRQKKVTVEKKMSTSKVKKVAKRDLDKSSKKQGGDAEEDSSHSSAEEDSKKKQQPATVYGRRVERLKCVIKSCGMSIPPSTYRRAKQAPESNREACLIKELEDILEKEGLSSNPSEKEIKAVKKRKERAKDLEGIDMSNIITSSRRRSASSFIPLPMPRFEADSDDDDEDLAEDDDNVVGGDKGDNGDSEAGDGSTDDAGDKSD*

>C_ciliaris_Transcript_16404
PEREAEIEKAMRARVPDFKKQADSLTLEGVRRALEKDLGLEIYSLDAHKKFIKQCVDKVFAESDDENTNDNASEDAEAKDDHLSKEGSDDAKPTPVSNKTTSSADAQVVNSSETGKDPVEEKDNISSSDISEDMIKEAIEKRASYFRKNSETLTLQGVRRTLEEDLKLQKKALDAFKNFITTQLDKVLQEPANGTKKKSKKGPPMDTDRKASKGSKRARADSNSSELENSQSEMEDSDEDTRPRKKRAEKAKVIKKQKKVPDEKKLSTPKAKKVAKKDSDRSGDELGGSSAEEDNSHSSSEEDNKRKRQQAPAPAYGKHVEHLKSIIKSCGMTIPPTVYRKAKQAPEHKREACLIKELEDMLEKEGLSKNPSEKEIKAVKKRKERAKELEGIDMSNIITSSRRRSTSSFIPLPPPPKIEADSDDDEDDVPKDDDDDEENLEDEDAGDNDDAEAGDGSADDAAKDSD

>C_gayana_Transcript_3392
DRNGSSETTETAAADLPRPPPSHMEGDATTGAAAAPDMEAEIEKAMRARIPDFKKQADSLTLEGVRRALEKDMGLETYSLDAHKKFIKQCVDKVFHDSDDEDISNNASEMAEAKDDILSKEGSEDVQATPASKKVSSSTDEQVVRSSETEIYPNGEEDEASGSNIDEDMIKEAIDKRASYFRKNSETLTLQGVRRTLEEDLKLAKKALDAYKKFITTELDRVLQEPANGTKKSSKQGPRKGADQKSSKAPKRAREESDISENDSHSEMEDSDEDARPRKRGSEKVNAIKRQKQTRDEKKLPTPKAKKPAKRDSDRSTEGQDGNSADEDDSRSSAEDDNKRKRQPTPTYGKQVEHLRSIIKSCGMSVPPTVYRRAKQAPENKRDAWLIKELEEILRKEGLSKNPSEKEIKAVKKRKERAKELEGIDTSNIITSSRRRSTSNFIPLPPPPPKVVADSDNSDEEDDAQDDDVDEEIVEGADDSDNDDAEGDDDSADDAEKEKD

>L_fusca_Transcript_13814
DGDSSSEPTAYHHRRMEGDATAAAAARDWEAEIEKAMRARVPDFKKQADSLTLEGVRRALEKDMGLDTYSLDAHKKFIKQCVDKVFHDSDDEDTSNKALEVAEAKGDHLSKDGSEDVEAMPASKKVSSSADEQVVISSEAEKEPNGEEDQASDSKIGEDMIKEAIDKRASYFRKNSETLTLQGVRRTLEEDLKLAKKALDAYKKFVTVELDRVLQEPANGTKKSSKQGPRKDADQKSSKASKRAREDSDTSENDSQSGMEDSDEDTRPRKRGSEKVKVMKRQKKLSTPKAKKVAKRDSDRSTEEQDENSAEEDNSRSSAEEDNKRKRQAAPTYGKQVEHLRSIIKSCGMSVPPSVYRRAKQAPENKRDAWLIKELEEILEKEGLSKNPSEKEIKAVKKRKERAKELEGIDTSNIITSSRRRNTSNFIPLPPPPKVAADSDDSDDEDDAHDDDEEEEIVEGGDKSDNDDAEGDDGSADDAEKKD

>O_sativa_LOC_Os11g34190.1
MEPDAAAAAAAGEREAEIEKAFRARLPDFRKQADSLTLEGVRRALEKDMGLEKHSLDAHKKFIKQCVDKVFSGSDDDNTNNNAPEKDEAKDDRSSKEESEDAQPTSDSNKISSNADEPVAKSSETDRDQEGDKDHSSGSDISEATIKNAIVKRASYFRENSETITLQGVRRTLEEDLKLQKKALDAYKSFISTELDNILQEPANGTKKTSKTESHKDSGQKTSKNSKRARQDSDTSEINDSHCERGDSDEDARPKKKKAEKGKAVKRQKKTTVEKQLSNSKAKKVAKKDLDKSKERSGSEEDNSNSSAEEDNKKKRQVAPAYGKRVERLKSIIKSCGMSIAPTVYRKAKMAPESKREACLIKELEDILEKEGLSTNPSEKEIKAVKKRKERAKELEGIDMSNIITSSRRRSTSNFIPLPTPKIVADSDEDDEEDAEDDNDEEVNVEGGDEGDNDVGKAGDGSADDAEHDSD*

>P_antidotale_Transcript_3550
AGAAREREAEIEKAMRARVPDFKKQADSLTLEGVRRALEKDLGLEIYSLDAHKKFIKQCVDKVFAESDDENTNDNASEDAEAKDDHVSKEGSDDAKPTPVSNKTLSADAQVVKSSEAGKDPEEEKDKISSSDISEDMIKEAIERRASYFRKNSETLTLQGVRRTLEEDLKLQKKTLDAYKNFITTQLDKVLQEPANGTKKKSKKGPPMDTDRKASKGSKRAHEDSNSSELENSQSEMEDSDEDTRPRKKRVEKAKVIKKQKKVPDEKKLSTPKAKKVAKQDSDRSADEQGGSSAEEDNSRSSAEEDNKRKRQQAPVPAYGKHVEHLKSIIKSCGMTIPPTVYRRAKQAPEHKREACLIKELEDMLEKEGLSKNPSEKEIKAVKKRKERAKELEGIDTSNIITSSRRRSTSSFIPLPPPPKIEADSDDDEDDDAKDDDEDEENLEGGDADDNDDAEAGDGSADDAAKDSD

>P_bisculatum_Transcript_4489
AREREAEIEKAMRARVPDFKKQADSLTLEGVRRALEKDLGLEIYSLDAHKKFIKQCVDKVFAGSDDENTNDNASVDPEVKDDHLSKEVPDDAKPMPVSNKTSSSGDAQVVGSSETGKDPEGERDKTSSSDISEDMIKEAIEKRASYFRKNSETLTLQGVRRTLEEDLKLQKKALDAYKNFITTELDRVLQEPENGTKRKSKKGPAMGTDRKTSKVSKRVREDSDGSELNDSQSEMEDSDEDTRPRKKRAEKAKVIKKQKKFADEKKLSTPKAKKVAKRDSDRSTDEQGGNSAEEYNSHSSAEEDNKRTRQQAPAYGKRVEHLKSIIKSCGMTIPPTVYRKAKQAPEHKREACLIKELEDMLEKEGLSKNPSEKEIKALKKRKERAKELEGIDMNNIITSSRRRSTSSFIPLPPPPKIEADSDDDEDDDVKDDDEDDEENVKGGDEGDNDDAEAGDDSADVADAAKESD

>P_maximum_Transcript_1636
KAMRARVPDFKKQADSLTLEGVRRALEKDLGLEIYSLDAHKKFIKQCVDKVFAESDDENTNGNAPEDAEAKEDHLSKEGPDDANPMPVSNKMSSSADAQVVRSSETGKDPAGEEDKTSSSDISEALIKEAIGKRASYFRKNSETLTLQGVRRTLEEDLKLQKKALDPHKNFITTELDKVLQEPANGAKKKSKKVPPMHTERKTSKGSKRAREDSDSSELNDSQSEMEDSDEDTGPRKKRAEKAKVIKKQKKVANEKKLSTPKAKKVAKRDSDRSADEQGGNSAEEDNSHSSAEEDNKRKQQQAPVYGKQVERLKSIIKSCGMTIPPTVYRRAKQAPEHKREACLIKELEDMLEKEGLSKNPSEKEIKAVKKRKERAKELEGIDMSNIITSSRRRSTSSFIPLPPPPKIEDDSDDDEDDDAKDDDEDVEENVEGGDEGDNDDAEAGDGSADDAAKDSD

>P_miliaceum_Transcript_22436
TYSLDAHKKFIKQCVDKVFAESDDENTNDNASEDADAKDDNLSKEGPDDAKPAPVSKKTSSSADDQVVRSSETGKDPEGEKDKTSSSDISEDMIKEAIEKRASYFRKNSENLTLQGVRRTLEEDLKLQKKALDAYKNFITTELDKVLQEPANGTKKKGKKGPPMDTDQKTSKGSKRTREDSDSSELNNSQSEMEDSDEDTRPRKKRAEKGKIVKKQKKVADEKKLSKKVAKRDSDRNADEQGGNSAEEDNSHSSAEEDNKRKRQQAPAYGKHVEHLKSIIKSCGMTIPPTVYRKAKQAPEHKREACLIKELEDMLEKEGLSKNPSEKEIKAVKKRKERAKELEGIDMSNIITSSRRRSTSSFIPLPPPPKIEADSDDDEDDDAQDDDEDDEENVEGGDKGDNDDAEAGDGSADDAAKDND

>Paspalum_Transcript_4116
RSSAEEDNKRIRQQASVYGKQVEHLKSIIKSCGMTIPPTVYRRAKQAPENKREACLIKELEGILEKEGLSKNPSEKEIKAVKKRKERAKELEGIDMSNIITSSRRRSTSSFIP

>S_bicolor_Sobic.005G143300.1.p
MGADDDAAAASGGVAAREREAEIEKAMRARVADFKKQADSLTLEGVRRALEKDLGLDIYSLDAHKKFIKQCVDKIFAESDDENANDNASDDPEAKNDHLSKEGTDIAKPMPVSNKTSSNADVVTSSKTGKDLEGEKDQTSSGDISEDMIKEAIEKRASYFRKNSDTLTLQGVRRTLEEDLKLQKKALDAYKNFITTELDRILQEPANGTKKKSKKGSSKDTDQTSKGSKRVREETDRSELNDSKSEMEDSDEDSRPRKKRAEKAKVTKKQKIVTKEKKFSTPKAKKVAKQDSDRRTEEKGGNSAEEDNSHSSAEEDNKRKRQQTPAYGKQVEHLKSIIKSCGMTIPPNVYRRVKQAPENKREACLIKELQDILEKEGLSKNPSEKEIKSVKKRKERAKELEGIDMSNIITSSRRRSTSSFIPLPPPPKIEVDSDDEEEDDDAEDDDEVDEENVKGGDEDTDEVDEENVKGGDQDNDEVDEENVKGGDEDNNDTAEAGDGSADAAEKESD*

>S_viridis_Sevir.8G154700.1.p
MGSDADTSAGAAREREAEIEKAMRARVPDFKKQADSLTLEGVRRALEKDLGLEIYSLDAHKKFIKQCVDKVFAESDDENTNDNASEDAEAKDDHLSKEGSDDAKPTPVSNKTTSSADAQVVKSSETGKDPEEEKDKISSSDISEDMIKEAIEKRASYFRKNSETLTLQGVRRTLEEDLKLQKKALDAYKNFITTQLDKVLQEPANGTKKKSKKGPPMDTDRKASKGSKRAREDSNSSELENSQSEMEDSDEDARPRKKRAEKPKVIKKQKKVPDEKKLSTLKAKKVAKQDSDRSDDEQGGSSAEEDNSRSSAEEDNKRKRQQAPAPAPAYGKHVEHLKSIIKSCGMTIPPTVYRRAKQAPEHKREACLIKELEDMLEKEGLSKNPSEKEIKAVKKRKERAKELEGIDTSNIITSSRRRSTSSFIPLPPPPKIEADSDDDEDDDAKDDDEDEENLEDGDAGDNDDAEAGDGSADDAAKDSD*

>T_aestivum_Traes_4AL_00409348C.2
MLESGLNLNEESISDFLHIIPTSILPVCSVFDYSACIHKMKQCRTLTLLGVRRTLEEDLKLERKALDAFKDFITKELDRVLQEPENGTTDHSKQEACKDAGQKTSKGSKRARQDFDTSELNNSHSEKEDSDEDVRPIKKKQQAAPAHGKRVERLKSVIKSCGMSVPPSVYRRAKQAPESKREACLIKELEDMLEKEGLSSHPSEKEIKAVRKRKERAKDLEGIDMSNIITSSRR

>U_panicoides_Transcript_3768
RDSDRSADEQGGNSAEEDNSHSSAEEDNKRKQQQAPVYGKQVERLKSIIKSCGMTIPPTVYRRAKQAPEHKREACLIKELEDMLQKEGLSKNPSEKEIKAVKKRKERAKELEGIDMSNIITSSRRRSTSSFIPLPPPPKIEDDSDDDEDDDAKDDDEDVEENVEGGDEGDNDDAEAG
