# Supplementary material for: Multiple mechanisms for enhanced plasmodesmata density in disparate subtypes of C4 grasses
Source: J Exp Bot. 2018 Jan 2;69(5):1135–45. doi: 10.1093/jxb/erx456 (PMC6018992; doi:10.1093/jxb/erx456)
Supplement: Dataset S1 [file erx456_suppl_jexbot210930-file001.zip › Data_File/44.seqs]

>Z_mays_GRMZM2G005652_P01
MAEEDRQRRWRRRRFANLRSVRWRIDLGILPASPGASVDELRRAAADSRRRYVSLRRRLMVDPHLPKEEDRSSNLVVDNPLSQNPDSSWGRFFRGAELEKTVDQDLSRLYPEDGSYFQTPSCQAMLRRILLMWCLQHPECGYRQGMHELLAPLVYVLQVDIDKLSQVRKLHEDCFNDDFDGVAFPDTDMLFSYKPRKDSNWHSRADNGDDSESASRVNTLDELDLDTKEIISLSDAYGAEGELGIVLSERFMEHDAYSMFDGLMDGGSGVVCMAEFFSTSKVGSSSSLAPVIEASASLFHLLSIVEPSLHSHFIELDVEPQYFALRWLRVLFGREFCLDDLLVVWDEVFACSNDMLLRENEECNFKILCSSRGAFIAAMAVSMILHLRSSLLATEINTLCLQRLLNFPNNVDVHKLIEKAKSLQSTAIDANTLSPSLLSKKDSCDYDRVYSNLATSTPPRTPLHPLAESYWEEQWRNLHNDGTALKESDNKGLSYKRSLKQSLSQRLGLSRTESDPSPVKVVSVNNDARNSVRRCLLNSYSDKVVQSNEVIGKFEQDKFPIVSIHKETILSSERSSQLKLKAASENLTVSPPPSVAKFNPLIDSPVKPADESSAKRTEDCSSGENSPVFYTARAGNEHENCHDNDSEKSSITSNSCAGDDYRDEVLPDESSSCNCEDKTVSEAIESGANVGQTRPLEKTMVPNERKPFINKLQWLLRFGRPSAEGNVVEKGSGQASSDGKHDAVPPCPSPADASSDNSCSGINLAYGDNKKVMGTLKNIGQNMLENIQVIETAFQQDRAQPSAMENLSNNILGGKGQVTAMAALTELRKISNLLREM*

>A_pectinata_Transcript_24026
VDLGILPASPEASVEELRRAAADSRRRYVSLRRRLLVDPHLPKEEDRLSSLVVDNPLSQNPDSSWGRFFRGAELEKTVDQDLSRLYPENGSYFQTPTCQAMLRRILLMWCLQHPEYGYRQGMHELLAPLVYVLQVDIDKLSEVRKLHEDCFNDDFDGVPFLDTDMVFSYKPRKDSKWSAGGDTVSGSVRASKVNSLDELDLDTKDIILLSDAYGAEGELGIVLSQRFMEHDAYSMFDGLMDGGNGVVRMAEFFSASKVGSSSSLPPVIEASSSLFHLLSIVEPSLHNHFIELDVEPQYFALRWLRVLFGREFCLNDLLVVWDEVFAHSNDMLLRNDEEYSFRILCSYRGAFIAAMAVSMLLHLRSSLLATEINTSCLQRLLNFPNNVDVQKLIEKAKSLQSVAIDANTSSPSFLSKKDNCEYDRVHSNLATSTPPRTPLHPLSESYWEKQWRNLHKDRTGPEEIEKGHSFSRSLKKSLGQRLGLSRTESDPSPVKVVNVKSDTINSVRRCLMNSFSDEVMRSKEVIGKIQQDDFLIVPTHKEPLMSSPIVSTHKEPLVSSPIVHKEPLVSSPIVSTHKEPLVSSEGPSQLKAAAEDLTVSPVEAADVSETQTAVTCVAEACSSGENSPVFYAARAGDEIESSHDYHSERSSITSNSCAGDNDRDEIPQVEPSSFNCDDKTVSEAAPSDNNSEPVGPSERTAVSNERKPFISKLQWLLKLGRPSGEGNTDKGIGETSGDKRDVVAPILSPSDVSSDNSRSGINLSSGDKKVVGTLNNIGQNMLENIQVIESAFQQDRGQPSPMENFSNNILGGKGQVTAMAALTELRKISNLLREM

>B_distachyon_Bradi3g40590.1.p
MAEEERRRFSSLRSVRWRVDLGILPASPEASVEEVRRAAADSRRRYVSLRRRLLVDPHLPKEEARSSNLVVDNPLSQNPDSSWGRFFRGAELEKTVDQDLSRLYPEDGSYFQTPACQAMLRRILLMWCLQHPEYGYRQGMHELLAPLVYVLQVDVDKLSQVRKLHEDCFNDDFDGVPFPDTDMVFSYKPRKDPKWNSGADNENDSESASKVNTLDELDLDTKEIILLSDPYGAEGELGIVLSERFMEHDAYAMIDGLMDGGGGVVRMAEFFSPSSVGSSSSLPPAIEASSALYHLLSVVEPSLHSHFIELKVEPQWFALRWLRVLFGREFCLNDLLVVWDKVFACCNNMLLSSDQEYSFRILCSARGAFIAAMAVSMLLHVRSSLLATEVDVSCLQRLLNYPTNVDVQKLIEKAKSLQSIAIDANASSPSFLLRRDICEYDRVNSNLAISTPPRTQVQPLTESYWEEKWRNVHHDGTTPKEIEKGHSFSREIKKSLRQKLGLSRTESDPSPVKAVGVKSDARNSVRRCLLNTLSDSVGSSSEVAGKMEQDEFPVVSIHKEIPVSSAETLQLKATGETVTVSPPCLAKVSPLENSQTVPADDNATQRIQRATEACSSGETSPVFYAAIATNEIENGQDNDSSRSSVTSDSCDGDNDRDETLKDESSSCNCDGKTVRDSGATASDKTADPDGSSERSAVSNERKPFISKFQWLLKLGRPSGEGNIEKGSGETLDGRDGVGSFSSLPSDGNSNSSNGSTKLATGDKKVTGTFKNLGQSMLENIQVIESAFQQDRGQPGPMENFSNNILGGKGQATAMSALTELRKISNLLSEM*

>C_ciliaris_Transcript_5497
RFANLRSVRWRVDLGILPASPEASVDELRRATADSRRRYVSLRRRLMVDPHLPKEEERSSNLVVDNPLSQNPDSNWGRFFRGAELEKTVDQDLSRLYPEDGSYFQTPTCQAMLRRILLMWCLQHPECGYRQGMHELLAPLVYVLQVDIDKLSHVRKLHEDCFSDDFDGVPFPDTDMVFSYKPRKDSKWQSGADNGDDSERASKVNSLDELDMDTKEIILLSDAYGAEGELGVVLSERFMEHDAYSIFDGLMDGGSGVVRMAEFFSASMVGSSSSLPPVIEASSSLFHLLSIVEPSLHSHFIELDVEPQYFALRWLRVLFGREFCLNDLLVVWDEVFACSNDMLLRQNEEYSFKILCSSRGAFIAAMAVSMILHLRSSLLATEINTSCLQRLLNFPNNVDVHKLIEKAKSLQSIAIDANRPSPPFLSKKESHDYDRAYSNLATSTPPRTPLHPLSESYWEEQWRNLHKDGTAPKEIEKVQSYKRSLKKSLSQRLGLSRTESDPSPVIVSAKNSVRRCLLNSYDDVVRAGEVAGKTEQDEFPISIHKERERPSQLKIRTASENLTLRSSVETA

>C_gayana_Transcript_14489
MAEERRRFQNLRSVRWRVDLGILPASPEASVEELRRAAADSRRRYVSLRRRLLVDPHLPKEEDRLSSLVVDNPLSQNPDSSWGRFFRGAELEKTVDQDLSRLYPENGSYFQTPTCQAMLRRILLMWCLQHPEYGYRQGMHELLAPLVYVLQVDIDKLSEVRKLHEDCFNDDFDGVPFPDTDMVFSYKPRKDSKWSTGGDNVSGPVRASKVNSLDELDLDTKDMILLSDAYGAEGELGIVLSERFMEHDAYSMFDGLMDGGNGVVRMAEFFSASKVGSSSSLPPVIEASSSLFHLLSVVEPSLHNHFIELDVEPQYFALRWLRVLFGREFCLSDLLIVWDEVFAQSNDMLLRNGEEYSFRILCSYRGAFIAAMAVSMLLHLRSSLLATEINTSCLQRLLNFPNNVDVQKLIEKAKSLQSIAIDANTSSLSFLSKKDNCEYDRVHSNLSTSTPPRTPLHPVSESYWEKQWRNLHKDGTGPEETEKGHSFSRSLKKSLSQRLGLSRTESDPSPVKGVSVRNDKNSVRRSLMNSFSDEVMRSKEIIGKIQQDDFAIVSTHKEPLMGSAIVSTHKEPLMGSPIVSTHKEPLVSSEGSSQLKAASEDLTVSAVETADMNETQTTITCVAEPYSSGENSPVFYAARAGDESENNHDNHSERSSITSNSCAGDDDRDEILQDETSSFNCDDKTVSEAAPSDKNLEPVGPSERAAVSNERKPFISKLQWLLKLGRPSGEGNTDKGTGETSGDKHDVVVPIPSPSEVSSDNSRGGINLASGDKKVVGTLKNIGQNMLENIQVIESAFQQDRGQPSPMENFSNNILGGKGQVTAMAALTELRKISNLLREM

>H_vulgare_MLOC_13860.1
MLRRILLMWCLQHPEYGYRQGMHELLAPLVYVLQVDIDKLSQVRELHEDCFNDDFVGVPFPDTDMVFSYKPRKDPKWNSGTEDENDSESASRANSLDELDSDTKEIILLSDAYGAEGELGIVLSERFMEHDAYAIFDGLMDGGGGVVRMAEFYSPSSVGSSSSLPPAIEASSALYHLLSIVEPSLHNHFIELKVEPQWFALRWLRVLFGREFGLSDLLVVWDKVFACSNNMLLNSDEEYSFRILCSARGAFIAAMAVTMLLHVRSSLLATETDVSCLQRLLNYPTNVDVQKLIEKAQSLQSTAIEANTSSPSVLLNRDIGEYDRVNSILAISTPPRTPLHPLPESYWEKQWRNLHTDGSSPKETEKGHSFSKEIKKSLRQKLGLSRTESDPSPVKAIGVNSDARNSARRCLLNTLSDSVGRSHEIAGKIQEDEFPIVSTPKEPPVSSAEPSQPRAAVESVTVNPPCLAKLSPLENPLAVPADERATQRTPCATEACSSSGENSPVFYAAIAGNEHENIQDNDSERSSIISNSYAGDNDRDEILQDESSSCNHDSSSVQDSEAATSDKTADPDGSSEKAVVPNERKPFISKFQWLLKLGRPSGEGSMEKGGGEKSDGKDAVDAFCSEGNSNNPRGNTKLAAGDKKVMGTFKNLGQSMLENIQVIESAFQQDRSQPGPMENFSNNILGGKGQVTATAALTELRKISNLLSEM

>L_fusca_Transcript_24090
YKPRKDSKWSAGGDTVSGSLKASKVNSLDELDLDTKDIILLSDAYGAEGELGIVLSERFMEHDAYSMFDGLMDGGNGVVRMAEFFSASKVGSSSSLLPVIEASSSLFHLLSIVQPSLHNHFIELDVEPQYFALRWLRVLFGREFCLNDLLVVWDEVFAHSNDMLLRSDEEFNFRILCSYRGAFIAAMAVSMLLHLRSSLLATEINTSCLQRLLNFPNNVDVQKLIEKAKSLQSIAIDANTSSPSFLTKKDNCEYDRVHSNLATSTPPRTPLHPLSESYWEKQWRNLHKDGTGPEEIEKGHSFSRSLKKSLSQRLGLSRTESDPSPVKIVSLKSDTKNSVRRCLMNSFSDEVMRSKEVIVKIQQDDFPIVSTHKDPLMGSPIVSTDKEPLVSSEGPSQLKVGAEDLTVPPVEVADVSETQTTVTCVAEACSSGENSPVFYAARAGDEFENSHDNHSERSSITSNSCAGDNDSDEIPQDETSSFNCDDKTASEAAPSDKSSEPVGPSERTAVSNERKPFISKLQWLLKLGRPSGEGDTDKGTVETSGDKRDAVAPILSPSDVSSDNSRSGINLSSGDKKVVGTLKNIGQNMLENIQVIESAFQQDRGQPSPMENFSNNILGGKGQVTAMAALTELRKISNLLREM

>O_sativa_LOC_Os08g40620.1
MAEEGEERRRFSNLRGVRWRVDLGILPASPGASVDEHRRAAADSRRRYVSLRRRLLVDPHVPKEEGRSSNLIVDNPLSQNPDSSWGRFFRGAELEKTVDQDLSRLYPEDGSYFQTPTCQAMLRRILLMWCLQHPEHGYRQGMHELLAPLVYVLQVDIDKLSQVRKLHEDCFNDDFDGVPFPDTDMVFSYKPRKDPKWSFGADNQNDSERSSKSNTLDELDPDTKEIILLSDAYGAEGELGIVLSERFMEHDAYSMFDGLMDGGSGVVRMAEFFSPSSVGSSSNLPPVIEASSALFHLLSIVEPTLHNHFIELKVEPQWFALRWLRVLFGREFCLNDLLVVWDKVFACSNNMLLSSDEEYNFRILCSDRGAFIAAMAVSMLLHIRSSLLATELDVFCLQRLLNFPTNIDVQKLIEKANSLQSIAIDANTSSSSFLLKRDSYEFDRVHSNLSSSTPPRTPLHPVSESYWEEKWRNVHKDGTTPKEVERGNSFSKQLKKSLTQKLGLSRTESDPSPVKVLSVSSNDTRNSVRRCLLNTLSDDLDCSNELAGKTQEDEFPIISVHREHPLSSAEPSKLKAAGENVTVSASCVAKLSPLKKSVVEPANENATQGTKCVPEACSSGENSPVFYAARASAGNEPLNGQDTDSESSSVTSNSFAGDHDRDEILKDEPSSSNDDNKTIQDSEAASSDKSPDRNGTSERAVVSNERKPFISKFQWLLKLGRPSVEGNMEKSSGETSADKQDGDTSCSPSDGNSNNSRGSVKLASGDKKVMGSLKNLGQNMLENIQVIESAFQQDRGQPGPVENFSNNILGGKGQVTAMAALTELRKISNLLSEM*

>P_antidotale_Transcript_48256
MDCYFTGMHELLAPLVYVLQVDIDKLSQVRKLHEDCFNDDFDGVPFPDTDMVFSYKPRKDSKWHSGADNGNDSERASKVNSLDELDMDTKEIILLSDAYGAEGELGVVLSERFMEHDAYSIFDGLMDGGSGVVRMAEFFSASKVGSSSSLPPVIEASSSLFHLLSIVEPSLHSHFVELDVEPQYFALRWLRVLFGREFCLNDLLVVWDEVFACSNDMLLRENEEYSFKILCSSRGTFITAMAVSMILHLRSSLLATEINTSCLQRLLNFPNNVDVHKLIEKAKSLQSIAIDANTPSSSFLSKKDSHDYDRVYSNLATSTPPRTPLHPLSESYWEEQWRNLHKDGSAPKEIEKVQSYKRSLKKSLSQRLGLSRTESDPSPVIVSAKNSVRRCLLNSYDDVVRAGEVAGKIEQDEYPILIHREHERPSQIKLRAASENLTLSSSVETVNPLVDSPVKPTDESSTKGIEACSTGENSPVFYAASAGTEQDNCHDNDSERSSITSNSCPGDDDRDEVLHDESSTSIYEDKIDSKVYEKDADPVGPSERTAVSNERKPFINKLQWFLRFGRPSGEGNVEKSTGEASDDKHAAVPPNASPPDVSSDSSRGGINLASGDKKVMGTLKNIGQNMLENIQVIIFNTCFCHFLLMFGSLVWQVVLTGNPYTADGIFHVLR

>P_bisculatum_Transcript_12053
WRVDLGILPASPEASVDELRRATADSRRRYVSLRRRLMVDPHLPKEEDRSSNLVVDNPLSQNPDSNWGRFFRGAELEKTVDQDLSRLYPEDGSYFQTPNCQAMLRRILLMWCLQHPECGYRQGMHELLAPLVYVLQVDIDKLSQLRKLHEDCFNDDFDGVPFPDTDMVFSYKPRKDSKWHSGADNDSERASKVNSLDELDLDTKEIILLSDAYGAEGELGVVLSERFMEHDAYSIFDGLMDGGSGVVRMAEFFSASKVGSSSSLPPVIEASSSLFHLLSIVEPSLHSHFIELDVEPQYFALRWLRVLFGREFCLNDLLVIWDEVFACSNAMLLRENEEYSFKILCSSRGAFIAAMAVSMILHLRSSLLATEINTFCLQRLLNFPNNVDVRKLIEKAKCLQSVAIDANMPSSSFLSKKDSYDYDRVYSNLATSTPPRTPLHPLSESYWEEQWRNLHKDGTAPKEIEKVSSYKRSLKKSLSQRLGLSRTESDPSPVMAVSVKSDTKNPVRRCLLDSYADEVVRSSEVAGKIQQDEFPIVSIHEESLVSAEMPSWLKLKAASENLTVSPSSVAKVNPLMDSLVKPADESSTNRTEACSSGESSPVFYAASAGNEPENCHDNDSERSSISSNSCAGDDDRDEVLQDESSSSNCEDKTVSEVSASDIEKHADPVGPSERSVVSNERKPFINKLQWFLRFGRPSGDGSVEIGSGEASDDKYGAVPPGASPPDVSSDNSRGGINLASGDKKVMGTLKNIGQNMLENIQVIESAFQQDRGQPSAMETFSNNILGGKGQVTAMAALTELRKISNLLREM

>P_coloratum_Transcript_64576
DSRRRYVSLRRRLMVDPHLPKEEDRSSNLVVDNPLSQNPDSSWGRFFRGAELEKTVDQDLSRLYPEDGSYFQTPNCQSMLRRILLMWCLQHPECGYRQGMHELLAPLVYVLQVDIDKLSQVRKLHEDCFNDDFDGVPFPDTDMVFSYKPRKDSKWHSRDDNGNDSERASKVNSLDELDMDTKEIILLSDAYGAEGELGVVLSERFMEHDAYSIFDGLMDGGSGVVRMAEFFSASKVGSSSSLPPVIEASSSLFHLLSIVEPSLHSHFIELDVEPQYFALRWLRVLFGREFCLNDLLVVWDEVFACSNDMLLRENEEYNFKMLCSSRGAFIAAMAVSMILHLRSSLLATEINTSCLQRLLNFPNNVDVHKLIEKAKSLQSIAIDANTTSPSFLSKKDSSDYDRVYSNLATSTPPRTPLHPLSESYWEEQWRNLHKDGAAPKEIEKVQSYKRSLKKSLSQRLGLSRTESDPSPVKVVSLKNDTKSSVRRCLLNSYSDCEVAGKIQHDEFPIISIHKEPVASAERPSHLKVKPASEILTVSQSSVTNVNPLIDSPSKSADESSTKRVENCSSGESSPVFYAATAGNEAENCPDNDSERSSITSNSCAGDDDRDEVLQDESFSGSCENKVALEATTSEKNADPVGPSERSAVSNERKPFINKLQWFLRFGRPSGEGNVEKGSVEASDDKHGVVPPSASPPDVSLDNSRGGVNLASGDKKVMGTLKNIGQNMLENIQVIESAFQQDRGQPSAMENFSNNILGGKGQVTAMAALTELRKISNLLREM

>P_maximum_Transcript_17734
PEDGSYFQTPNCQAMLRRILLMWCLQHPECGYRQGMHELLAPLVYVLQVDIDKLSQVRKLHEDCFNDDFDGVPFPDTDMVFSYKPRKDSKWHSSNDSERASKVNSLDELDMDTKEIILLSDAYGAEGELGVVLSERFMEHDAYSIFDGLMDGGSGVVRMAEFFSTSKVGSSSSLPPVIEASSSLFHLLSIVEPSVHSHFIELDVEPQYFALRWLRVLFGREFCLSDLLIVWDEVFACSNDMLLRENEEYSFKILCSSRGAFIAAMAVSMILHLRSSLLATEINTSCLQRLLNFPSNVDVHKLIEKAKSLQPIAIDANKPSPSFLSKKDSYDYDRVYSNLATSTPPRTPLHPLSESYWEEQWRNLHKDGTTPKEIEKVHSYKRSLKKSLSQRLGLTRTESDPSPVKVVSVKSDIKNSVRRRLLDSYDEVVRSSEVAGKLEQDAFPVSIQREPLGQLKLKAASEENFTLSPSVARINPLTDSPVKPADESSTKGTEVCSSGENSPVFYAASAGNEPDNCHDNDSERSSITSNSCAGDNDGDEVLQDESSSSICEDKTVSEAVTSEKDIDPVGPSERTVISNERKPFINKLQWFLRFGRPSGEGNVEKGVGEASDDKHGALPPSASPPDVGSDSSHGGTNLASGDKKVMGTLKNIGQNMLENIQVIESAFQQDRGQPSAMENFSNNILGGKGQVTAMAALTELRKISNLLREM

>Paspalum_Transcript_20711
MADEERLRFANLRSVRWRVDLGILPASPEASVDELRRAAADSRRRYVSLRRRLMVDPHIPKEEDRSSNLIVDNPLSQNPESNWGRFFRGAELEKTVDQDLSRLYPEDGSYFQTPNCQAMLRRILLMWCLQHPECGYRQGMHELLAPLVYVLQVDIDRLSQVRKLHEDCFNDDFDGVPFPDTDMVFSYKPRKDSKWHSGADNGNDSERASKANTLDELDLDTKEIILLSDAYGAEGELGIVLSERFMEHDAYSIFDGLMDGGSGVVRMAEFFSASKVGSSSSLPPVIEASSSLFHLLSIVEPSLHSHFIELDVEPQYFALRWLRVLFGREFCLNDLLVVWDEVFACSNNMLLRENEEYNFKILCSSRGAFIAAMAVSMILHLRSSLLATEINTSCLQRLLNFPNNVDVHKLIEKAKSLQSIAIDANKSTPSFLSKKDSYDYDRVYSNLATSTPPRTLLHPLAESYWEEQWRNLHKDGTAPKEIEKAHSYKKSLKKALSQRLGLSRTESDPSPVKVTSVKGDIKNSVRRCLLNSYPDEVERSSEVAGKFQQDEFPIVSIHKEPLMSSERPSQLKLKAASENLTVSSSSVAIVNPLIDSPVKPADEGSPKRAEACSSGENSPVFYAASSGNEPENCRDNDSESSSITTNSFAGDDDRDEVSQDESPSCNAEDKTVSEATASEKNADPIGPSEGSTVSNERKPFINKLQWFLRFGRPSGEGNVEKGSAEASDGKHDAVPPTGSSPPDVSSDNSRGGMNLASGDKKVLGTLKNIGQNMLENIQVIESAFQQDRAGQPSAMENFSNNILGGKGQVTAMSALTELRKISNLLREM

>S_bicolor_Sobic.007G201500.1.p
MAEEERRRRFANLRSVRWRVDLGILPASPGASVDELRRAAADSRRRYVSLRRRLMVDPHLPKEEDRSSNLVVDNPLSQNPDSSWGRFFRGAELEKTVDQDLSRLYPEDGSYFQTPNCQAMLRRILLMWCLQHPECGYRQGMHELLAPLVYVLQVDIDKLSQVRKLHEDCFNDDFDGVPFPDTDMVFSYKPRKDSKWHSEADNGDDSESASRVNTLDELDLDTKEIISLSDAYGAEGELGIVLSERFMEHDAYSMFDGLMDGGSGVVRMAEFFSTSKVGSSSSLAPVIEASSSLFHLLSIVEPSLHSHFIELDVEPQYFALRWLRVLFGREFCLNDLLVVWDEVFACSNDMLLGENEEYSFKILCSTRGAFIAAMAVSMILHLRSSLLATEINTSCLQRLLNFPNNVDVHKLIEKAKSLQSIAIDANVSSPPLLSKKDSCDYDRVYSNLATSTPPRTPLHPLAESYWEKQWRNLHNDGTVSNDGTTPKESDKGLSYKRSLKQSLSQKLGLSRTESDPSPVKIVSVKSDTKNSVRRCLLNSYSDKVVQSSEVAGKFQQDEFPIVSIHKDPLIDSPVKSVDESSTKRTEACSSGENSPVFYAACAGNEHENCNDNDSERSSITSNSCAGDDDRDEILPDESSSCNCEGKTVSEATTSETNVDPVGSSERATVSNERKPFINKLQWFLRFGRPSTEGNAEKGIAQASNDKHDAVIPCPSPADVSSDNSHGGINLASGDNKKVMGTLKNIGQNMLENIQVIESAFQQDRAQPSAMENFPNNILGGKGQVTAMAALTELRKISNLLREM*

>S_viridis_Sevir.6G220800.1.p
MAEQERRRFANLRSVRWRVDLGILPASPEASVDELRRATADSRRRYVSLRRRLMVDPHLPKEEDRSSNLVVDNPLSQNPDSSWGRFFRGAELEKTVDQDLSRLYPEDGSYFQTPTCQAMLRRILLMWCLQHPECGYRQGMHELLAPLVYVLQVDIDKLSQVRKLHEDCFNDDFDGVPFPDTDMVFSYKPRKDSKWHSGADNGNDSERASKVNSLDELDMDTKEIILLSDAYGAEGELGVVLSERFMEHDAYSIFDGLMDGGSGVVRMAEFFSASKVGSSSSLPPVIEASSSLFHLLSIVEPSLHSHFIELDVEPQYFALRWLRVLFGREFCLNDLLVVWDEVFACSNDMLLRENEEYSFKILCSSRGAFITAMAVSMILHLRSSLLATEINTSCLQRLLNFPNNVDVHKLIEKAKSLQSIAIDANTPSPSFLSKDSHDYDRVYSNLATSTPPRTPLHPLPESYWEEQWRNLHNDGTAPKEIEKVQSYKRSLKKSLSQRLGLSRTESDPSPVIISAKNSVRRCLLNSYDDVVRAGEVAGKIEQDEFPISIHKERERPSRLKLRAASENLTLSSSVETANPLVDSPVKPTDESSTKGIEACSTGENSPVFYAASAGTEQDNCHNNDSERSSITSNSCAGDDDRDEVLQDESSSSIYEDQIVSEVAASEKDADPVGPSEKTAVSNERKPFINKLQWFLRFGRPSGEGNVEKSTGEVSDDKHAVVPPSTSPPDVSSDSSRGGINLASGDKKVMGTLKNIGQNMLENIQVIESAFQQDRGQPSAMENFSNNILGGKGQVTAMAALTELRKISNLLREM*

>T_aestivum_Traes_7AS_3ED623069.1
MNFAPCYFFLPKNDMLNLIHVCCRYVSLRRRVLVDPHLPKKEARSPNLIVDNPLSQNPESSWGRFFRGAELEKTVDQDLSRLYPEDGSYFQTPTCQAMLRRILLMWCLQHPEYGYRQGMHELLAPLVYVLQVDIDKLSQIRKLHEDCFNDDFVGVPFPDTDMVFSYKPRKDPKWHSGTDNENDSESASRANSLDELDSDTKEIILLSDAYGAEGELGIVLSERFMEHDAYAIFDGLMDGGGGVVRMAEFYSPSSVGSSSSLPPAIEASSALYHLLSIVEPSLHNHFIELKVEPQWFALRWLRVLFGREFGLSDLLVVWDKVFACSNSMLLNSDEEYSFRILCSDRGAFIAAMAVSMLLHVRSSLLATETDVSCLQRLLNYPTNVDVQKLIEKAQSLQSTAIDANTSSPSVLLNRDIGEYDRVNSIISISTPPRTPLHPLSESYWEKQWRNLHNDGTSPKETEKGHSFSREIKKSLRQKLGLCRTESDPSPVKAISVKSDAQNSARRCLLDILSDSAGRSHEIAGKIQEDEFPIVSIHKEPPVSPAEPLQPRAAAESVTVSPPCLAKLSPLENPLAVPADESATQRTQCATEACSSSGENSPVFYAAVAGNEHENIQDNDSERSSVISISYGGDNDRDEILQDESSSCNHDGSSVQDSEAETSNKTADPDGSSEKTVVPNERKPFISKFQWLLKLGRPSGEGNIEKGSGEKSDAKDAVDPSCSEGNSNNPRGNVKLAAGDKKVMGTFKNLGQSMLENIQVIESAFQQDRSQPGPMENFSNNLLGGKGQVTATAALTELRKISNLLSEM*

>U_panicoides_Transcript_2138
MTMYWLLFSCRYVSLRRRLMVDPHLPKEDDRSSNLVVDNPLSQNPDSSWGRFFRGAELEKTVDQDLSRLYPEDGSYFQTPNCQAMLRRILLMWCLQHPECGYRQGMHELLAPLVYVLQVDIDKLSQVRKLHEDCFNDDFDGVSFPDTDMVFSYKPRKDSKWHSGNDSERASKVNSLDELDMDTKEIILLSDAYGAEGELGVVLSERFMEHDAYSIFDGLMDGGSGVVRMAEFFSTSKVGSSSSLPPVIEASSSLFHLLSIVEPSLHSHFIELDVEPQYFSLRWLRVLFGREFCLNDLLIVWDEVFSCSNDMLLRENEEYSFKILCSSRGAFIAAMAVSMILHLRSSLLATEINTSCLQRLLNFPNNVDVLKLIEKAKSLQSIAIDANKPSPSFLSKKDSYDYDRVYSNLATSTPPRPPLHPLSESYWEEQWRNLHKDGTTPKEIEKVHSYKRSLKKSLSQRLGLSRTESDPSPVKVVSVKSDTKNSVRRRLLDSYDEVVRSSEVAGKFEQDDFPVSIQREPLGQLKLKAASEEHFTVSPSVARINPLIGSPVKPSDESSTKGTEVCSSGENSPVFYAASAGNEPDNCHDNDSERSSITSNSCAGDDDRDGVLQDELSSSICEDTTVSEAVTSENDIDPVGPSERTVVSNERKPFINKLQWFLRFGRPSGEGNVEKGTGEALDDKHGVVPPSASPPDVSSDSSRGGANLASGDKKVMGTLKNIGQNMLENIQVIESAFQQDRGQPSAMENFSNNILGGKGQVTAMAALTELRKISNLLREM
