# Supplementary material for: Multiple mechanisms for enhanced plasmodesmata density in disparate subtypes of C4 grasses
Source: J Exp Bot. 2018 Jan 2;69(5):1135–45. doi: 10.1093/jxb/erx456 (PMC6018992; doi:10.1093/jxb/erx456)
Supplement: Dataset S1 [file erx456_suppl_jexbot210930-file001.zip › Data_File/31.seqs]

>Z_mays_GRMZM2G305406_P03
MSPIVPPKPLPFLTTLTTRFSLACLPTRRFTQTCCSSAGHRGPAVAATPRPGGVCRVHSPLRSLLLASAATSARTAAAAEDMSDPELRLVLELATDEELMEVEEILYGTSYFSPLLKSIARRPNSDGVVVLDDIEERDHFISKLESRFLYLAADARFVMRGWRPSYRDVLLRVRKKIGVQCSSKLCTADLEAEIFLHLVNEYSSHQKDRLSFPWDKRKSPNNISSLGANKWKMLTDVAWRIGTKGMESTFLKGGSALTMKTIYESLANRLTGKLLKEAANYKIKKELVKQGGRLAAVNLESRAGLLAARQGLVRAASRYVGLRSVVTFLGPILWGTLLADIVIQMLGTDYARIVQAVYAFAQIRLTRTSYVESDGEGPE*

>A_pectinata_Transcript_46213
PPMAAAAAAPTSPLLFLTGANTSTPVARSSLSRRLTRRTTAPSCTCTDRRVPTVPATPCPGGASMAQPLGTLIPPRAAASPSAAAATEGMSDPDLKLVLELATDEELMEIEEILYGTSYFSPLLKSVAKRPNSDSIVILDDIEERDMFISKLESRFLYLAADARSVIRGWRPSYRDVLLGVRRKLVVQCSSKLCTADLEAEIFLHLNEYLSDHQKGDFSFPWGEHKSSKENSSLGVNQWKAVTDAAWKIGAEGLESAFLKGGSALTAKTIYELLAKRLSGKMLVEAANYEIKKEIVKQGGRLAAVNLESRAGLLAARQGLARAASRYVGLRSIMTFLGPIMWGTLLADIVIQMLGTDYARIVQAIYAFAQIRLTRTSYIEHHEE

>B_distachyon_Bradi4g31750.1.p
MAAAVTPKTLEVFTAYTLQSSRGCLSTARRPLTSPPYADLRAPAVASSPRPGGTRSWTQATKPVLRPRAAAASSAATAAEGMSDPELRLVLELATNEELLEFEEILYGTSYFSPLIKSIAKRPNSDSVVALDDIEERDIFISKLESRFLYLAADARSIIRGWRPSYRHVLLQVRRKLSVRCSSKLCTADLEAEIFLHLLDEYLSHQKGSLSFPWDKQKSAKENSSLGLNNWKVLTDAAWRIGAKGLESTFLKGGSALTLKTIYESLAKRLSGKLLMEKANYEIKKELVKQGGRLAAVNLESRVGLLAAKQGLARAASRYVGLRSVMTLLGPIMWGTLLADIVVQMLGTDYVRIVQAIYAFAQIRLTRSCYTESHEE*

>C_ciliaris_Transcript_6775
ATDEELMEFEEILYGTSYFSPLLKSIARRPNSDSAVVLDDIEDRDLFISKLESRFLYLAADARSIIRGWRPSYRDVLLGVRKKLGVQCSSKLSTADLEAEIFLHLVNEYSSHQKDPVSFPWDKQKSPNEISSLGVNKWKVLTDAAWKIGAKGLESTFLKGGSALTVKTIYESLANRLSGKLVMEAANYEIKKELVKQGGRLAAVNLESRAGLLAARQGLARAALRYAGLRSVMTFLGPIMWGTLLADIVIQMLGTDYARIVQAIYAFAQIRLTRTSYIEPHEE

>C_gayana_Transcript_35351
AGGTGPSAIRCNLAWSRQSLPLPMAAGAAAPPKLLLLLPGANTSTLSARSSLPCQPTWRSIATTRTCAGRRAPALAATLRLGGAHVAEPLRTLVPPRAATSPSAAATSEGMSDPELRLVLELATDEELMEIEEILYGTSYFSPLLKSVAKRPNSESIVILDDIEERDMFISKLESRFLYLAADARSVIRGWRPSYRDVLLAVRKKLGVQCSIKLCTTDLEAEIFLHLNEYLSDHQKGNVSFPWGKQKSSKENSSPGVNKWKAVTDAAWKIGAEGLEGVFLKGGSALTAKTIYELLAKRLSGKMLVEAANYEIKKEIVKQGGRLAAINLESRAGLLAARQGLARAASRYVGLRSIMTFLGPIMWGTLLADIVIQMLGTDYARIVQAIYAFAQIRLTRTSYIEHHEE

>L_fusca_Transcript_7209
MAAASAAPPKPLLFLSGANTSTLSARSSLPRLPTRRSSAPTYTCADRRAPIFAAALRPDGAHVAEPLPLRTPIPPRAAALPSAAAASEGMSDPELRLVLELATDEELMEIEEILYGTSYFSPLLKSVARRPNSDSTVILDDIEERDMFISKLESRFLYLAADARSVIRGWRPSYRDVLLGVRKKLGVQCSSKLCTADLEAEIFLHLIEYLSDHQKGDVSLPWGKQKSSKENCSLGVNKWKAVTDAAWKIGAKGLESAFLKGGSALTAKTIYELLAKRLSGKMLVEAANYEIKKEIVKQGGRLAAVNLESRAGLLAARQGLARAASRYVGLRSIMTFLGPIMWGTLLADIVIQMLGTDYARIVQAIYAFAQIRLTRMSYIEHHEE

>O_sativa_LOC_Os09g27610.1
MAAAAAAKPFPFLAAAAAAASRSPLPLSPAARPAPASSRFGDRRAPAVVAATARRRGAHGVRALRPLLLPRASASPSAKTAAGGMSDPELRMVLELATDEELMEFEEILYGTSYEPQMAKPKPANLSKIKSYFSPLLKSIAKRPNSDYVDALDDIEERDIFISKLESRFLYLAADARSIIRGSRPSYRNVLLGVRRELGVRCSSKLCTADLEAEIFLHLLDEYSSRQKGSDLFPWNKQKSPKDNSSLGVNKWMVLTDSAWKIGAKGLESAFLKGGSALTLKMIYESLAKRLSGKLLMEAGKYEIKKELLKQGGRLAAVNLESRAGLLAARQGLARAASRYVGLRSVMTFLGPIMWGTLLADIVIQMLGTDYARIVQAIYAFAQNIFG*

>P_antidotale_Transcript_17402
RTIRRRSVPPPMATAAAAAPKSLPFLTTATTTSTLTIPSSVARLRTLRPSPTSCSCVGRRAPVVAASPRFGSACRAQFPLRSLLPHRAAAWPSAAAEAEGMPDPELRLVLELATDEELMEFEEILYGTSYFSPLLKSIARRPNSDSVVILDDIEERDLFISKLESRFLYLAADARSIIRGWRPSYRDVLLGVRKKLGVQCSTKLSTADLEAEIFLHLVNEYSSHQKDPVSFPW

>P_bisculatum_Transcript_32694
EILYGTSYFSPLLKSIARRPNSDSVVVLDDIEERDFFISKLESRFLYLAADARSIIRGWRPSYRDVLVGVRKKLGVQCSKKLSTADLEAEIFLHLVNEYSSHQKDPVSFPWDKQKTTNGISNLGVNKWKVLTDAAWRMGAKGLESTFIKGGSALTVKTVYESLASRLSGKLLMETANYEIKKELAKQGGRLAVVNLESRAGLLAARQGLARAASRYVGLRSVMTFLGPILWGTLLADIVIQMLGTDYARIVQAIYAFAQIRLTRTSYVEPYEE

>P_coloratum_Transcript_14345
LVQGRSAKPRRGSGLRTILRRTRTLRRRPVPPPMAAAAALKPLPFLATASSTASLTTRSPLASLRTLRSNPSSCNGRCAPAPALAVTPRCGGACRARFPLRSLLPHRAAASPSAAAAAEGMSDPELRLVLELAADEELMEFEEILYGTSYFSPLLKSIARRPNSDSAVVLDDIEERDLFISKLESRFLYLAADARSIIRGWRPSYRDVLLRVRKKLGVRCSSKLSTADLEAEIFLHLVNEYSSHQKDPKQKSSNEISNLGVNKWKVLTDTAWRIGAKGLESTFLKGGSALTVKTIYESLANRLSGKLLREAANYEIKKELVKQGGRLAAVNLESRAGLLAARQGLARAASRYVGLRSVMTFLGPIMWGTLLADIVIQMLGTDYARIVQAIYAFAQIRLTRTSYIEPHEE

>P_maximum_Transcript_32449
LPHRAAASPSAAEGMSDPELRLVLELATDEELMEFEEILYGTSYFSPLLKSIARRPYSDSVVVLDDIEERDLFISKLESRFLYLAADARSIIRGWRPSYRDVLLGVRKKLGVQCSRKLSTADLEAEIFLHLVSEYSSHQKDPVSFPWDKQKSPDKISRLGVNKWKVLTDAAWRIGAKGLESTFLKG

>Paspalum_Transcript_19338
VPIPYGCGHKSTRPPPRTAVAHPPHPTPAILAAGAPPMAAAASPKFLQCLTTTTITANLTTSSSLARAVRAPAVAATPRPGGACSVQFPLRTLLRHRAAASPSAAAPSEGMSDPELRLVLELATDEELMEFEEILYGTSYFSPLLKSIARRPNSDNAVVLDDIEERDLFISKLESRFLYLAADARSIIRGWRPSYRDVLLGVRKKLGVQCSSKLSTTDLEAEIFLHLVNEYSSHQKSPVSFPWDKQKSPEEISSLGVNKWKVLTDAAWRIGAKGLESTFLKGGSALTVKTIYESLASRLSGKMLMEAANYEIKKEIVKQGGRLAAVNLESRAGLLAAKQGLTRAASRYVGLRSVMTFLGPIMWGTLLADIVIQMLGTDYARIVQAIYAFAQIRLTRTSYIEPHQE

>S_bicolor_Sobic.002G220900.1.p
MPYPVHGHGRSTKSRRGLAGLGSGERRSLPRPMAAIVAPKPLPFLTFLTTRLPARRSTQTSCSSSAGRRGPAVAATPRPACRVHSRFRSLLPPSAAASPPTAAVGEGMSDPELRLVLELATDEELMEVEEILYGTSYFSPLLKSIARRPNSDGVVVLDDIEERDHFISKLESRFLYLAADARSIIRRWRPSYRDVLLRVRKKIGVRCSSKLCTADLEAEIFLHIVHEYSSHKKDRLSFPWDKQKSPKETSSLGANNWKVLTDVAWRVGRKGMETTFLKGGSALTLKTIYESLASRLSGKLLKEAANYEIKKELVKQGGRLAAVNLESRAGLLAARQGLARAASRYVGLRSVMTFLGPIMWGTLLADIVIQMLGTDYARIVQAIYAFAQIRLTRTSYIEPDEE*

>S_viridis_Sevir.2G234900.1.p
MATAAAPKSLPFLTTATTNSTRTTRPSAARSHTPRPSPTSCSCVGRRAPAPAVAASPRFGSACRAQFPLRSLLLHRAAASPSAAAAAEGMSDPELRLVLELATDEELLEFEEILYGTSYFSPLLKSIARRPNSDSVVVLDDIEERDLFISKLESRFLYLAADARSIIRGWRPSYRDVLLGVRKKLGVQCSSKLSTADLEAEIFLHLVNEYSSHQKDPASFPWDKQKSPNEISSLGVNKWKVLTDAAWKIGAKGLESTFLKGGSALTVKTIYESLASRLSGKLVMEAANYEIKKELVKQGGRLAAVNLESRAGLLAARQGLARAASRYAGLRSVMTFLGPIMWGTLLADIVIQMLGTDYARIVQAIYAIAQIRLTRTSYIEPHEE*

>T_aestivum_Traes_5AL_79812FE3C.2
MSDPELRLVLELATDDELLELEEILYGTSYFSPVLKSIGKRPNTVSIVALDDIEERDLFISKLESRFLYLAADARSVLRGWRPSYRNVLLQVRRELGVQCSSKLCSADLEAEIFLHLLDEYSSRQKGSFSFPWDKQKSPKENPSIEVNNWKVLRDTAWRIGAKGLESTFLKGGSALTVKTIYESLAKRLSGKLLMETANYEIKKELVKQGGRLAAVNLESRAGLLAARQGLARAASRYVGLRSFMSLLGPIMWGTLLADIVIQMLGTDYARIVQAIYAFAQIRLTRSCYLESHED*

>U_panicoides_Transcript_17435
SVVVLDDIEERNLFISKLESRFLYLAADARSIIRGWRPSYRDVLLGVRKKLGVRCPRKLSTADLEAEIFLHLVNEYSSHQKGPVSFPWDKQKSPDETSSLGVNKWKVLTDAAWRIGAKGLESTFLKG
