# Supplementary material for: Multiple mechanisms for enhanced plasmodesmata density in disparate subtypes of C4 grasses
Source: J Exp Bot. 2018 Jan 2;69(5):1135–45. doi: 10.1093/jxb/erx456 (PMC6018992; doi:10.1093/jxb/erx456)
Supplement: Dataset S1 [file erx456_suppl_jexbot210930-file001.zip › Data_File/28.seqs]

>Z_mays_GRMZM2G159221_P01
MATSASTSGEWLKGALQELRERKGSSLEFDSDLISGLVSFCELAPPSDATSYLENFIGKEAAQDIIQEYLRRRGHIGSSNGTESFQSSNLQPYVKPSADAATTQTKKQTRTQKDSASSSSQSSKSQSEIAESQVPSKRGSKKKGAKVISLAEAAKGSIVFKQGKPCSCQARQHDLVSNCLSCGKIVCEQEGEGPCSFCGALVLKEGSTYAGLSDVGLPLSEAETAAEAYAKRLVDYDRNAAARTKVYDDQSDYYEMEGNSWLSSKERSVLKQQQEEAEEAAKIQKGKVIVTFDLVGRKVILNKDGSTEVETEHPIMRPPEEKDQSHRIQPNPTIREQPVFVETSPVKPKTDRAKQSKRLAKNGLCLEVTGRLQHDDKGMESILSGKVKKGDHLAYSSFGQAREGDDVECSPDFD*

>A_pectinata_Transcript_23217
MASSASTSGEWLTGALRELRERKEGALDLDTDLISGLVSFCELAPPPDAADYLANIIGADAAQDLIQEYLRRRGFIDPSNGNESLQSPSLQPYMKPSAGTATTQTKKQTRTQKDTASSSSQSSKGQSEVDESRLASKRGSKKKGVKVISLAEAAKGSIVFKQGKPCSCQARQHNLVSNCLSCGKIVCEQEGEGPCSFCGALVLKEGSTYAGLGDVGLPLSESEAAAEAYAKRLVEYDRNSAARTKVYDDQSDYYEMEGNSWLSSKEKSNLKKQQEEAHDAAEKQKGKVIVTFDLVGRKVILNNDGATQLESEHPILRPSEEKDQGHRIQPNPTIREQPVFVETGPVKPKTERARQSKRLGKNGLCLEVTGRVQHDDNKDLQRIQSGKMKAGDHLAYSSFDQPREGDDYECSQDFD

>B_distachyon_Bradi4g30160.1.p
MAAMATSASTSGEWLKGALQELRGQKGSTLDLDADLISGLVSFCELAPPPDAADYLANIVGVEAAEDLIQEYLQRRGYIDPSKGTESLQSSNLQPYLKPSADAATAQAKNQTRTQKDPASSSSQGSKSQSDTAEPRVASKKGAKKKGGKVISLAEAAKGSIVFKQGKPCSCQARQHNLISNCLSCGKIVCEQEGEGPCSFCGALVLMEGSTYAGLSDVGVPSSETEAAAEAYAKRLVDYDRNSAARTKVYDDQSDYFEMEGNSWLSSKEKSDLKKVHEEAQDAADKQKGKVVVTFDLVGRKVILNKDEAGELESDQGIMRPAEEKDQMHRIQPNPTIRDQPVFIETGPVKPRTDRVKQSKKLAQNGLCLEVTGRVQHDDKDSQSFLGGKTKKGDHLTYSSFGQVREGDDYECSLDFD*

>C_ciliaris_Transcript_6776
LKGALQELRERKGSELDFDADLVSGLVSFCELASPPDAASYLENFIGKEAAQDIIQEYLQRRGHIGSSNGTESSQSSNLQPYVKPSADAPTAQTKKQTRKQKDAASSSSQSSKSQPETGESQLASKRGPKKKAAKAISLAEAAKGSIVFKQGKPCSCQARQHDLVSNCLSCGKIVCEQEGEGPCSFCGALVLKEGSTYAGLSDVGIPLSEAEAAAEAYAKRLVDYDRNAAARTKVYDDQSDYFEMEGNSWLSSKEKSVLQKQQEEAQEAAANQKGKVVVTFDLVGRKVIMNKDGATELEAEHPIMRPPEEKDHSHRIQPNPTIREQPVFIETGPVKPKTDRARQSKRLAKNGLCLEVTGRLQHDDKDLQSILRGEVKKGDHLAFSSFGQAREGDDVECSQDFD

>C_gayana_Transcript_36332
ELISGLVSFCELAPPPDAADYLANIIGAETAQNLIEEYLRRRGFIDPSNGNESLQSPSLQPYMKPAAVTATTQTKKQTRTQKDTASSSSQSSKGHSEVDESRTASKRGSKKKGVKTISLAEAAKGSIVFKQGKPCSCQARQHNLVSNCLSCGKIVCEQEGEGPCSFCGALVLKEGSTYAGLSDVGVPLSESEAAAEAYAKRLVDYDRNSAARTKVYDDQSDYYEMEGNSWLSSKEKSNLKKEQEEAQEAANKDKGKVIVTFDLVGRKVILNSDDATQLETEHPIMRPSEEKDQGHRIQPNPTIREQPVFVETGPVKPKTERARQSKRLGKNGLCLEVTGRVQHDDKDLQRIQSGRMKQGDNLAYSSFDQPREGDDYECSQDFD

>L_fusca_Transcript_12186
LTGALRELRERKEGALDLDTDLISGLVSFCELAPPPDAADYLANIIGAEAAQDLIQEYLQRRGFIDPSNGNESLQSPSLQPYMKPSAGTVTTQTKKQTRTQKDTASSSSQSSKGLSEVDESRLASKRGSKKKGVKSISLAEAAKGSIVLKQGKPCSCQARQHDLISNCLSCGKIVCEQEGEGPCSFCGALVLKEGSTYAGLSDVVLPLSESEAAAEAYAKRLVDYDRNSAARTKVYDDQSDYYEMEGYSWLSSKEKSNLKKQQEEAQEAANKDKGKVIVTFDLVGRKVILNNDDATELESEHPILRPFEEKDQGHRIQPNLTIREQPVFVETGPVKPKTERARQSKRLGKNGLCLEVTGRVQHDDKDLQRIQKGKMKEGDHLVYSSFDQPREGDDYECSQDFD

>O_sativa_LOC_Os09g24660.1
MRRMRFFALSSSARWLTEEVARVLRDKVQGGICKSEPHRFFSIVERALAAAAMAATASTSGEWLKGALQELRERMGGALELDADLISGLVSFCELAPPPDAADYLANIIGVEAAQDLIQEYLQRRGYIDPLKGNENLQSSNLQPYVKPSAEAGPTQTKKQTRTQKDAAASSSGQSSKNQPETTEPRVASKRGSKKKAVKAISLAEAAKGSIVFKQGKPCSCQARQHNLVSNCLSCGKIVCEQEGEGPCSFCGALVLMEGSTYAGLSDVEIPLSEAEAEAEAYAKRLVDYDRNSAARTKVYDDQSDYFEMEGNSWLSSKEKSDLKKQHGEAQEAAEKDKGKVVVTFDLVGRKVILNKDGATVLESEHRILGPPEEKDQIHRIQANPTIREQPVFIETGPVKPKTDRARQSKRLTKNGLCLEVTGRLQHDDKDPQSFLGGKMKKGDHLAYSSFGQPREGDDFDCSQDFD*

>P_antidotale_Transcript_453
RRSVLAAAAMATSASTSGEWLKGALQELRERKGSELDFDADLVSGLVSFCELASPPDAASYLENFIGKEAAEDIIQEYLRRRGHIGSSNGTESLQSSNLQPYVKPSADAPTTQTKKQICIQKDAASSSSQSSKSQPETGESQLASKRSSKKKAAKAISLAEAAKGSIVFKQGKPCSCQARQHNLVSNCLSCGKIVCEQEGEGPCSFCGALVLKEGSTYAGLSDVGLPLSEAEAAAEAYAKRLVDYDRNAAARTKVYDDQSDYFEMEGNSWLSTKEKSVLQKQQEEAQEAAENQKGKVVVTFDLVGRKVILNKDGATELETEHPIMRPPEEKDQSHRIQPNPTIREQPVFVETGPVKPKTDRTRQSKRLAKNGLCLEVTGRLQHDDKDLQSIVSGKVKKGDHLAYSSFGQAREGDDVECSQDFD

>P_bisculatum_Transcript_8809
RALVLAAAAAMTTSASTSGEWLKEALQGLRERKGSELDLDADLISGLVSFCELASPPDAASYLENFIGKEAAQDIIQEYLRRRGHIGSSNGTESLQSSNLQPYVKPSADAPTTQTKKQTRIQKDAASASSQSSKSQSETSESQLASKRGSKKKGAKVISLAEAAKGSIVFKQGKPCSCQARQHDLVSNCLSCGKIVCEQEGEGPCSFCGALVLKEGSTYAGLSDAGLPLSEAEAAAEAYAKRLVDYDRNAAARTKVYDDQSDYFEMEGNSWLSSKEKSVLQKQQEEAQEAAASQKGKVIVTFDLVGRKVILNKDGATELETEHPIMRPPEEKDQNHRIQPNPTIREQPVFVETGPVKPKTDRAKQSKRLARNGLCLEVTGRLQHDDKDLQSILSGKVKKGDHLAYSSFGQARQGDDIECSPDFD

>P_maximum_Transcript_28580
LVSFCELASPPDAASYLENFIGKEAAQDIIQEYLRRRGHIGSSNGTESLQSANLQPYVKPSSDAPTTQTKKQARIQKDVASSSSQSSKSQSETAESQLASKRGSKKKGTKTISLAEAAKGSIVFKQGKPCSCQARQHSLVSNCLSCGKIVCEQEGEGPCSFCGALVLKEGSTYAGLSDVGLPLSEDEAAAEAYAKRLVDYDRNAAARTKVYDDQSDYFEMEGNSWLSSKEKSVLQKQQEEAQEAAESQKGKVVVTFDLVGRKVILNKDGVTELETEHPIMRPPEEKDQSHRIQPNPTIREQPVFIETGPVKPRTDRAKQSKRLAKNGLCLEVTGRLQHDDKDLQSILSGKVKKGDHLSYSSFGHAREGDDIECSQDFD

>P_miliaceum_Transcript_16863
EYLRRRGHIGSLNGTESLQSSNLQPYVKPSADAAATQTKKQMRAQKDAVSSSSKSSKNQAETADSQLASKRASKKKGAKTISLAEAAKGSIVFKQGKTCSCQARQHNLVSNCLSCGKIVCEQEGEGPCSFCGALVLKEGSTYAGLSDVGLPLSEAEAEAEAYAKRLVDYDRNAAARTKVYDDQSDYFEMEGNSWLSSKEKSVLQKQQEEAQEAAASQKGKVVVTFDLVGRKVILNKDGATELETEHPIMRPPEEKDQRHRIQPNPTIREQPVYVETGPVKPKTDRAKQSKRLAKNGLCLEVTGRLQHDDKDLQSILNGKVKKGDHLAYSSFGQAREGDDVECSQDFD

>Paspalum_Transcript_9593
NSWLSSKERSVLKKQQEEAEEAAESQKGKVIVTFDLVGRKVILNKDGATELETEHPIMRPPEEKDQSNRIQPNPTIREQPVFVETGPVKPKNDRAKQSKRLAKNGLCLEVTGRLQHDDKDLQKILSGKVKKGDHLAYSSFGQAREGDDVECSQDFD

>S_bicolor_Sobic.002G200100.1.p
MATSASTSGEWLKGALQELRERKGSSLEFDSDLISGLVSFCELAPPSDATSYLENFIGKEAAQDIIQEYLRRRGHIGSSNGTESFQSSNLQPYVKPSADAAATQTKKQTRTQKDSASSSSQSSKSQSAAESQLPSRRGSKKKGAKVISLGEAAKGSIVFKQGKPCSCQARQHNLVSNCLSCGKIVCEQEGEGPCSFCGALVLKEGSTYAGLSDVGLPLSEAEAAAEAYAKRLVDYDRNAAARTKVYDDQSDYYEMEGNSWLSSKERSVLKQQQEEAEEAAQSQKGKVIVTFDLVGRKVILNKDGTTELETEHPIMRPPEEKDQSHRIQPNPTIREQPVFVETGPVKPKTDRAKQSKRLAKNGLCLEVTGRLQHDDKDIESILSGKVKKGDHLAYSSFGQAREGDDVECSPDFD*

>S_viridis_Sevir.2G211700.1.p
MATSASTSGEWLKGALQELRERKGSELDFDADLVSSLVSFCELASPPDAASYLENFIGKEAAQDIIQEYLRRRGHISSSNGTESSQSSNLQPYVKPSADAPTAQTKKQTRIQKDAASSSSQSSKSQPETGESRLASKKGPKKKAAKAISLAEAAKGSIVFKQGKPCSCQARQHNLVSNCLSCGKIVCEQEGEGPCSFCGALVLKEGSTYAGLSDVGLPLSEAEATAEAYAKRLVDYDRNAAARTKVYDDQSDYFEMEGNSWLSSKEKSVLQKQQEEAQEAAENQKGKVVVTFDLVGRKVIMNKDGATELETEHPIMRPPEEKDQSHRIQPNPSIREQPVFIETGPVKPKTDRARQSKRLAKNGLCLEVTGRLQHDDKDLQSILSGKVKKGDHLAYSSFGQAREGDDVECSQDFD*

>T_aestivum_Traes_5AL_2EDDF65BE.2
AILCYKGALVPFFKFVWNCTCTYSRLLLLSDTTVYELNIVGAEAAQDLIQEYLQRRGYIDPSKGAGSSQSSNLQPYLKPSADAATAQTKKQTRTQKDPASSSSQSSKIQSDAAETHAASKRGPKKKGGKAISLAEAAKGSIVFKQGKPCSCQARLHNLVSNCLSCGKIVCEQEGEGPCSFCGSLVLMEGSTYAGLSDVGVPLSDTEVAAEAYAKRLVDYDRNSAARTKVYDDQSDYFEMEGNSWLSSKEKTNLKKVHDEAQDAAEKQKGKVTVTFDLVGRKVILNSDEAAESESDQGIMRPLEQKHQVQRIQPSPSIREQPVFVETGPVKPRTDRVKQSKKLGKNGLCLEVTGRVQHDDKDPQSFLGGKMKKGDHLAYSSFGQVREGDDYECSLDFD*

>U_panicoides_Transcript_18460
NCLSCGKIVCEQEGEGPCSFCGALVLKEGSTYAGLSDVGLPLSEAEAEAEAYAKRLVDYDRNAAARTKVYDDQSDYFEMEGNSWLSSKEKSVLQKQQEEAQEAAESQKGKVVVTFDLVGRKVILNKDGVTELETEHPIMRPSEEKDQSHRIQPNPTIREQPVFVETGPVKPKANRAKQSKRLGKNGLCLEVTGRLQHDDKDLQSILSGKVNKGDHLSYSSFGQVREGDDVECSQDFD
