# Supplementary material for: Multiple mechanisms for enhanced plasmodesmata density in disparate subtypes of C4 grasses
Source: J Exp Bot. 2018 Jan 2;69(5):1135–45. doi: 10.1093/jxb/erx456 (PMC6018992; doi:10.1093/jxb/erx456)
Supplement: Dataset S1 [file erx456_suppl_jexbot210930-file001.zip › Data_File/48.seqs]

>Z_mays_GRMZM2G114220_P01
MFYGGYAYHGNSFEQTYRCYPASFFDKPHLEGGDKVIMPPSALDRLASLHIEYPMLFELHNDATQRISHCGVLEFVAEEGMIIMPYWMMQNMLLQEGDTVHVKNATLPKGTYVKLQPHTTDFLDISNPKAILEKTLRNFSCLTTGDSIMVAYNNKQYYIDIVETKPASAVSIIETDCEVDFAPPLDYKEPEKPRQPTVPASKAPAEDGNTAVEDEPKFKPFTGFGKRLDGKASKLQASEVPSTALSAPSDSNKRANQQISAPAASGASNYSRQKTGKLVFGSSASNNKEPQKAPAKEEQPAKKDDELRFQAFSGKSYSLKR*

>A_pectinata_Transcript_37527
MFYGGYAYHGNSFEQTYRCYPASFFDKPHLEGGDKVIMPPSALDRLASLHIEYPMLFELHNDATQRISHCGVLEFVAEEGMIIMPYWMMQNMLLQEGDTVRVKNATLPKGKYVKLQPHTTDFLDISNPKAILEKTLRNFSCLTMGDSIMVAYNNKQYYIDIVETKPASAVSIIETDCEVDFAPPLDYKEPEKPQQPAVPASKAPEVGDATVEDEPKFKPFTGFGKRLDGKASKLQASELPSPSFSAPPDSNKRVNQQTAAPATSGASSSTRQKTGKLVFGSSASNKEPQTAPVKEDEPPKKDEPKFHAFSGKSYSLKR

>B_distachyon_Bradi5g19030.1.p
MVTMGIILSKRTAVIQHHFLTRYSILWYQFHLLIPSVLHAGLDLTILLNFNLFLQPHLEGGDKVIMPPSALDRLASLHIEYPMLFELHNGATERISHCGVLEFVAEEGMIIMPYWMMQNMLLQEGDMVRVKNATLPKGTYVKLQPHTTDFLDISNPKAILEKTLRNFSCLTTGDSIMVAYNNKQYYIDIVEAKPASAVSIIETDCEVDFAPPLDYKEPEKPQQPIVPARKALAEAQDANVEDEPKFKPFTGYGKRLDGKGSKQQAPEVSSAARSAPSDSNKRASQQTASPSGASTSTRQKTGKLVFGSSASNSKEAQSQKEPVKGSEPPKKDEPKFNAFSGKSYSLKR*

>C_ciliaris_Transcript_19446
MFYGGYAYHGSTFEQTYRCYPASFFDKPHLEGGDKVIMPPSALDRLASLHIEYPMLFELHNDATQRISHCGVLEFVAEEGMIIMPYWMMQNMLLQEGDTVRVKNATLPKGTYVKLQPHTTDFLDISNPKAILEKTLRNFSCLTTGDSIMVAYNNKQYYIDIVETKPASAVSIIETDCEVDFAPPLDYKEPEKPQQPTIPASKAAAEGGDTVVEDEPKFKPFTGFGKRLDGRASKLQASEVPSTAHSVPLDSNKRANQQTSSAPATSGASNSTRQKTGKLVFGSSASNNKESQKAPAKEEPSKKDEPKFQAFSGKSYSLKR

>C_gayana_Transcript_31593
MFYGGYAYHGNSFEQTYRCYPASFFDKPHLEGGDKVIMPPSALDRLASLHIEYPMLFELHNDTTQRISHCGVLEFVAEEGMIIMPYWMMQNMLLQEGDTVRVKNATLPKGKYVKLQPHTTDFLDISNPKAILEKTLRNFSCLTTGDSIMVAYNNKQYYIDIVETKPASAVSIIETDCEVDFAPPLDYKEPEKPQPAVPASKAPEVGDTTVEDEPKFKPFTGFGKRLDGKASKLQAAELPSAFSAPPDSNKRVNQQTAAPTTSGASSSTRQKTGKLVFGSSASNKEPQKAPVKDEEAPKDEPKFQAFSGKSYSLKR

>L_fusca_Transcript_14835
MFYGGYAYHGNSFEQTYRCYPASFFDKPHLEGGDKVIMPPSALDRLASLHIEYPMLFELHNDATQRISHCGVLEFIAEEGMIIMPYWMMQNMLLQEGDTVRVKNATLPKGTYVKLQPHTTDFLDISNPKAILEKTLRNFSCLTTGDSIMVAYNNKQYYIDIVETKPASAVSIIETDCEVDFAPPLDYKEPEKPQQPTVPASKAPEVGDTTVEDEPKFKPFTGSGKRLDGKASKLQASELPSPAFSAPPDSNKRVNQQTTAPPTSGASSSTRQKTGKLVFGSSASNKEPQKAPAKDDESPKKDEPKFQAFSGKSYSLKR

>O_sativa_LOC_Os04g48770.2
MLFELHNDATQRISHCGVLEFVAEEGMIIMPYWMMQNMLLQEGDTVRVKNTTLPKGTYVKLQPHTTDFLDISNPKAILEKTLRNFSCLTTGDSIMVAYNNKQYYIDIVETKPASAVSIIETDCEVDFAPPLDYKEPENPQQPSVPASEATAEDENAKVEDELKFKPFTGSGKRLDGKASKLQATEVPSASRSSPSDSNKRVNQETLAPASSGASNSTRQKSGKLVFGSSANNNKEPQKASVKDDESPKKDEPKFQAFSGKSYSLKR*

>P_antidotale_Transcript_38974
MFYGGYAYHGSTFEQTYRCYPASFFDKPHLEGGDKVIMPPSALDRLASLHIEYPMLFELHNDATQRISHCGVLEFVAEEGMIIMPYWMMQNMLLQEGDTVRVKNATLPKGTYVKLQPHTTDFLDISNPKAILEKTLRNFSCLTTGDSIMVAYNNKQYYIDIIETKPASAVSIIETDCEVDFAPPLDYKEPEKPQQPIIPASKAAAEGGETVVEDEPKFKPFTGSGKRLDGRASKLQASEVPSTAHSVPLDSNKRANQETLSVPATSGASNSTRQKTGKLVFGSSASNNKEPAKAPAKEEEPSKKDEPKFQAFSGKSYSLKR

>P_bisculatum_Transcript_30784
MFYGGYAYHGSTFEQTYCCYPASFFDKPHLEGGDKVIMPPSALDRLASLHIEYPMLFELHNDATQRISHCGVLEFVAEEGMIIMPYWMMQNMLLQEGDTVHVKNATLPKGTYVKLQPHTTDFLDISNPKAILEKTLRNFSCLTTGDSIMVAYNNKQYYIDIVETKPASAVSIIETDCEVDFAPPLDYKEPEKPRQPTVPASKAPAEGGDTVVEDEPKFKAFTGSGKRLDGKASKVQASGVPSTARSVPSDSNKRANQQTSAPATSGASDSTRQKTGKLVFGSSASNNKEPQKAPAKEDEPPKDEPKFQAFTGKSYSLKR

>P_coloratum_Transcript_39085
MFYGGYAYHGNTFEQTYRCYPASFFDKPHLEGGDKVIMPPSALDRLASLHIEYPMLFELHNDATQRISHCGVLEFVAEEGMIIMPYWMMQNMLLQEGDTVRVKNATLPKGTYVKLQPHTTDFLDISNPKAILEKTLRNFSCLTTGDSIMVAYNNKQYYIDIVETKPASAVSIIETDCEVDFAPPLDYKEPEKPQQTTVSSRKATAEGGDTVVEDEPKFKPFTGSGKRLDGKASKLQASEVPSSARSVTSDSNKRSNRQTSSPATSRASNSTRPKTGKLVFGSSESNNKESRKAPAKEEEPQKKDEPKFQAFSGKSYSLKR

>P_miliaceum_Transcript_9264
MFYGGYAYHGNTFEQTYRCYPASFFDKPHLEGGDKVIMPPSALDRLASLHIEYPMLFELHNDATQRISHSGVLEFVAEEGMIIMPYWMMQNMLLQEGDTVRVKNATLPKGTYVKLQPHTTDFLDISNPKAILEKTLRNFSCLTTGDSIMVAYNNKQYYIDIVETKPASAVSIIETDCEVDFAPPLDYKEPEKPQQPTVPASKATAEGGDTVVEDEPKFKPFTGSGKRLDGKASKLQASEVPSSARSVPSDSNKRSNEQTSAPATSGASNSTRQKTGKLVFGSSASNNKEPQKAPAKEEEPPKKDESKFQAFSGKSYSLKR

>Paspalum_Transcript_18184
MFYGGYAYHGSTFEQTYRCYPASFFDKPHLEGGDKVIMPPSALDRLASLHIEYPMLFELHNDATQRISHCGVLEFVAEEGMIIMPYWMMQNMLIQEGDIVRVKNATLPKGTYVKLQPHTTDFLDISNPKAILEKTLRNFSCLTTGDSIMVAYNNKQYYIDIVETKPASAVSIIETDCEVDFAPPLDYKEPEKPRQPTVPTSKAPAEDGDTVVEDEPKFKPFTGYGKRLDGKASKLQASEVPLTARSAPSDSNKGANQQSSAPAASGGSNSTRQKTGKLVFGSSTSNNKEPQKAPVKEQEPPKDEPKFQAFSGKSYSLKR

>S_bicolor_Sobic.006G187100.2.p
MFYGGYAYHGNSFEQTYRCYPASFFDKPHLEGGDKVIMPPSALDRLASLHIEYPMLFELHNDATQRISHCGVLEFVAEEGMIIMPYWMMQNMLLQEGDTVHVKNATLPKGTYVKLQPHTTDFLDISNPKAILEKTLRNFSCLTTGDSIMVAYNNKQYYIDIVETKPASAVSIIETDCEVDFAPPLDYKEPEKPRQPTVPAGKAPAEDGNTVVEDEPKFKPFTGSGKRLDGKASKLQSSVGPSTALSAPSDSNKRGNQQMSAPAASGASNYSRQKTGKLVFGSSASNNKEPQKAPVKEEEPAKKDEPRFQAFSGKSYSLKR*

>S_viridis_Sevir.7G219600.1.p
MFYGGYAYHGSTFEQTYRCYPASFFDKPHLEGGDKVIMPPSALDHLASLHIEYPMLFELHNDATQRISHCGVLEFVAEEGMIIMPYWMMQNMLLQEGDTVRVKNATLPKGTYVKLQPHTTDFLDISNPKAILEKTLRNFSCLTTGDSIMVAYNNKQYYIDIVETKPASAVSIIETDCEVDFAPPLDYKEPEKPQQPTIPTSKAAAEVGDTVVEDEPKFKPFTGSGKRLDGRASKLQASEVPSTAHSVPLDSNKRANQQTSSAPATTSGASNSTRQKTGKLVFGSSASNNKEPQKAPAKEEEPPKKDELKFQAFSGKSYSLKR*

>T_aestivum_Traes_2AL_A296CFC08.1
MFYAGYGYHASNFEQTYRCYPASFFDKPHLEGGDKVIMPPSALDRLASLHIEYPMLFELHNGVTDRISHCGVLEFVAEEGMIIMPYWMMQNMLLQEGDIVRVKNATLPKGTYVKLQPHTTDFLDISNPKAILEKTLRNFSCLTTGDSIMVAYNNKQYYIDIVEAKPASAVSIIETDCEVDFAPPLDYKEPEKPQRPIVPAGKAPAEDQEAIVEDEPKFKPFTGSGKRLDGKGPKQPAPGASSATAAARSAPSDSNKRANQQTASPSGASTSTRQKTGKLVFGSSASSKKEAEAQKEPAKGSEPPKKEEPKFNAFTGKSYSLKR*

>U_panicoides_Transcript_8080
MFYGGYAYHGSTFEQTYRCYPASFFDKPHLEGGDKVIMPPSALDRLASLHIEYPMLFELHNDATQRISHCGVLEFVAEEGMIIMPYWMMQNMLLQEGDTVRVKNATLPKGTYVKLQPHTTDFLDISNPKAILEKTLRNFSCLTTGDSIMVAYNNKQYYIDIVETKPASAVSIIETDCEVDFAPPLDYKEPEKPQQPTVPASKAPAEGGDAVVEDEPKFKPFTGFGKRLDGKASKLKASEVPSSALSVPSDSNKRANQQNAPATSGASNSTRQKTGKLVFGSSASNNKEPQKAPAKEEEPPKKDEPKFQAFSGKSYSLKR
