# Supplementary material for: Multiple mechanisms for enhanced plasmodesmata density in disparate subtypes of C4 grasses
Source: J Exp Bot. 2018 Jan 2;69(5):1135–45. doi: 10.1093/jxb/erx456 (PMC6018992; doi:10.1093/jxb/erx456)
Supplement: Dataset S1 [file erx456_suppl_jexbot210930-file001.zip › Data_File/46.seqs]

>Z_mays_GRMZM2G057698_P02
MSAPNGPAACPMVYPVYLTGAFPQQAGDDQAQGPGIYAIQQNQLAAAMGMGCYAPTTLIPLAYNIPTESVGASAGEENVQDARQQNGPQRQVVVRRFHFAFQLDLALIIKLAAVVFLFSQEGSKQRLFLLILFASFIYLYQTGAITPFLRRLQRAGGAAAHPPQAPARVENRAPLPAQNDGNEQPNGPANPDQAAENHEQDAAAGNENPQEAEVEGNRRNWLGGVLKEVQLVVVGFVASLLPGFQHND*

>B_distachyon_Bradi4g02260.1.p
MAEADDAQAQSRAHPPAAPPPTEVSGEPIRSPQVGAPNAAAPMFPLMYPMIMPGLYSQQAINNQAQGPGIYAIQENQFTGAMGGYAPKTFIPLAYNIPTESIGAVAGEEQGQDARQQNGPQRQVVVRRFHFAFQLDLALIIKLAAVVFLFSQEGSKQRLFLLILFASLIYLYQTGAITPFLRWLQRAGGVAARPPQAPANRAPVAAQNDANDQPPGGNLADPANPDQAVENQEPGAAAGNENGQQGADGEGNRRSWLGGILKEVQLVVVGFVASLLPGFQHND*

>C_ciliaris_Transcript_17027
MAAPNGPATPPTVMYPFYPAGAFPQQAGDDQAQGPGIYAIQQNQLAAAMGMGCYAPTTLVPLTYKIPTESIGAPAGEGNVQDAMQQNGPQRQVVVRRFHFAFQLDLALIIKLAAVVFLFSQEGSKQRLFLLILFASLIYLYQTGAITPFVRWLQRAGGVAARPPQAPARVENRAPLPAQNDGNEQPNDPGNPDQAVENQEPGAGAGDENPQAAEGEGNQRNWFGGILKEVQLVVVGFVASLLPGFQHND

>C_gayana_Transcript_22034
MADPNGPGPAASPMVMYPICIPGAFPQQAGDDQAQGPGIYAIQQNQLAVAMGMGSFAPTTLVPLTYKIPTESVGAPAGEEHGQDVRQQNGPQRQVVVRRFHFAFQLDLALIIKLAAVVFLFSQEGSKQRLFLLILFASLIYLYQTGAITPFLRWLQRAGGAAARPPQAPARAENRAPLAAQNDGNDQPHEPANPDQAAENQEQVAGAGNENQQGAEVEGNRNNWLGGILKEVQLVVVGFVASLLPGFQHND

>L_fusca_Transcript_5509
MADPNGPGRAASPMVMYPICVSGVFPQQTGEDEAQGPGIYAIQQNQLAVAMGMGSFAPTTLVPLTYKIPVESVGAPAGEEHGHDARQQNGPQRQVVVRRFHFAFQLDLALIIKLAAVVFLFSQEGSKQRLFLLILFASLIYLYQTGAITPFLRWLQRAGGAAARPPQAPARVENRAPLAAQNDGNDQPHDPANPDQAAENQEQVAGAGNENQQGAEGEGNRNNWLGGILKEVQLVVVGFVASLLPGFQHND

>O_sativa_LOC_Os04g51780.1
MAEADAQTQSRAHSSTAAPVAGETAGEPVGFPQNGAINGAPLMFPVMYPMLMTGMHPQQSLDDQAQGPGIYAIQQNQFMGSTLMPLTYRIPTESVGAVAGEEQAQDARQQHGPQRQVVVRRFHFAFQLDLALIIKLAAVVFLFSQEGSKQRLFLLILFASVIYLYQTGAITPLLRWLQRAGGAAARPPQAPARPENRAPLAAQNDGNVQPPGGNLADPANNDQAAENQEPGAAAANENQQEVDGEGNRRNWLGGVFKEVQLIVVGFVASLLPGFQHND*

>P_antidotale_Transcript_24459
MAAPNGPATPPMVTYPFYPSGAFPQQAGDDQAQGPGIYAIQQNQLAAAMGMGCYAPTTLVPLTYKVPTESIGAPAGEENVQDARQQNGPQRQVVVRRFHFAFQLDLALIIKLAAVVFLFSQEGSKQRLFLLILFASLIYLYQTGAITPFVRWLQRAGGAAARPPQAPGRVENRAPLPAQNDGNDQPNDPVNPDQLAENQEPGAGAGNENPQAAEGEGNRRNWLGGILKEVQLVVVGFVASLLPGFQHND

>P_bisculatum_Transcript_38
MAAPDGPATSPMVMYPFYPGAFPQQAGDDQAQGPGIYAIQQNQPAAAMGMGCYAPTTLVPLTYKIPTESIGAPAGEENVQDARQQNGPQRQVVVRRFHFAFQLDLALIIKLAAVVFLFSQEGSKQRLFLLILFASLIYLYQTGALTPFVRWLQRAGGAAARPPQAPARVANPAPLPAQNDGNDQPNDPANPDQAAENQEPGAAAGNENPSGGGRRQPAQLAEGEGNRHNWLGGILKEVQLVVVGFVASLLPGFQHND

>P_coloratum_Transcript_25245
MAAPNGPATSPMVTYPFYPAGSFPQQAGDDQAQGPGIYVIQQNQLAAAMGMGCYAPTTLVPLTYKIPTESVGAPAGEENVQNAGQQNGPQRQVVVRRFHFAFQLDLALIIKLAAVVFLFSQEGSKQRLFLLILFASLIYLYQTGAITPFVRWLQRAGGVAARPPQAPARVENRAPLPAQNDGNGQPNNPANPDQAAENQEPGAAAGNENPQAAEGEGNQRNWLGGILKEVQLVVVGFVASLLPGFQHND

>P_maximum_Transcript_8756
GSSSSLPPSATGTSPSRSRHPSTGARLLALLPAGILVALVPAGLRQTGDPSGLALISSSLPMAAPNGPATSPMLMYPFYPPGAFPQQAGDDQAQGPGIYAIQQNQLAAAMGMGAYAPTTLVPLTYKIPTESIGAPAGEENVQDARQQNGPQRQVVVRRFHFAFQLDLALIIKLAAVVFLFSQEGSKQRLFFLILFASLIYLYQTGAITPFVRWLQRAGGAAARPPQAPARVENRGPLAAQNDVNGQHNDPANPDQAAENQEPGDAAGNENPQAAEGEGNQRNWLGGILKEVQLVIVGFVASLLPGFQHND

>P_miliaceum_Transcript_20598
MAAPNGPATSPVVTYPFYPAGAFPQQAGDDQAQGPGIYAIQQNQLAAAMGMGCYAPTTLVPLTYKIPTESVGAPAGEENVQNAGQQNGPQRQVVVRRFHFAFQLDLALIIKLAAVVFLFSQEGSKQRLFLLILFASLIYLYQTGAITPFVRWLQRAGGVAARPPQAPARVENRAPLPAQNDGNGQPNDPANPDQAAENQEPGAAAGNENPQAAEGEGNQHNWLGGILKEVQLVVVGFVASLLPGFQHND

>Paspalum_Transcript_15378
ASPNGPAASPMVYPVYVTGAFPQQAQDDQAQGPGIYAIQQNPLAAAMGMGCYAPVTLTPLTYKIPTESVGAPAGEENVQDARQQNGPQRQVVVRRFHFAFQLDLALIIKLAAVVFLFSQEGSKQRLFLLIMFASLIYLYQTGAITPFVRWLQRAGGAAARPAQAPARVENRAPLPAQNDGNDQPNDPANPDQAAENREQGAVAENENPQDAEREGNRRNWLGGILKEVQLVVVGFVASLLPGFQHND

>S_bicolor_Sobic.006G207600.1.p
MAAQNDPAASPMVYPVYLTGAFPQQAGDDQAQGPGIYAIQQNQLAAAMGMGCFAPTTLIPLTYKIPTESVGGPAGEENVQDARQQNGPQRQVVVRRFHFAFQLDLALIIKLAAVVFLFSQEGSKQRLFLLILFASLIYLYQTGAITPFVRWLQRAGGAAARPPQAPARAENRAPLPAQNDGNEQPNGPANPDQAAENHEQDAAAGNENPQEAEVEGNQRNWLGGVLKEVQLVVVGFVASLLPGFQHND*

>S_viridis_Sevir.7G240800.1.p
MASPNGPATPPMVMYPFYPAGAFPQQAGDDQAQGPGIYAIQQNQLAAAMGMGRYAPTTLVPLTYKIPAESIGAPAGEGNVQDAMQQNGPQRQVVVRRFHFAFQLDLALIIKLAAVVFLFSQEGSKQRLFLLILFASLIYLYQTGAITPFVRWLQRAGGAAARPPQAPARVENRALLPAQNDGNDQPNDPANPDQAAENQEPGAGAGNENPQVAEGEGNRRNWLGGILKEVQLVVVGFVASLLPGFQHND*

>T_aestivum_Traes_5AS_8BF553474.1
MAEADAQTQSNAHSSSPPAEASGEPIRPPQVGAPSAASPTFPLMYPMLVPGMFSQQGMDDQPQGPGIYAIQENQFMGAMGGYAPKTFIPLAYNIPTESVGALAGEEQGQDARQQNGPQRQVVVRRFHFAFQLDLALIIKLAAVVFLFSQEGSKQRLFLLILFASMIYLYQTGAITPFLRWLQRAGGVAARPPQAPANRAPVAAQNDGNDQPPGGNLADPANPDQAAENQEPGAAAGNENQPGAEGEANRRSWLGGILKEVQLVVVGFVASLLPGFQHND*

>U_panicoides_Transcript_7780
MAAPNGPATSPMFMYPFYPPGAFPQQAGDDQAQGPGIYAIQQNQLAAAMGMGCYAPTTLVPLTYNIPTESIGAPAGEENVQDARQQNGPQRQVVVRRFHFAFQLDLALIIKLAAVVFLFSQEGSKQRLFLLILFASLIYLYQTGAITPFVRWLQRAGGAAARPPQAPARVENRAPLAAQNDGNGQPNAANPDQAAENQEPGAAAGNENPQAAEGEGNQRNWLGGILKEVQLVVVGFVASLLPGFQHND
