# Supplementary material for: Multiple mechanisms for enhanced plasmodesmata density in disparate subtypes of C4 grasses
Source: J Exp Bot. 2018 Jan 2;69(5):1135–45. doi: 10.1093/jxb/erx456 (PMC6018992; doi:10.1093/jxb/erx456)
Supplement: Dataset S1 [file erx456_suppl_jexbot210930-file001.zip › Data_File/29.seqs]

>Z_mays_GRMZM2G108546_P01
MAGQPRERGSRSSRKGRSARAGLAQAPPPASDPDLTVGEDAAPWLRATADELEERLLKRLDEAYAAALARLADLGHGEEASLEAVLHSGHCYGKLNDPVSNIVANARAYLSDPGHASAAGGFADLRRLEEYSLAGLVCLLQSSRPTLTRAEALWCLLSSDLRIEEAIAISSSFNGEPSSIAESEEHLPAVAETAQRGYIHYHNTTATAAQDPTLFDPEAFMRLAICQGPAAATISCLKAAGWSRSSGAAPEGQPRESFTKKLSTEELIESVVAELEALDIDKKDPPDANPDPKNQMARELIKQTREMETQLKERKEWAQGKAIQAARKLGADLTELRVLRMEHDENQRRKKEKQVMEDDTMKRLAHLENELKKKSGQLDRSNATVQRLEMENAEIRAEMEAAKLSASETEKQCQGLLRKEKKDSKRLEVWERQKAKLKEDIAECKTNITQAERELAEVNKAIKNMEKKMREDTRVKEENMVLLEDERRKKEAAKADNDRRLEELRRKKEVESECYKDDLHRLQDELSRLQKSAGATQTAVPSANFPGTANRSAAQAAKQQAILRPQPASNRSLPPPAQKPSRRRDCVACKKAAACVILLQCAHQVLCVGCNKLHEDKGITRCPCCSAEVEERIRVFGASSN*

>A_pectinata_Transcript_32429
VLRAGHCYGKLEDPVANIVANARAYLSNPGHAGATGGFADLRRLEEYSLAGLVCLLQSSRPTLTRGEAMWCLLSSDLRLEEAIAIGASLNRKSSPAGAAVVGDDLPPAVTDAAQRGCSSPYTTTAAAAPDPALFDPETFMRLTIRQGPANAAGVVSCIKTSGWSRSGGGALEGHLKESFTKKVTTEELIESVVSELEALDIDRKDPPDANPDPKNQMVRDLIKQTREMEAQLKERKEWAQGKAIQAARKLGADLMELRVLRMEHDENQRRKKEKQVMEDDTLKCLAQLETELKKKSGQLDRSNATVQRLEMENAEIRAEMEAAKLSASETERQCQGLARKEKKDNKKLETWERQKAKLKEDIAECRTKITQAERELVDVNKAIKNMEIKIREDTKTKEENIALLEEERRKREAAKVNADHRLEELRRKKQVESQCYKDDLHRLQDELNRLQKSTGANVPTFLPTNPPGTTNRSTTRVPKQPIQRPPPASNRLPQPTQKLSHRRQCVVCKKEEACVILLQCAHQVLCVSCNKLQEDKGVARCPCCSVKVEERIRVFGASSN

>B_distachyon_Bradi4g29170.1.p
MAGQPRDRGSRASRKGRPVRTPSGPLASQSASDPDPSAPSADGAAPWGRATMDELEDRLLKKLEEAYAAALARLADLGYAEEAALRAVLRAGHCYGKLDDPVANIVANARAFLSDPDLAGGAGGFADLRRLEEYSLAGLVCLLQSSRPTLSRTEAMWCLLSTDLHLEEAISKGASFTDDKSSSSFTPAESGDLCPTLPASRQLGYCHYHATTVAATPENHLFDPETFMRLAMRPVADCATGAAGVVSCIKSTWSRSSGSVPDGQPKQSFAMKVSTEDLIESVVMELESLDIDKKDPPAEKPDPKNEMVHDLIKQTREMEVLLNERKEWAQKKAVQAARKLGNDLTELRLLRMEHDDNQRRKKDKQAMEDETMKRLTHLENELKKKSGQLDRSNATVQKLEMENAEIRAEMEAAKLSASETERQCQMLLKKDKKDSKKLELWERQKAKLQEEISECKAKITQADKELAATNKSIKNMEIKIREDAKTTEENLSLAEQERGKRESAKADADRRLEEIRQKTEVESQCYKDDLRRLQDELSRLQKSMGAPMVPSTQPRAMTDRSAVRAPKQPNQRSPLASNKPQEPTQKTGRRRDCVICRREEACVILLQCAHQVLCVSCNKLHEEKGGRCPSCNTKIEERIRVFGATSN*

>C_ciliaris_Transcript_18306
AAGWSRSSGAAVEGQPKESFAKKLSTEELIESVVAELEALDIDKKDPTDANPDPKNQMVRDLIKQTREMEAQLKERREWAQGKAIQAARKLGTDLTELRVLRMEHDENQRRKKEKQVMEDDTIKRLAHLENELKKKSGQLDRSNATVQRLEMENAEIRAEMEAAKLSASETEKQCQSLLRKEKKDSKKFEVWERQKAKLKEDIAECKAKITQAERELTEVNKAIKNMEVKIREDTRAKEENMALLEEERRKKEAAKADSDRRLEELRRKKEVESQCYKDDLRRLQDELNRLQKSTGTNQPAVPSTNPPGMTNRSTARASKQQPIQRPAATSNRPQPQPAQKPSRRRDCVVCKKEEAVVILLQCAHQVLCVGCNKLQEDKGMARCPSCSAKIEERIRVFGASTN

>C_gayana_Transcript_2149
SDPDPASGGDSAPRARDKADELEDRLLKRLEEAYAAALARLADLGHDEEAALEAVLRAGHCYGKLEDPVANIVANARAYLSNPGHAGGTGGFADLRRLEEYSLAGLVCLLQSSRPTLTRGEAMWCLLSSDLRLEEAIAIGATLNRKTLPTGAPTVSDDRAPAVTDTAQRGSSSHHTTTVAAVPDPALFDPETFVKLAIRQGPAGSAGVVSCIKTSGRSWSGGAAPEGHPKESFAKKVTTEELIESVVSELEALDIDKKDPPDANPDPKNQMVRDVIKQTREMEVQLKERKEWAQRKAIQAARKLGTDLTELRVLRMEHDENQRCKKEKQVMEDDTLKRLAQLETELKKKSGQLDRSNATVQRLEMENAEIRAEMEAAKLSASETERQCQSLARKEKKDNKKLETWERQKAKLKEDIAECKAKITQAERELAEVNKAIKSMEIKIREDTKTKEENTALLEEERRKREAAKVNADRRLEELRRKKQVETQCYKDDLHRLQDELNRLQKSTGANLTTFLPTNPPGTTNRSTTRAPKQNIQRPPPASNRPPQQTQKLNHRKQCVVCKKEEACVILLQCAHQVLCVSCNKLHEDKGVARCPCCSAKVEERVRVFGATSN

>H_vulgare_MLOC_4202.1
MAGQPRERGSRAARKGRPVRTPATLLALNPTPDPDLSAQASDDVSPWGRSTADELEDRLLKRLEEAYAAALAGLAELGYAEDAALRAVLRAGHCYGKLDDPVDNIVANARSFLNDPDAPGGAGGFADLRRLEEYSLAGLVCLLQSSRPTISRVEAMWCLLANDLRLEQAINMGASFTDKSPHSGFSTAESDAPSPAAPAPGQRGYCHFHATTSTENHMFDPETFMRLAMRAHTDSTRPHTEGTAGVVSCVKNTWSRSGGSAAPAPAPAPAAPDGQPKQSFAMKVSTDDLIESVVMELESLDIDKKDPPAEKPDPKNEMVRDLIKQTREMEEQLKERKEWAQKKAVQAARKLGNDLTELRMLRMEHDDNQRRKNDKQSLEDETMKRLTRLEYELKKKSGQLDRSNSSVQKLEMENAEIRAEMEAAKLSASETERQCQILLKKEKKDSKKLELWERQKAKLHEEITECKAKIAQADKELTGVNKSIRNMEVKIREDTKVTEDNLALAEQERGKRESAKADADRRLEEIRRKTEVESQCYKDDLRRLQDQLSRLQKSMGANGPTVPSAYPPAMTDRNTVRAPKQLNQKAPPTSNRQQEPIQNTGRRRGCMICKREEACVMLLQCAHQVLCVGCNKQHEEKGAVRCPSCNAKIEERIRVFGASSN

>L_fusca_Transcript_1566
AAALVRLADLGHDEEAALEAVLRAGHCYGKLEDPVANIVANARAYLSNPGHAGGNGGFADLRRLEEYSLAGLVCLLQSSRPTLTRGEAMWCLLSSDLRLEEAIAIGASLNRKTSPAGAPIVSDDRPPAVTDTAQRGCNSHNTTTPAAALDPALFDPETFMKLAIRQGSANAAGVVSCIKTSGWSRSGGAAPEGHPKESFAKKVTTEELIESVVSELEALDIDKKDPPDANPDPKNQMVRDLIKQTREMEVQLKERKEWAQGKAIQAARKLGADLTELRVLRMEHDESQRRKKEKQVMEDDTLKRLAQLETELKKKSGQLDRSNATVQRLEMENAEIRAEMEAAKLSASETERQCQSLARKEKKDNKKLETWERQKAKLKEDISECKTKITQAERELVEVNKAIKNMEIKIQEDTKTKEQNIALLEEERRKREAAKVNADRRLEELRRKKQVESQCYKDDLHRLQDELNRLQKSTGANVTTFLPTNPPGTANRSTTKAPKQPIQRPPPASKRPPQPTQKVSHRRQCVVCKKEEACVILLQCAHQVLCVSCNKLHEDKGVAHCPCCSAKVEERIRVFGASSN

>O_sativa_LOC_Os09g20550.1
MAGQPRDRASRAGRKNRAVRAGPASASASAAAVAAAAAAPTASDPDPSGEDAAPWGRASADELEDRLLRRLEDAYAAALARLADLGYCEEAALHAVLRAGHCYGKLGEPVANIVANARVFLSDPDHAGGAGGFADLRRLEEYSLAGLVCLLQSSRPTLSRAEAMWCLLSCDLRLDQAISMGANLNEKPTPAIASAESDELPPPAAAAPGQRGYCHYHTTTASATPDTALFDPDNFMRLAMRQGPGSVSGVISCIKTTWSRSNGIASDAQTNQPVTMKLSTEEIIDSIVKELKLLDIDKKDAPDVKPDPKNEMVRDLIRQTREMEAQLKERKEWAQQKAIQAARKLGTDLTELRVLRMQHDENQRRKKDKQEMEDETMKRLTQLENELKKKSGQLDRSNATVQKLEMENAEIRAEMEAAKLSASESERQCQKLVKKEKKDSKRLEMWDRQKAKLQEDIAECKTKITQVDRELAEINKAIRNMEMKIREDTKAKEENLALAEQEHAKRESAKANAERRLEEIRQKTEVESRCFKDDIKRLEDELARLQKSMGVNHPTVPSTHPPGVADRNSTRAPKQPTNQRPSPASNKQSQAPTQKTSRRRDCVICKREEACVILLQCAHQVLCVGCNKRHEEKGVARCPCCNAKVEERIRVFGASSN*

>P_antidotale_Transcript_37422
ADLGHSEEASLEAVLRAGHCYGKLNDPVSNIVANARTYLSDPGNAGGGGFADLRRLEEYSLAGLVCLLQSSRPTLTRAEALWCLLSSDLRLEEAIAIGCSLNGKPVPAAAPAESEELPPPVAETPQRGHIPYNNTTAVAAQDTALFDPETFMRLAIHQGPAAATMSCLKAAGWSRSSGAAGEGQPKESFAKKLSTEELIESVVAELEALDIDKKDPTDANPDPKNQMVRDLIKQTREMEAQLKERREWAQGKAIQAARKLGTDLTELRVLRMEHDENQRRKKEKQVMEDDTIKRLAHLENELKKKSGQLDRSNATVQRLEMENAEIRAEMEAAKLSASETAKQCQGLLRKEKKDTKKLEVWERQKAKLKEDIAECKTKITQAERELSEVNKAIKNMEVKIREDTRAKEENMALLEEERRKKEAAKADSDRRLEELRRKKEVESQCYKDDLRRLQDELNRLQKSTGTNQPAVPSTNPPGMTNRSTARTSKQKPIQRPPAASNCPLSQPAQKTSRRRDCVVCKKEEAVVILLQCAHQVLCVGCNKLQEDKGMARCPSCSAKIEERIRVFGASTN

>P_bisculatum_Transcript_16417
RAEALWCLLSSDLRLEEAIAIGCSLNGKPVPAAAPAESEELPLGVAETPQRGHIHYNNTTASAAQDPALFDPETFMRLAVRQGPAAATISCLKAAGWSRSSGAAPEGQPKESFAKKLSTEELIESVVVELEALDIDKKDPPDANPDPKNQMVRDLINQTREMEAQLKERREWAQGKAIQAARKLGTDLTELRVLRMEHDENQRRKKEKQVMEDDTMKRLAHLENELKKKSGQLDRSNATVQRLEMENAEIRAEMEAAKLSASETERQCQGLLRKEKKDTKKLEVWERQKAKLKEDITECKMKITQAERELSEVTKAIKNMEIKIREDTRAKEESMVLLEEERRKKEAAKADSDRRLEELRRKKEVESQCYKDDLRRLQDELNRLQKSMGTNQPAVPSTNPRGMTNRSTARAPKQQAIQRPPPASNRPPLQPGQKPGRRRGCVVCKKEAVCVILLQCAHQVLCVGCNKLHDDKGVARCPCCSAKIEERIRVFGASSN

>P_coloratum_Transcript_23543
YLSDPGHAGGAGGFADLRRLEEYSLAGLVCLLQSNRPTLTRGEALWCLLSSDLRLEEAIAIGCSLNGKPAPAAGPAESEELPPTVAEIPQRGHIHHHNITATAAQDPALFDPETFMRLAIRKGPAPATFSCLKAAGWSRSSGAAPEGQPKESIAKKLSTEELIESVVAELEALDIDKKDPPDANPDPKNQMVRDLIKQTREMEAQLKERREWAQGKAIQAARKLGTDLTELRVLRMEHDENQRRKKEKQVMEDDTMKRLAHLENELKKKSGQLDRSNATVQRLEMENAEIRAEMEAAKLSASETERQCQGLLRKEKKDTKKLEVWERQKAKLKEDIAECKTKITQAERELSEVNKAIKNMEIKIREDTRAKEENMALLEEERRKKEAAKAYSDRRLEELRRKKEVESQCYKDDLRRLQDELNRLQKSTGTNQPSVPSTSPPGVTNRSTARAPKQPPIQRSPAASNRLPLQPAQKPSRRRDCVVCKKEEACVILLQCAHQVLCVGCNKLQEDKGVVRCPCCSAKIEERIRVFGASSN

>P_maximum_Transcript_24001
LEEAIAIGCSLNGKQGKPVPAAAPAESEELPPAVAEAPQRGHIHYNNITAAAAAQDPSLFDPETFMRLAIHQGPAAATISCLKAAGWSRSSGSAAEGQPKESFAKKLSTEELIESVVAELEALDIDKKDPPDANPDPKNQMVRDLIKQTREMEAQLKERREWAQGKAIQAARKLGTDLTELRVLRMEHDENQRRKKEKQVMEDDTMKRLAHLENELKKKSGQLDRSNATVQRLEMENAEIRAEMEAAKLSASETEKQCQGLLKKEKKDAKKLEVWERQKAKLKEDIAECKTKVTQAERELSEVNKAIKNMEIKIREDTRAKEENMALLEEERGKKEAAKVDSERRLEELRRKKEVESQCYKDDLRRLQDELNRLQKSAGTNQPAVPSANPPGTTNRSTARAPKQQPIQRPTPASNRPPPQPAQKPNRRRDCIVCKKEEACVILLQCAHQVLCVGCNKLHEDKGVARCPSCSAKIEERIRVFGASTN

>P_miliaceum_Transcript_19250
VAKKLSTEELIESVVAELEVLDIDKKDPPDANPDPKNQMVHDLIKQTREMEAQLKERREWAQGKAIQAARKLGTDLTELRVLRMEHDENQRRKKEKQVMEDDTMKRLAHLENELKKKSGQLDRSNATVQRLEMENAEIRAEMEAAKLSASETERQCQGLLRKEKKD

>Paspalum_Transcript_19650
DPGHAAGAAGGFADLRRLEEYSLAGLVCLLQSSRPTLTRAEALWCLLSSDLRLEEAINIGCSLNGDPPPAAAPAESDELPPEVGETAQRGYNHYHNTTATASQDPSLFDPDTFMRLAIRQGPAAATISCLKAAGWSRSSAAAPEGQPKESFAKKLSTEELIESVVAELGALDIDKKDPPDANPDTKNQMVRDLIKQTREMEAQLKERREWAQGKAIQAARKLGADLTELRVLRMEHDENQRRKKEKQVMEDDTMKRLAHLENELKKKSGQLDRSNATVQRLEMENAEIRAEMEAAKLSASETERQCQGLLRKEKKDSKXXXXQGKAIQAARKLGADLTELRVLRMEHDENQRRKKEKQVMEDDTMKRLAHLENELKKKSGQLDRSNATVQRLEMENAEIRAEMEAAKLSASETERQCQGLLRKEKKDSKRLEVWERQKAKLKEDIAECKTKITQAERELAEVNKTIKNMEIKIREDTRXXXXMEIKIREDTRAREENTALLEEERRKKEAAKADSDRRLEELRRKKEVESQCYKDDLRRLQDELNRLQKSACQNQPAVPSTNAPGPTNRNTARVLKQQPIQRPPPASNRSLPQPAQKPSRRRDCIVCKKEEACVILLQCAHQVLCVACNKLHEDKAISRCPSCSAKVEERIRVF

>S_bicolor_Sobic.002G185900.1.p
MAGQPRERGSRSSRKGRSARAVPAPAPPPASDPDPAAGEDAAPWLRATADELEERLLKRLDEAYAAALARLADLGHGEEASLEAVLHSGHCYGKLNDPVSNIVANARAYLSDPNHATASGGFADLRRLEEYSLAGLVCLLQSSRPTLTRAEALWCLLSSDLRLEEAIAIGSSLNGEPSSTAVPAESEELPPAVAEIAQRGCIHYHNTTAAAAQDPTLFDPEAFMRLAIRQGPAAATISCLKAAGWSRSSGTIQEGQPKESFAKKLSTEELIESVVAELEALDIDKKDPPDANPDPKNQMARDLIKQTREMEAQLKERREWAQGKAIQAARKLGADLTELRVLRMEHDENQRRKKEKQVMEDDTMKRLAHLENELKKKSGQLDRSNATVQRLEMENAEIRAEMEAAKLSASETEKQCQGLLRKEKKDSKRLEVWERQKAKLKEDIADCKTKITQAERELAEVNKAIKNMEKKIREDTRVKEENMVLLEEERRKKEAAKADSDRRLEELRRKKEVESQCYKDDLHRLQDELSRLQKSAGATQQAVPSTNFTGTANRSAARAPKQQPIQRPQPASNRSLPPPAQKPSRRRDCVVCKKEEACVILLQCAHQVLCVGCNKLHEDKGISRCPCCSAEVEERIRVFGASSN*

>S_viridis_Sevir.2G197300.1.p
MAGQPRDRGSRASRKGRSARAGPAAAPPPASDPDPAAGEDAAPWLRATADELEERLLKRLDEAYAAALARLADLGHSEEASLEAVLRAGHCYGKLNDPVSNIVANARTYLSDPGHAGGGGFADLRRLEEYSLAGLVCLLQSSRPTLTRAEALWCLLSSDLRLEEAIAIGCSLNGKPVPAAAPAESEELPPPVAETPQRGHIHYNNTTAAAAQDPALFDPETFMRLAIHQGPAAATMSCLKAAGWSRSSGAAVEGQPKESFAKKLSTEELIESVVVELEALDIDKKDPTDPNPDPKNQMVRDLIKQTREMEAQLKERREWAQGKAIQAARKLGADLTELRVLRMEHDENQRRKKEKQVMEDDTIKRLAHLENELKKKSGQLDRSNATVQRLEMENAEIRAEMEAAKLSASETERQCQGLLRKEKKDTKKLEVWERQKAKLKEDIAECKTKITQAERELSEVKKAIKNMEIKIREDTRAKEENVALLEEERRKKEAAKADSDRRLEELRRKKEVESQCYKDDLRRLQDELNRLQKSTGTNQPAVASTNPPGMTNRSTARTSKQQPIQRPPAASNRPLPQPAQKPSRRRDCVVCKKEAAVVILLQCAHQVLCVGCNKLQEDKGVVRCPSCSAKIEERIRVFGASTN*

>T_aestivum_Traes_5AL_834F5D799.1
MLRMEHDDNQRRKNDKQSLEDETMKRLTRLEYELKKKSGQLDRSNASVQKLEMENAEIRAEMEAAKLSASETERQCQILLKKEKKDSKKLELWERQKAKLQEEIAECKAKIAQADKELAGVNKSIRNMEVKIREDTKATEDNLALAEQERGKRESAKADADRRLEEIRRKTEVESQCYKDDLRRLQDQLSRLQKSMGANAPTVPSAYPPAMTDRNTARAPKQSNQKAPPTSNRQQEPIQNTGRRRGCIICKREEACVMLLQCAHQVLCVGCNKQHEEKGAVRCPSCNAKIEERIRVFGASSN*

>U_panicoides_Transcript_10462
LTELRVLRMEHDENQRRKKEKQVMEDDTMKRLAHLENELKKKSGQLDRSNATVQRLEMENAEIRAEMEAAKLSASETERQCQGLLRKEKKDTKKLEVWERQKAKLKEDIAECKTKITQAERELSEV
