# Supplementary material for: Multiple mechanisms for enhanced plasmodesmata density in disparate subtypes of C4 grasses
Source: J Exp Bot. 2018 Jan 2;69(5):1135–45. doi: 10.1093/jxb/erx456 (PMC6018992; doi:10.1093/jxb/erx456)
Supplement: Dataset S1 [file erx456_suppl_jexbot210930-file001.zip › Data_File/26.seqs]

>Z_mays_GRMZM2G003172_P01
MATVAARRLLQPRWVAGGRCRLLGTAAEASPGGEGARGGGGGSGDAIFVKKPAAAAAVMTRDETSVAMPTSFMTGSVVGKRFYRDATVRRADDGNGWTVMLDYRTLKSPAKRVLKLPSRALAMAIAAEWEYQESDGIRPFTMPLMKLACTALERVPLTRRKVIDNLMKKFHQDLVFCRSPADSELTIGVHQKQKEKIDPILEWVDTEFGFKPVVYTSFFGGKQDEGLAKAVETVLKKATDCELASIDAMAAAAHSLVIPLAIFRERLGIEEAIELIRLEEDHQVDRWGLVEGGHDVDIADLKVQMSSAVVFLGLSRGL*

>B_distachyon_Bradi1g19710.1.p
MATTVAGRRLLLRCVGGRRLLGTAAEAAPAGGEGDVIHVGKPASAAATRDETSVAMPMSFMTGSVVGKRFYRDATVRRADDGNGWTVMLDYRTLKSPAKRPLKLHSRTLAMAIAAEWEYQDSDGIRPFTMPLMKLACTALERVPLTRAKIINNLMQKFHQDLVFCRSPPDDELTKGVYEKQKEKIDPILDWVNTEFGFKPVVYTSFLGGKQDEKLAKAVETVLKDANDCELASIDAMAAAAHSLVIPLAIFRGRLGIDESIELIRLEEDHQVDKWGLVEGGHDVDIADLKVQMSSAVVFLQLSWQK*

>C_ciliaris_Transcript_7476
VMLDYRTLKSPAKRPLKLPSRALAMAIAAEWEYQESDGIRPFTMPLMKLACTALERVPLTRKKVIDNLMKKFHQDLVFCRSPADSELTIGVHQKQKEKIDPILDWVNTEFGCKPVVYTTFFGGKQDEGLTKAVEAVLKKTTDCELASIDAMAAAAHSLVIPLAIFRERLGIEEAIELIRLEEDHQVDRWGLVEGGHDVDIADLKVQISSAVVFLGLSRGM

>C_gayana_Transcript_23315
LPRLVAGGRCRLLGTAAEASPGGEEAGGAGGDAIYLKKPAAAAAVSTRDETSVAMPVSFMTGSVVGKRFYRDATVRRADDGNGWTVMLDYRTLKSPAKRQLKLSSRALAMAIAAEWEYQETDGIRPFTMPLMKLACTALERVPVTRKKIVDNLMKKFHQDLVFCRSPADSELTVGVHKKQQEKIDPILDWVNTEFGFKPVVYTTFFGGKQEEGLTKAVEDVLKKTTDCELASIDAMAAAAHSLVIPLAIFRGRLGIEEAIELIRLEEDHQVDRWGLVEGGHDVDIADLKVQMSSAVVFLGLSRGM

>H_vulgare_MLOC_64699.1
MPMSFMTGSVVGKRFYRDATVRRADDGNGWTVMLDYRTLKTPAKRPLKLHSRKLAMAVAAEWEYQEQDGIRPFTMPLMKLACTALERVPLTRTKIIANLMQKFHQDLVFCRSPADDELTKGVYEKQKEKIDPILDWVNTEFGFKPVVYTSFLGGKQDERLAKAVETVLKEANDCELASIDAMAAAAHSLVIPLAIFRGRLGIDESIELIRLEEDHQVDRWGLVEGGHDVDIADLKVQMSSAVVFLQLSWLK

>L_fusca_Transcript_36260
VKKPAAAAAVSTRDETSVAMPVSFMTGSVVGKRFYRDATVRRADDGNGWTVMLDYRTLKSPAKRPLKLSSRALAMAIAAEWEYQESDGIRPFTMPLMKLACTALERVPVTRKKIVDNLMKKFHQDLVFCRSPADSELTIGVHKKQQEKIDPILDWVNTEFGFKPVVYTTFFGGKQEEGLTKAVEVILKKTTDCELASIDAMAAAAHSLVIPLAIFRGRLGIEEAIELIRLEEDHQVDRWGLVEGGHDVDIADLKVQMSSAVVFLGLSRG

>O_sativa_LOC_Os07g44940.1
MAATLAGRRLLLQRSAAAAGGRWRLLGTAAEASSSPGGREEAGGGGGDEIYLKKPAAAAAVTTRDETSVAMPMSFMTGSVVGKRFYREATVRRADDGNGWSVMLDYRTLKSPAKRPLKLQSRTLAMAIAAEWEYQEADGIRPFTMPLMKLACTALERVPLTRKKIIDNLMKKFHQDLVFCRSPDDNELTVGVYQRQKEKIDPILDWVNTEFGFKPVVYTSFFGGKQDEGLANAVETVLKNTTDFELASIDAMAAAAHSLVIPLAIFRGKLGIEQAIELIRLEEDHQVDRWGLVEGGHDVDIADLKVQMSSAVVFLLLSWQL*

>P_antidotale_Transcript_41546
VKKPAAAASVTTRDETSVAMPTSFMTGSVVGKRFYRDATVRLADDGNGWTVMLDYRTLKSPAKRPLKLPSRALAMAIAAEWEYQESDGIRPFTMPLMKLACTALERVPLTRTKVIDNLMKKFHQDLVFCRSPADSELTIGVHQKQKAKIDPILEWVNTEFGFKPVVYTTFFGGKQDEGLTKAVESVLKKTTDCELASIDAMAAAAHSLVIPLAIFRERLGIEEAIELIRLEEDHQVDRWGLVEGGHDVDIADLKVQMSSAVVFLGLSQGNVNHTVPNPQAG

>P_bisculatum_Transcript_19617
AAAVTTRDETSVAMPTSFMTGSVVGKRFYRDATVRRADDGNGWTVMLDYRTLKSPAKRPLKLPSRALAMAIAAEWEYQESDGIRPFTMPLMKLACTALERVPLTRTKVIDNLMKKFHQDLVFCRSPADSELTIGVHQKQKEKIDPILDWVNTEFGFKPVVYTTFFGGKQDEDLNKAVETVLKKTTDCELASIDAMAAAAHSLVIPLAIFRERLGIDEAIELIRLEEDHQVDRWGLVEGGHDVDIADLKVQMSSAVVFLGLSRGI

>P_coloratum_Transcript_44088
AVTTRDETSVAMPTSFMTGSVVGKRFYRDATVRLADDGNGWTVMLDYRTLKSPAKRPLKLPSRALAMAIAAEWEYQESDGIRPFTMPLMKLACTALERVPLTRAKVIDNLMKKFHQDLVFCRSPADSELTIGVHQKQKEKIDPILDWVNTEFGFKPVVYTTFFGGKQDEGLTKAVETVLKKTTDCELASIDAMAAAAHSLVIPLAIFRKRLGIDEAIELIRLEEDHQVDRWGLVKGGHDVDIADLKVQMSLAVVFLGLSRGM

>P_maximum_Transcript_7491
LKSPAKRPLKLPSRALAMAIAAEWEYQESDGIRPFTMPLMKLACTALERVPLTRTKVIDNLMKKFHQDLVFCRSPADSELTIGVHQKQKEKIDPILDWVNTEFGFKPVVYTTFFGGKQDEGLTKAVETVLRKTTDCELASIDAMAAAAHSLVIPLAIFQERLGIEEAIELIRLEEDHQVDRWGLVEGGHDVDIADLKVQMSSAVVFLGLSRGM

>P_miliaceum_Transcript_26228
MAIAAEWEYQESDGIRPFTMPLMKLACTALERVPLTRAKVIDNLMKKFHQDLVFCRSPADSELTIGVHQKQKQKIDPILDWVNTEFGFKPVVYTTFFGGRQDEGLTKAVETVLKKATDCELASIDAMAAAAHSLVIPLAIFRERLGIDEAIELIRLEEDHQVDRWGLVEGGHDVDIADLKVQMSSAVVFLGLSRGM

>Paspalum_Transcript_15987
SDGAIYVKKPAAAAAVVTRDETSVAMPTSFMTGSVVGKRFYREATVRRADDGNGWTVMLDYRTLKSPAKRPLKLPSRALAMAIAAEWEYQESDGIRPFTMPLMKLACTALERVPVTRRKVIDNLMKKFHQDLVFCRSPADGELTAGVHRKQKEKIDPILEWVDTEFGFKPVVYTTFFGGKQDEGLAKAVETVLNKATNCELASIDAMAAAAHSLVIPLAIFRQRLGIEEAIELIRLEEDHQVDRWGLVEGGHDVDIADLKVQMSSAVVFLGLSRGL

>S_bicolor_Sobic.002G395500.1.p
MATVAARRLLQQRWVAGGRCRLLGTAAEASPGGEGARGGGGGSGDAIYVKKPAAAAAVTTRDETSVAMPTSFMTGSVVGKRFYRDATVRRADDGNGWTVMLDYRTLKSPAKRPLKLPSRALAMAIAAEWEYQESDGIRPFTMPLMKLACTALERVPLTRRKVIDNLMKKFHQDLVFCRSPADSELTIGVHQKQKEKIDPILEWVDTEFGFKPIVYTTFFGGKQDEGLAKAVETVLKKATDCELASIDAMAAAAHSLVIPLAIFRERLGIEEAIELIRLEEDHQVDRWGLVEGGHDVDIADLKVQMSSAVVFLELTRGL*

>S_viridis_Sevir.2G423200.1.p
MATLAARRRLLPRWVAGWRGRLLGTAAEASPGGEEARGGGGNGGGSDGAIYVKKPAAAAAVTTRDETSVAMPTSFMTGSVVGKRFYRDATMRLADDGNGWTVMLDYRTLKSPAKRPLKLPSRALAMAIAIEWEYQESDGIRPFTMPLMKLACTALERVPLTRTKVIDNLMKKFHQDLVFCRSPADSELTIGVHQKQKEKIDPILEWVNTEFGFKPVVYTTFFGGKQDEGLTKAVESVLKKTTDCELASIDAMAAAAHSLVIPLAIFRERLGIEEAIELIRLEEDHQVDRWGLVEGGHDVDIADLKVQMSSAVVFLGLSRGM*

>T_aestivum_Traes_2AS_F89BE725A.1
MPMSFMTGSVVGKRFYRDATVRRADDGNGWTVMLDYRTLKTPAKRPLKLHSRTLAMAVAAEWEYQEQDGIRPFTMPLMKLACTALERVPLTRTKIISNLMQKFHQDLVFCRSPADDELTKGVYEKQKEKIDPILDWVNSEFGVKPVVYTSFLGGKQDERLAKAVETVLKDANDYELASIDAMAAAAHSLVIPLAIFRGKLGVDESIELIRLEEDHQVDRWGLVEGGHDVDIADLKVQMSSAVVFLQLSWLK*

>U_panicoides_Transcript_9168
AIAAEWEYQESDGIRPFTMPLMKLACTALERVPLTRKKVIDNLMKKFHQDLVFCRSPADSELTIGVHQKQKEKIDPILDWVNTEFGFKPVVYTTFLGGKQDEGLTKAVESVLKKTTDCELASIDAMAAAAHSLVIPLAIFRERLGIEESIELIRLEEDHQVDRWGLVEGGHDVDIADLKVQMSSAVVFLGLSRGM
