# Supplementary material for: Multiple mechanisms for enhanced plasmodesmata density in disparate subtypes of C4 grasses
Source: J Exp Bot. 2018 Jan 2;69(5):1135–45. doi: 10.1093/jxb/erx456 (PMC6018992; doi:10.1093/jxb/erx456)
Supplement: Dataset S1 [file erx456_suppl_jexbot210930-file001.zip › Data_File/15.seqs]

>Z_mays_GRMZM2G017933_P01
MADVQGDNEAVLEDDAFPDDGPLDTEEGGGGEPISGGDEEEEEDVDGLASFLESEILSGSSDEDPIDQSNWLPRQEQRQQKEEGDAAKNKRKQGSGSDGDGCSGSEGEQTKRARREEKRRQAKGKAVAPQIDTGLFSNVPPELFLQIFKFLSSEDLISCALVCRFMNAAASDETLWRRLYCMRWGLASNAKFRECAWKNLYIQRDREDMVEFVRNTPTEFKEYYIQMQAAKRSQAPRPSEVNDDKVMLDKTVADQVSSWKNSRGLTDEAVKGHSCSGNTCSYTQIGDAYICEKTGRVHVCDDACREFVLDQSSGLLLCTISGHCFERWLCPDDEWDADDTDLQQAGVVDEAEPFMGSGRYARAIMLGYNCTDEKELEDALRFC*

>B_distachyon_Bradi1g34820.1.p
MADGQDLGDAAAVEPDPLPNPEEGRTDLEEGGEGEAAAGGGGEEEEDVDVDGLASFLEFEILSGSGAEDPPDQDEEEKEEPVKDDVRKGKRKQDSQSDGDGSGSEEEHQKRARREKGKGKALTPVQPRIDTGTFSNVPPELFLQIFKFLSSEDLISCALVCRFMNAAASDETLWRRLYCMRWGLSSNAISHAKLRECAWKNLYIQQDREDMVEFVRYTPTEFKEYYIQMQAAKRSQAPLPSEVNDDKVILDKTIADQVSSWKSSRGLTEDAVKGHSCSGSTCLYTQIGDAYICEKTGRVHVCDDACREFVLDQSSGLLVCTISGHCFERFLCPDDEWDTCDTDQQQGGVTDEAEPFLGSGRFARAYLLGYNCADEKELEYALRFC*

>C_ciliaris_Transcript_2288
QGDEAGLEEDPSPEEGPVDPEDGAEAEFGGGGDEDEDEDVDGLASFLESEILSGSSAEDPVDEEAGDAVKNKRKQESGLDGDGGDGSGSGSDGEQNKRARTEEKRRQAKGKAVAVAPQIDTGMFSSVPPELFLQIFKFLSSEDLISCALVCRFMNAAASDETLWRRLYCMRWGLASNAKFRDCAWKNLYIQRDREDMTEFVRNTPTEFREYYIQMQASKRSQAPLPSEVNDDKVILDKTVADQVSTWKSSRGLTDESVKGHSCSGNTCSYTQIGDAYICEKTGRVHVCDDACREFVYDQSSGMLLCTISGHCFERWLCPDDEWDVDDTDQQQGGVADEPEPFMGSGRFARAIMLGYNCSDEKELEHALRFC

>C_gayana_Transcript_31188
RMGSSMADGQDDVESPDADPLPGDLLSDREEGGEGELDGDEEEEEDVDGLASFLESEILSGSSAGDSLDESGGESEKDVKVEVDVANNKRKQDSGSNGNGSSGGSEGEQSKRVRRAQAKGKAVAPQIDTGMFSNIPPELFLQIFKFLSSEDLISCALVCRFMNAVASDETLWRRLYCMRWGLASNAKLRECAWKNLYIQRDREDMVEFVRNTPTEFKEYYIQMQAAKRSQAPLPSEVNDDKVILDKTIADQVSSWKSSRGLTEESVKGHSCSGNTCSYTQIGDAYICEKTGRVHVCDDACREFVLDQSSGLLLCTISGHCFERWLCPDDEWDTDDMDQDQQQGGVADEAEPFMGSGRFARAIMLGYSCTDEKELEHALGFC

>L_fusca_Transcript_9854
MGMSMADEQGDVEGPDADPLPEDFLSDGEEGGEGELSGGSDDGDEEEEDVDGLASFLESEILSGSSADDPLDESGGEDEKVGQVEVDVANNKRKQDSGSDGDGGNGGGSGSEGEQNKRARRALAKGKAVAPQIDTGMFSNIPPELFLQIFKFLSSEDLISCALVCRFMNAVASDETLWRRLYCMRWGLSSNAKLRECAWKNLYIQRDREDMVEFVRNTPTEFKEYYIQMQAAKRSQAPLPSEVNDDKVILDKTIADQVSSWKSSRGLTDEAVKGHSCSGNTCSYTQIGDAYICEKTGRVHVCDDACREFVLDQSSGLLLCTISGHCFERWLCPDDEWDIYDTDQQQGGAADEAEPFMGSGRFARAYMLGYNCTDEKELEHALRFC

>O_sativa_LOC_Os06g49530.1
MADGQEDAAGLDDDLVLEDELRGREEGEDGGGGGGEEEEEDDVDGLASFLESEILSGSSGDDPTGREEGDEKEKQLGDDAKNNKRKQESESDGDSGSGEEQNKRVRRAKGKEKDVASVAPQIDSGMFCNIPPELFLQIFKFLSSEDLISCALVCRFMNVVASDETLWRRLYCMRWGLSCNTKLRECAWKKLYIQQDREDMVEFVRNTPTEFKEYYIQMQASKRSQAPLPSEVNDDKVILDKTIADQVSSWKSSRGLTDDAVKGHSCSGNTCSYTQIGDAYICEKTGRVHVCDDACREFVLDQSSGLLLCTISGHCFERWLCPDDEWDADDDTDLQQAGMTDEAEPFMGSGRFARAYQLGYSCADEKELEYALRFC*

>P_antidotale_Transcript_1863
MAGVHGDVVGLEDDPSPEEDPVDLEEGGEAEVGGGGDEEEEDVDGLASFLESEILSGSTAEDPIDKQQEEGDAVKNKRKQEAGSDGDGGNGSGSSSDGEQSKRARREEKRRQAKGKAVAVAPQIDTGMFSSIPPELFLQIFKFLSSEDLISCALVCRFMNAAASDETLWRRLYCMRWGLSSNAKFRECAWKNLYIQRDREDMVEFVRDTPTEFREYYIQMQASKRSQAPLPSEVNDDKVILDKTIADQVSTWKSSRGLTDESVKGHSCSGNTCSYTQIGDAYICEKTGRVHVCDDACREFVLDQSSGLLLCTISGHCFERWLCPDDEWDADDTDQQQGGVADEPEPFMGSGRFARAIMLGYNCSDEKELEHALRFC

>P_bisculatum_Transcript_10562
VCSWLGIGLIRANCLPQKQEEEEGDVAKNKRKQDSGSDGDCGSGSGSGSGSEGEQNKRVRRQEKRRQAKGKAVAPQIDTGMFSSVPPELFLQIFKFLSSEDLISCALVCRFMNVAASDETLWRRLYCMRWGLASNAKFRECAWKNLYIQRDREDMVEFVRNTPTEFREYYIQMQAAKRSQAPLPSEVNDDKVILDKTIADQVSTWKSSRGLTDESVKGHSCSGNTCSYTQIGDAYICEKTGRVHVCDEACREFVLDQSSGLLLCTISGHCFERWLCPDDEWDADDTDQQQGGVADEPEPFMGSGRFARAIMLGYNCSDEKELEHALRFC

>P_coloratum_Transcript_59735
DVDGLASFLESEILSGSSAEDTIDKQEEEEGDVAKNKRKQDDSGSDGDGGNGSGSEGERNKRMRMEERRRQAKGKAVAPQIDTGMFSSIPPELFLQIFKFLSSEDLISCALVCRFMNAAASDETLWRRLYCMRWGLASNAKFRECAWKNLYIQRDREDMVEFVRDTPTEFREYYIQMQASKRTQAPLPSEVNDDKVILDKTIADQVSTWKSSRGLTDESVKGHSCSGNTCSYTQIGDAYICEKTGRVHVCDDACREFVLDQSSGLLLCTISGHCFERWLCPDDEWDADDTDQQQGGVADDPEPFMGSGRFARAIMLGYNCSDEKELEHALRFG

>P_maximum_Transcript_27365
AEEGDVAKNKRKQNSGSDGDGGSDSGSEGEQNKRARMEEKRRQAKGKAVAPQIDTGMFSSIPPELFLQIFKFLSSEDLISCALVCRFMNAAASDETLWRRLYCMRWGLASNAKFRECAWKNLYIQRDREDMAEFVRNTPTEFREYYIQMQAAKRSQAPLPSEVNDDNVILDKTIADQVSTWKSRRGLTDESVKGHSCSGNTCSYTQIGDAYICEKTGRVHVCDEACREFVLDQRSGLLLCTISGHCFERWLCPDDEWDADDTDQQQGGVADEPEPFMGSGRFARAIMLGYNCSDEKELEDAMRFC

>P_miliaceum_Transcript_19245
RRRRGRCSSMDDVQGDESGLEDDPFPEEGPVDSEEGGEGEIGGGGDEEEEEDVDGLASFLESEILSGSSAEDTIDQQQEGDVAKNKRKQDSGSDRDGGNGSGSEGEQNKRMRMEERRRQAKGKAVAPQIDTGMFSSIPPELFLQIFKFLSSEDLISCALVCRFMNAAASDETLWRRLYCMRWGLASNAKFRECAWKNLYIQRDREDMVEFVRDTPTEFREYYIQMQASKRSQAPLASEVNDDKVILDKTIADQVSTWKSSRGLTDESVKGHSCSGNTCSYTQIGDAYICEKTGRVHVCDDACREFVLDQSSGLLLCTISGHCFERWLCPDDEWDADDTDQQQGGVADDPEPFMGSGRFARAIMLGYNCSDEKELEHALRFG

>Paspalum_Transcript_18238
RRRRRRGRSMAGVQGDEAGLEDDPFPEEAISDPEEGGEGELGGGSEEEEDVDGLASFLESEILSGSSAEDPVDKQQEEEEEGDFATNKRKQDWGSDADDGSGSEGERKKRVRREEKRRQAKGKAVAPQIDTGMFSNIPPELFLQIFKFLSSEDLISCALVCRFMNATASDETLWRRLYCMRWGLASNAKFRECAWKNLYIQRDREDMVEFVRNTPTEFREYYIQMQAAKRSQAPLPSEVNDDKVILDKTIADQVSSWKNSRGLTDEAVKGHSCSGNTCSYTQIGDAYICEKTGRVHVCDDACREFVLDQSSGLLLCTISGHCFERWLCPDDEDDAYDTDPQQGGVADEAEPFMGSGRFARAYMLGYNCTDEKELEHAMRFC

>S_bicolor_Sobic.010G258800.1.p
MADVQGDKEAGLEDDDFPDDGPLVPEDPGEGGEPRSGGDEEEEDDVDGLASFLESEILSGSNDEDPIDQEQRKQEEDGGAAKNKRKQGSGSDGHGCSGSGSEGEQTKRARREEMRRQAKGKAVAPQIDTGMFSNIPPELFLQIFKFLSSEDLISCALVCRFMNAAASDETLWRRLYCMRWGLASNAKFRECAWKNLYIQRDREDMVEFVRNTPTEFKEYYIQMQAAKRSQTPHPSEVNDDKVMLDKTVADQVSSWKNSRGLTDEAVKGHSCSGNTCSYTQIGDAYICEKTGRVHVCDDACREFVLDQSSGLLLCTISGHCFERWLCPDDEWEADDNFQDLQQAGVVDEAEPFMGSGRYARAIMLGYNCTDEKELEDALGLC*

>S_viridis_Sevir.4G287100.1.p
MADVQGDEAGLEDDPPPEEGLVDPDEGVEADVGGGGDEDEEDVDGLASFLESEILSGSSAEDPIDKQQQEEGDAVKNKRKQESGSDGDGGNGSGSGSGSSSDGEQNKRARREEKRRQAKGKFVAVAPQIDTGMFSSIPPELFLQIFKFLSSEDLISCALVCRFMNAAASDETLWRRLYCMRWGLASNAKFRERAWKNLYIQRDREDMVEFVRNTPTEFREYYIQMQAAKRSQAPLPSEVNDDKVILDKTVADQVSTWKSSRGLTDESVKGHSCSGNTCSYTQIGDAYICEKTGRVHVCDDACREFVLDQSSGLLLCTISGHCFERWLCPDDEWDTDDTDQQQGGVADEPEPFMGSGRFARAIMLGYNCSDEKELEHALRFC*

>T_aestivum_Traes_7AL_B60734AB6.1
MNAAASDETLWRRLYCMRWGLSSNATSNAKLRECAWKSLYIQQDREDMVEFVRYTPTEFKEYYIQMQAAKRSQAPLPSEVNDDKIVLDKTVADQVSSWKSRRGLTDDAVKGHSCSGSTCYYKQIGDAYICEKTGRVHVCDDACREFVLDQASGLLVCTISGHCFERFLCPDDEWDTCDADQQQGGVTDEAEPFMGSGRFARAYQLGYSCADEKELEHALRFC*

>U_panicoides_Transcript_1436
LFLQIFKFLSSEDLISCALVCRFMNAAASDETLWRRLYCMRWGLASNAKFRECAWKNLYIQRDREDMVEFVRNTPTEFREYYIQMQAAKRSQAPLPSEVNDDKVILDKTIADQVSTWKSRRGLTDESVKGHSCSGNTCSYTQIGDAYICEKTGRVHVCDEACREFVLDQHSGLLLCTISGHCFERWLCPDDEWDADDTDQQQGGVADEPEPFMGSGRFARAIMLGYNCSDEKELEDALRFC
