# Supplementary material for: Multiple mechanisms for enhanced plasmodesmata density in disparate subtypes of C4 grasses
Source: J Exp Bot. 2018 Jan 2;69(5):1135–45. doi: 10.1093/jxb/erx456 (PMC6018992; doi:10.1093/jxb/erx456)
Supplement: Dataset S1 [file erx456_suppl_jexbot210930-file001.zip › Data_File/60.seqs]

>Z_mays_GRMZM2G173910_P01
MVNDAAAMAVVRAARPALRGAHDGVAFAAHAAFLADGYSLCAVGPAALADPSPLGDEEVGIDGWNIMENCYAFLYSKEEKGKKKRVLVKCLVIGEVLAIDVLDLEAQDKAPYNIQINVKDFFVEEQPKNYGDMYKNFTSLIETVNSNVLCKLDGDGSGAEAAKSTAAAAAKNSDGRSSPIQSSGDPGPRTADPSGLIYPPIAPIGSDDLYPGPGAGFYPHSGIGSGGSMHVGPNDPRFFPSNPFSAPFGGLGSVPPGSRYDPIGPPDVPGFEPSSFVRRPRRPPGGSTHPDLEFFQQGPDF*

>A_pectinata_Transcript_21067
HAAFLAAGYSLCAVGPAALTDPPPSGDEEVGIDGWNSMENCYAFLYSKEENGKKKRVLVKCLVIGDLLAIDVLDLEAQAKAPYNVHINVKDFFSEENLKNYGDMYKNFAGLIENINSNVLSKLDGSADAVAAKKTNAESSSSMQSSENPGPRTTESSGYPGPRTADPSGLVYPPIAPLGSDDLYPGPGAGFYPRSGIGSGGSMHVGPNDPRFFPSNPFPAPFGGPGSVPPGGRYDPIGPPDVPGFEPSRFVRRARRPGGSTHPDLEFFQQGPDL

>B_distachyon_Bradi1g25260.2.p
MVTDAAAMAVVKAARPAFRGAHDGVAFAANAAFLAAGYSLCAVGPAALTDPPPTGVEEVGIDGWNSMENCYAFLYSKEEKGEKKRILMKCLVIGEFLAIDVLDLEAQHKEPCDVQINVKDFFSEEQPKNYKDMYKNFTGFIDTLNSSLLVKLDGKDADAAQKPGVESSSSMSSSENATWENPNSRITEPAGLVYPPIAPFGNDDLFPAPGAGFYPHSGAGRGGSMHVGPNDPRFFPSNPFPAPFGGPGSVPPGGRYDPIGPPDVPGFEPSRFVRRSRHPGGSTHPDLEFFQQGPDF*

>C_ciliaris_Transcript_2263
GPDALTDPPPSGDEEVGIDGWNSMEDCYAFLYSKEEKGKKERVLVKCLVIGELLAIDVLDLEAQDKGPYNIQINVKDFFSEEQPKNYGDMYKNFSGLIETVNSNVLCKLDGKDDGAAAGKTPDSTAKNTDAESSSSMHSSENPGPRTTDPSSLIYPPIAPLGSDDLFPGPGAGFYPHSGIGSGGSMHVGPNDPRFFPSNPFPAPFGGPGSVPPGGRYDPIGPPDVPGFEPSSFVRRPRRPPGGSTHPDLEFFQQGPDF

>C_gayana_Transcript_39161
GIDGWNSMENCYAFLYSKEEKGKKERVLVKCLVIGDLLAIDVLDLEAQAKAPYNVQINVKEFFSEENPKNYVDMYKNFSGLIENINSNVLSKLDGSADAVAAKKTNAESSSSMQSSENPGPRTAEPSGYSGPRTADPSGLVYPPIAPLGSDDLYPGPGAGFYPHIGIGSGGSMHVGPNDPRFFPSNPFPATFGGPGSVPPGGRYDPIGPPDVPGFEPSRFVRRARHPGGSTHPDLEFFQQGPDL

>H_vulgare_MLOC_16157.1
MVTDAAALAVVKAARPVFRGAHDGVAFATNAAFLAAGYSLCAVGPAALTDPLPAVDDEVGIDGWNSMDNCYAFLYSKEEEGKKKRILVKCLVIDDFLAIDALDLEAQHKEPCNVQINVKDFFSEEQPKNYKDMYKNFAGFINTLNSSLLVELDGKDAAAAQKPDVESSSSINSSENVLRDARTTEPA

>L_fusca_Transcript_29592
SAFLAAGYSLCAVGPAALTDPPPSGDEEVGIDGWNSMENCYAFLYNKEEKGKKKRVLVKCLVIGDSLAIDVLDLEAQEKAPYNLQINVKDFFSEENPKNYSDMYINFAGLIENINSNVLSKLDGNANAAAAKKTDAESSSSMQSSENPGPRTAEPSGSPGPRTTDPSGLVYPPIAPLGSDDLFPAPGAGFYPHSGIGGGGSMHVGPNDPRFFPSNPFPAPFGGPGSVPPGGRYDPIGPPDVPGFEPSRFVRRARHPGGSTHPDLEFFQQGPDL

>O_sativa_LOC_Os07g36420.1
MVTDAAAMAVVKAARPAFRGAHDGVAFAANAAFLAAGYSLCAVGPAALTDPPPSGEEEVGIDGWNSMDNCYAFLYIKEERGKKKRVLVKCLVIGDVLAIDVLDLESQNKGPYNIQINVKDFFSEEQPKNYGNMYKNFAGLIETMNSNALSKLDEKDAGAAKNPEVETSSSIHRSENPGLRTTEPGLVYPPIAPLGHDDAFPGPGAGFYPHSGIGGGGSMHVGPNDPRFFPSNPFPVPFGGPGSVPPGGRYDPIGPPDVPGFEPSRFVRRPRPPAGTTHPDLEFFQPGPHGPF*

>P_antidotale_Transcript_7731
FFYSKEEKGKNKRVLVKCLVIGELLAIDVLDLEAQDKGPYNIQIKVKDFFSEEQPKNYGDMYKNFAGLIETVNSNVLCKLDGKDDGAVADKNNDATAKNTDGESSSSMHSSENPGPRTTDPSSLIYPPIAPLGSDDLFPGPGAGFYPHSGIGSGGSMHVGPNDPRFFPSNPFPAPFGGPGSVPPGGRYDPIGPPGVPGFEPSSFVRRPRRPPGGSTHPDLEFFQQGPDF

>P_bisculatum_Transcript_45821
AAFLAAGHSLCAVGPDALADPPPSGEEEVGIDGWNSMENCYAFLYSKEEKGKKKRVLVKCLVIGELLAIDVLDLEAQDKGPYNIQINVKDFFSEEHPKNYGDMYKNFAGLIETVNSNVLCKLDGKDDSANAAKNPDAEISSSIYSSENPDPRTTDPSSLIYPPIAPLGSDDLFPGPGAGFYPHSGIGSGGSMHVGPNDPCFFPSNPFPAPFGGPGSVPPGGRYDPIGPPGVPGFEPSSFVRRPRRPPGGSTHPDLEFFQQGPDF

>P_coloratum_Transcript_59275
AFLAAGYSLCAVGPAALTDPPPSGEEEVGIDGWNSMENCYAFLYSKEEKGKKKRVLVKCLVIGELLAIDVLDLEAQDKGPYNIQINVKDFFSDEQPKNYGDMYKNFAGLIETVNSNVLCKLDGKDDGAVAGKNPDAAAENPNAESSSSIHSSENPGPRTADPSSLIYPPIAPLGSDDLFPGPGAGFYPHSGIGSGGSMHVGPNDPRFFPSNPFPSPFGGPGSVPPGGRYDPIGPPGVPGFEPSNFVRRPRRPPGGSTHPDLEFFQQGPDF

>P_maximum_Transcript_29141
LAAGYSLCAVGPDALTDPPPSGEEEVGIDGWNSMENCYAFLYSKEEKGKKKRVLVKCLVIGELLAIDVLDLEAQDKGPYNIQINVKDFFSEEQPKNYGDMYKNFAGLIETVNSNVLCKLDGKDDGAAAVKNPDAKDKNPSAESSSSIHSSENPGPRTTDPSSLIYPPIAPLGSDDLFPGPGAGFYPHSGIGSGGSMHVGPNDPRFFPSNPFPAPFGGPGSVPPGGRYDPIGPPGVPGFEPSSFVRRPRRPPGGSTHPDLEFFQQGPDFL

>P_miliaceum_Transcript_3644
GPAALADPPPSGEEEVGIDGWNSMENCYAFLYSKEDKGKKKRVLVKCLVIGELLAIDVLDLEAQDKGPYNIQINVKDFFSEEQPKNYGDMYKNFAGLIETVNSNVLCKLDGKDDGAVAGKNPDAAAKNPNAESSSSLHSSENPGPRTADPSSLIYPPIAPLGSDDLFPGPGAGFYPRSGIGSGGSMHVGPNDPRFFPSNPFPSPFGGPGSVPPGGRYDPIGPPGVPGFEPSNFVRRPRRPPGGSTHPDLEFFQQGPDF

>Paspalum_Transcript_17372
PASPSPVPSAVRRLALSHRPPRSKPDSRPPRPSGTMVTDAAAMAVVRAARPALRGAHDGVAFAAQAAFLAAGYSLCAVGPDALADPSPSGDEEVGIDGWNSMENCYAFLYSKEEKGKKKRVLVKCLVIGELLAIDVLDLEAQDKGMYNIQINVKDFFSEEQPKNYGDMYKNFAGLIDAVNSSVLSKLDAKDAGAEAGKNPDTTAKNPDAESSSSIHSSENPGPRTTDPSGLIYPPIAPLGSDDLFPGPGAGFYPHSGIGSGGSMHVGPNDPRFFPSNPFPASFGGPGSVPPGGRYDPIGPPGVPGFEPSSFVRRPRRPPGGSTHPDLEFFQQGPDF

>S_bicolor_Sobic.002G332200.1.p
MVTDAAAMAVVRAARPALRGAHDGVAFAAHAAFLAAGYSLCAVGPAALADPSPSGDEEVGIDGWNSMENCYAFLYSKEEKGKKKRVLVKCLVIGEVLAIDVLDLEAQDKSPYNIQINVKDFFVEEQPKNYGDMYKNFASLIETVNSNVLSKLDGDNAAAEAAKSSAAAAAAAKNSDAERSSSIQSSEDPGPRTADPSGLIYPPIAPLGSDDLYPGPGAGFYPHSGIGSGGSMLIGPNDPRFFPSNNPFNAPFGGPGSVPPGGRYDPIGPPGVPGFEPSSFVRRPRRPPGGSTHPDLEFFQQGPDF*

>S_viridis_Sevir.2G356100.1.p
MVTDAAAMAVVRAARPALRGAHDGVAFAAHAAFLAAGYSLCAVGPDALTDPPPSGDEEVGIDGWNSMENCYAFLYSKEEKGKKKRVLVKCLVIGELLAVDVLDLEAQDKGPYNIQINVKDFFSKEQPKNYGDMYKNFAGLTETVNSNVLCKLDGKDDGAVAGKNPDAAAKNTDAESSSSIHSSENPSPRTTDPNSLIYPPIAPLGSDDLFPGPGAGFYPHGGIGSGGSMHVGPNDPRFFPSNPFPAPFGGPGSVPPGGRYDPIGPPGVPGFEPSSFVRRPRRPPGGSTHPDLEFFQQGPDF*

>T_aestivum_Traes_2AS_B7C8408BF.1
MDNCYAFLYSKEEGGKKKRILVKCLVIDDFLAIDALDLEAQHKEPCNVQINVKDFFSEEQPKNYKDMYKNFPGFINTLNSSLLVELDGKAAAAAAAQKPDVESSSSINSSENVLRDTRTTEPAGYENHHRISWSSIQLQQKSFEILFLCM*

>U_panicoides_Transcript_19054
GPEALADPPPSGEEEVGIDGWNSMEDCYAFLYSKEEKGKKKRVLVKCLVIGELLAIDVLDLEAQDKGPYDIQIDVKDFFSEEQAKNYGDMYKNFAGLIETLNSNVLCKLDGKDDGAVAGKNPDAKDKNPSAESSSSIHSSENPGPRTTDPSGLICPPIAPLGSDDLFPGPGAGFYPHSGIGSGGSMHVGPNDPRFFPSNPFPAPFGGPGSVPPGGRYDPIGPPGVPGFEPSSFVRRPRRPPGGSTHPDLEFFQQGPDF
