# Supplementary material for: Multiple mechanisms for enhanced plasmodesmata density in disparate subtypes of C4 grasses
Source: J Exp Bot. 2018 Jan 2;69(5):1135–45. doi: 10.1093/jxb/erx456 (PMC6018992; doi:10.1093/jxb/erx456)
Supplement: Dataset S1 [file erx456_suppl_jexbot210930-file001.zip › Data_File/3.seqs]

>Z_mays_GRMZM2G120740_P03
MAATTPATDPPDALLAVTADAPTPARPTPAELVARAVAPVKPAFLCPPPVREAPKEEGKAAGGGAVVKVEKKSKRQLKRERQQEQKSTSHLCIEVGKSGNVDSCKYGTSCHFSHDINAYLSQKPADLEGTCPFTALGHLCPYGLTCRFLSTHKDNLAPQNHPEGNCERNPLSKEIQKLLWKSKYKFPKASAQIKLLGLKDGNKNKAEAVNDDNPDETCNLNGDDKTLLSSIPENVEPDPTLCKEIDNSGGEPLVVDSVESVEPRASKKSKVEVDETRDNEIKGPTTGIHDNEAESEVNSISGVKVSSNNQSSCKVDLITIPHLREKKIIDFREKLYLAPLTTVGNLPFRRLCKTLGADVTCGEMAMCTNLLQGQASEWALLRRHPSEDLFGVQICGPYPDTVARTVELVDNECSVDFIDINMGCPIDIVVNKGAGSSLLTKPMRIRSIVQAASTVTEKPLTVKVRTAFFEGRNRADSLVSDIYNWGASAITIHGRSRQQRYSKLADWDYIYQCAQKAPDYLHVIGNGDVFSFTDWNKHVSDCSKISTCMIARGALIKPWLFTEIKEQRHWDITSGERLNILKDFVRFGLEHWGSDFKGVETTRHFLLEWLSYTCRYIPVGLLDVIPQRLNWRPPSYYGRDDLETLMVSDSAADWIRISEMLLGKVPEGFTFAPKHKSNAYDRAENG*

>A_pectinata_Transcript_26565
FLRPPPVREAPEEEGKAAGGGVTAEKKSKKQLKRERQQKQKSTSHLCIEVGKSGNVDSCKYGASCRFSHDISAYLAQKPADLEGTCPFAASGMLCPYGLTCRYFSTHKDNLSPENCLEGNREINSLNKDTQKLLWKNKYSFPKASTQIKLLGLKDIKNNKINAASDEQKADNDYPDKSCELNGNDKCESPCSISVNVEPESALCKEKDSSNGEALVNSVQFVEQRPLKKSKVEADETQNHGTGIHDNEAESEAHKLSNGFEVPSNNQSSCRIDLITTPHLREKKIIDFREKLYLAPLTTVGNLPFRRLCKTLGADITCGEMAMCSNLLQGQASEWALLRRHSSEDLFGVQICGPYPDTIARTVELVDNECSVDFIDINMGCPIDIVVNKGAGSSLLTKPMRIKSIVQAASTVTEKPLTVKVRTAFFEGRNRADSIVSDIYDWGASALTIHGRSRQQRYSKLADWDYIYQCAQKAPDHLHVIGNGDVFSFTDWNKLLSECSKISTCMIARGALIKPWIFTEIKEQKHWDITSGERLNILKDFVRFGLEHWGSDSKGVETTRHFLLEWLSYTCRYIPVGLLDVIPQRLNWRPPSYYGRDDLETLMASDSAADWIRISEILLGKVPEGFTFAPKHKSNAYDRAENG

>B_distachyon_Bradi5g01730.1.p
MAATAPADDRPDNCPSAAAASSPPQPTPEELVARAVAPVKPAFLRPPPVREAPSEENRATGAVPLEKKSKRQFKRERKQEQESVSRLCIAVGKSGNPDACKYGASCRFSHDIDAYLAQKPADLEGSCPFTVQDKLCPYGLNCRFLGTHKDNNALSENHEINPLNKDVQKLLWKTKYKFPKASAQIKHLGLKEVIKTKANAQTEDQKADHDNLDVSCELNGDDKTESLSGPPVNLDCDSGLCEEMVKLEGEPLVGNSVPCVEPRASKKSKVEDGGIHKNGAGTHDTTTYSEDSALVNGLEVPSDDPSSCRVDLVETPHLRERKIIDFREKLYLAPLTTVGNLPFRRLCKTLGADITCGEMAMCTNLMQGQASEWALLRRHSSEDLFGVQICGAFPDTVARTVELVDNECSFDFIDINMGCPIDVVVNKGAGSQLLTKPMRIKSIVQASSAVTERPLTVKVRTAFFEGRNRADSLVSDIYDWGASAITIHGRSRQQRYSKLADWDYIYQCAQKAPDDLHVIGNGDIFSYTDWNRHVSGCSKISTCMIARGALIKPWIFTEIKEQKDWDITSGERFNILKDFAHFGLEHWGSDSKGVETTRHFLLEWLSYTCRYIPVGLLDVVPQRLNWRPPSYCGRDDLETLMASDSAADWVRISEMLLGKVPEGFTFAPKHKSNAYDRAENG*

>C_ciliaris_Transcript_6718
PAFLRPPPVREVPKEEGKAGGGGAVVTGEKKSKRQLKRERLQEQKSTSHLCIGVGKSGNVDSCKYGTSCRFSHDINAYLAQKPGDLEGTCPFTTLGQLCPYGVTCRFLGTHKENLPPQNNSESNHDRNPLSKDIQKLLWKNNYKFPKATAQIKLLGLKDGNKNKEETANDDNPDETRKLNGDGKTESLVVNVEPDPTLCKAIDNSEGEPLVVNSVQCVESRPLKKSKVEVDGTRDGGSGIHENAAESEDLNLSNGSKVSSNNHSSCKVDLITTPHLREKKIIDFREKLYLAPLTTVGNLPFRRLCKTLGADITCGEMAMCTNLLQGQASEWALLRRHPSEDLFGVQICGPYPDTVARTVELVDNECSVDFIDINMGCPIDIVVNKGAGSSLLTKPMRIKSIVQAASTVTEKPLTVKVRTAFFEGRNRADSIVSDIYNWGASAITIHGRSRQQRYSKLADWDYIYQCAQKAPDYLHVIGNGDVFSFTDWNKHVSGCSKISTCMIARGALIKPWLFTEIKEQRHWDITSGERLNILKDFVNFGLEHWGSDSKGVETTRHFLLEWLSYTCRYIPVGLLDVIPQRLNWRPPSYCGRDDLETLMASDSAADWVRISEMLLGKVPEGFTFAPKHKSNAYDRAENG

>C_gayana_Transcript_17648
MAATAPATDPPDSSPTVAAPSQPTPEELVSRAVAPVKPAFLRPPPVREPPKEEGKAGGVTAEKKSKKQLKRERQQEKKSTSHLCIEVGKSGNVDSCKYGASCRFSHDISAYLAQKPADLEGTCPFAASGMLCPYGLTCRFLSTHKDDVSPETCPEGNRDKNPLNKDTQKLLWKNKYNFPKASAQIKLLGLKDIKKIKINAASDEQNVDNGCQDKLCDPNGNDKCESPGSISVNVEPESTSCKETDSSNGEALVNSVQFVEQRPLKKSKVEADETQNNGTGVHDNRAESEDNKLSNGFEAPSNNQGSCKVDLITAPHLREKKIIDFREKLYLAPLTTVGNLPFRRLCKTLGADITCGEMAMCSNLLQGQASEWALLRRHSSEDLFGVQICGPYPDTIARTVELIDNECSVDFIDINMGCPIDIVVNKGAGSSLLTKPMRIKSIVQAASTVTEKPLTVKVRTAFFEGRNRADSIVSDIYDWGASALTIHGRSRQQRYSKLADWDYINQCAQKANDHLYVIGNGDVFSFTDWNKRLSDCSKISTCMIARGALIKPWIFTEIKEQKHWDITSGERLNILKDFVHFGLEHWGSDSKGVETTRHFLLEWLSYTCRYIPVGLLDVIPQRLNWRPPSYYGRDDLETLMASDSAADWIRISEMLLGKVPQGFTFAPKHKSNAYDRAENG

>L_fusca_Transcript_3516
SSPAVAAASSPSRPTPEELVARAVAPVKPAFLRPPPVREAPKEEGKSAAGGVTAEKKSKRQLRRERQQEKKSTSHLCIEVGKSGNVDSCKYGASCRFSHDISAYLAQKPADLEGTCPFVASGMLCPYGLTCRYFSTHKDNLSPENCPEGNREINSLNKDTQKLLWKNKYNFPKASTQIKLLGLKDIKKNSISAASDEQKADNGDTDKPCELNGNGKCGSPSSISVNVEPESTLCKETDSSNGEALVNSEQFVEQRPLKKSKVEADETQNHGAGIHDNEAEPEDHKLSNGFEVPSNKQSSCKIDLITTPHLREKKIIDFREKLYLAPLTTVGNLPFRRLCKTLGADITCGEMAMCSNLLQGQASEWALLRRHSSEDLFGVQICGPYPDTIARTVELIDNECSVDFIDINMGCPIDIVVNKGAGSSLLTKPMRIKSIVQAASTVTEKPLTVKVRTAFFEGRNRADSIVSDIYDWGASALTIHGRSRQQRYSKLADWDYIYQCAQKAPDHLHVIGNGDVFSFTSWNKHLSDCSKISTCMIARGALMKPWIFTEIKEQKHWDITSGERLNILKDFVRFGLEHWGSDSKGVETTRHFLLEWLSYTCRYIPVGLLDVIPQRLNWRPPSYHGRDDLETLMASDSAADWIRISEMLLGKVPEGFSFAPKHKSNAYDRAENG

>O_sativa_LOC_Os04g02730.1
MPHCLLTAPQPWPPPPPPPPRRLPPTRRTPPRPLPPLRGPARRSWSPVQWPPSSPPSSARPLSATPPKDEGKANGGGAVVAEKKSKRQLKRERKQEQKSSSHLCIEVGKSGNVSSCKYGDSCRFSHDIDAYLAQKPADLEGTCPFTNLDQLCPYGLTCRFLGTHKDIHAASGNLSEKHEINALNKDIQKLLWKNKYKFPKASAQIKLLGLKEVIKSKPDAANDDKKVNHDNLDGNDDENKEPLCNPPVNAECDSTLCEELDRSEGEPLIDNSIPCVEPRPTKKSKVESDEIDKHGAGTLNTNTESEDPNLSNGLEPSNNSSSCRTDLITTPHLREKKIIDFREKLYLAPLTTVGNLPFRRLCKTLGADITCGEMAMCTNLLQGQASEWALLRRHSSEDLFGVQICGAYPDTVARTVELVDNECSVDFIDINMGCPIDIVVNKGAGSSLLTKPMRIKSIVQAASTVTEKPLTVKVRTAFFEGRNRADSIVSDIYDWGASAITVHGRSRQQRYSKLADWDYIYQCAQKAPDQLHVVGNGDVFSFTDWNKHVSGCSKISTSMIARGALIKPWIFTEVKEQRHWDITSGERFNILKDFVSFGLEHWGSDSKGVETTRYFLLEWLSYTCRYIPVGLLDVIPQRLNWRPPSYCGRDDLETLMISDSAADWIRISEMLLGKVPEGFTFTPKHKSNAYDRAENG*

>P_antidotale_Transcript_2989
PAFLRPPPVREVPKEEGKAGGGGPVVTGEKKSKRQLKRERQQEQKSTSHLCIEVGKSGNVDSCKYGTSCRFSHDINAYLAQKPGDLEGTCPFTTLEQLCPYGVTCRFLGTHKDNLAPQNHSERNHERNPLSKDIQKLLWKNNYKFPKATAQIKLFGLKDGNKNKAKTANDDKPDETRELNGNGKTESLPVNVEPDPTSCKAIDNLEGEPLVVNSVQCVESRPLKKSKVEVDGTQNDGSGIHDNEAESEDLNLSNGSKDSSNNQKSCKVDLITTPHLREKKIIDFREKLYLAPLTTVGNLPFRRLCKTLGADITCGEMAMCTNLLQGQASEWALLRRHPSEDLFGVQICGPYPDTVARTVELVDNECSVDFIDINMGCPIDIVVNKGAGSSLLTKPMRIKSIVQAASTVTEKPLTVKVRTAFFEGRNRADSIVSDIYDWGASAITIHGRSRQQRYSKLADWDYIYQCAQKAPDYLHVIGNGDVFSFTDWNKHVLGCSKISTCMIARGALIKPWLFTEIKEQRHWDITSGERLNILKDFVNFGLEHWGSDSKGVETTRHFLLEWLSYTCRYIPVGLLDVIPQRLNWRPPSYCGRDDLETLMASDSAADWIRISEMLLGKVPEGFTFAPKHKSNAYDRAENG

>P_bisculatum_Transcript_49890
HASTMAATAPATDPPDSSLAVTTDASPPPQPTPEELVARAVAPVKPAFLRPPPVREVPKEEGKAGGGGAVVTGEKKSKRQLKRERQQEQKCTSHLCIAVGKSGNVDSCQYGTSCRFSHDINAYLAQKPADLEGACPFTALEQLCPYGLTCRFLGTHKDNLAPQNQSEGNHERNPLSKDIQKLLWKNNYNFPKASVQIKLLGLKDGNKNKARAAHDDNPDETHELNGDDKTESLSTIPVNVEPDPTLCKEIDNLEGEPLVINSVQCVEPRPLKKTKVEVDETQNDGIGIHDNEAESEDLNLSNGLKVSSNNQSSCRVDLITTPHLREKKIIDFREKLYLAPLTTVGNLPFRRLCKTLGADITCGEMAMCTNLLQGQASEWALLRRHPSEDLFGVQICGPYPDTVARTVELVDTECSVDFIDINMGCPIDIVVNKGAGSSLLTKPMRIKSIVEAASSVTEKPLTVKVRTAFFEGRNRADSIVSDIYDWGASAITIHGRSRQQRYSKLADWDYIYQCAQKAPDYLHVIGNGDVFSFTDWNMHVSACSKISTCMIARGALIKPWLFTEIKEQRHWDITSAERLNILKDFVHFGLEHWGSDSKGVETTRHFLLEWLSYTCRYIPVGLLDVIPQRLNWRPPSYYGRDDLETMMASDSAADWIRISEMLLGKVPEGFAFAPKHKSNAYDRAENG

>P_coloratum_Transcript_63347
RHAATMAATAPATDPPDSSLAVTTDSPPPPRPTPEELVARAVAPVKPAFLRPPPIREVPKEEGKAAGGGAVVTGEKKSKRQLKRERQQEQKSTSHLCIEVGKSGNVDSCKYGTSCRFSHDINAYLAQKPGDLEGACPFTALGQLCPYGLTCRFLGTHKDNFAPPNHSEGNHERNPLSKDIQKLLWKNKYKFPKASAQIKLLGLKDGNKNKAKAANDDNPDEACELNGDDKTESLSSIPVNVEPDPTLCKEIDNSEGEPLVVSSVQSVEPRPLKKSKVEVDETLNDGTGIHDNEAESEDLNLINGIKVSSNNQSSCRVDLITTPHLREKKIIDFREKLYLAPLTTVGNLPFRRLCKTLGADITCGEMAMCTNLLQGQASEWALLRRHPSEDLFGVQICGPYPDTVARTVELVDNECSVDFIDINMGCPIDIVVNKGAGSSLLTKPMRIKSIVQAASTVTEKPLTVKVRTAFFEGRNRADSIVSDIYDWGASAVTIHGRSRQQRYSKLADWDYIYQCAQKAPDNLHVIGNGDVFSFTDWNKHVSDCSKISTCMIARGALIKPWLFTEIKEQRHWDITSGERLNILKDFVHFGLEHWGSDSKGVETTRHFLLEWLSYTCRYIPVGLLDVIPQRLNWRPPSYCGRDDLETLMASDSAADWIRISEMLLGKVPEGFTFAPKHKSNAYDRAENG

>P_maximum_Transcript_20983
VVTGEKKSKRQLKRERQQEQKSTSHLCIAVGKSGNVDSCKYGTSCRFSHDINAYLSQKPTDLEGTCPFITLGQLCPYGLTCRFLGTHNDNLAPQNQSEGDHERNPLSKDIQKLLWKNNYKFPKASAQIKLLGLKDGDKNKGKEANDDNPDEARELNGNGKTESLSTIPVNVEPDLTLCKEMDNSEGEPLAVNSVQCGEPRPLKKSKVEVDETQNDGTGIHGNAAESEGLNLSNGLKVSSNNQSSCRVDLITTPHLREKKIIDFREKLYLAPLTTVGNLPFRRLCKTLGADITCGEMAMCTNLLQGQASEWALLRRHPSEDLFGVQICGPYPDTVARTVELVDNECSVDFIDINMGCPIDIVVNKGAGSSLLTKPMRIKSIVQAASTVTEKPLTVKVRTAFFEGRNRADSIVSDIYDWGASAITIHGRSRQQRYSKLADWDYIYQCAQKAPDYLHVIGNGDVFSFTDWNKHISDCSKISTCMIARGALIKPWLFTEIKEQRHWDITSGERLNILKDFVHFGLEHWGSDSKGVETTRHFLLEWLSYTFRYIPVGLLDVIPQRLNWRPPSYYGRDDLETLMASDSAADWIRISEMLLGKVPEGFTFAPKHKSNAYDRAENG

>P_miliaceum_Transcript_9723
REVPKEEGKAAGGGAVVTGEKKSKRQLKRERQQEQKSTSHLCIEVGKSGNVDSCKYGTSCHFSHDINAYLAQKPGDLEGTCPFTALGHLCPYGLTCRFLGTHKDNLAPQNHSEGNHERNPLSKDIQKLLWKNKYKFPKASAQIKLLGLKDGNKNKAKAANDDNPDEACELNGDDKTESLSSVPATVEPDPTLCKEIDNSEGEPLVVSSVQRVEPRPLKKSKVEVDETLNDGTGIHDNEAESEDLNLINGIKVSSNNQSSCRVDLITTPHLREKKIIDFREKLYLAPLTTVGNLPFRRLCKTLGADITCGEMAMCTNLLQGQASEWALLRRHPSEDLFGVQICGPYPDTVARTVELVDNECSVDFIDINMGCPIDIVVNKGAGSSLLTKPMRIKSIVQAASTVTEKPLTVKVRTAFFEGRNRADSIVSDIYDRGASAITIHGRSRQQRYSKLADWDYIYQCAQKAPDNLHVIGNGDVFSFTDWNKHVSDCSKISTCMIARGALIKPWLFTEIKEQRHWDITSGERLNILKDFVHFGLEHWGSDSKGVETTRHFLLEWLSYTCRYIPVGLLDVIPQRLNWRPPSYYGRDDLETLMASDSAADWIRISEMLLGKVPEGFTFAPKHKSNAYDRAENG

>S_bicolor_Sobic.006G010400.1.p
MAATAPATDPPDASPAVTEDAPTPARPTPAELVARAVAPVKPAFLRPPPVREAPKEEGGGGGAVVKVEKKSKRQLKRERHQEQKSTSHLCIQVGKSGNVDSCKYGTSCRFSHDINAYLSQKPADLEGTCPFTSLGQLCPYGITCRFLSTHKDTPDPQNHPEGNHERNPLSKEIQKLLWKSKYKFPKASAQIKLLGLKDGNKNKAEAANDNPDETCELNGDEKTSLSSIPVNVEPDPTLCKEIDNSEGHPLVVNSVESVEPRPSKKSKVEVDETQDHGTGMHDNGAESEAVNLINGVKVSSNNQSSCKVDLITTPHLREKKIIDFREKLYLAPLTTVGNLPFRRLCKTLGADVTCGEMAMSTNLLQGQASEWALLRRHPSEDLFGVQICGPYPDTVARTVELVDNECPVDFIDINMGCPIDIVVNKGAGSSLLTKPMRIRSIVQAASSVTEKPLTVKVRTAFFEGRNRADSIVSDIYDWGASAITIHGRSRQQRYSKLADWDYIYQCAQKAPDYLHVIGNGDVFSFTDWNKHVSDCSKISTCMIARGALIKPWLFTEIKEQRHWDITSGERLNILKDFVRFGLEHWGSDSKGVETTRHFLLEWLSYTCRYIPVGLLDVIPQRLNWRPPSYYGRDDLETLMVSDSAADWIRISEMLLGKVPEGFTFAPKHKSNAYDRAENG*

>S_viridis_Sevir.7G041700.1.p
MATTAPATDPPDSSPAVTTDASPPPRPTPEELVARAVAPVKPAFLRPPPVREVPKEEGKAGGGGAVVTGEKKSKRQLKRERQQEQKSTSHLCIGVGKSGNVDSCKYGTSCRFSHDINAYLAQKPGDLEGTCPFTTLGQLCPYGLTCRFLGTHKDNLAPQNHSDGNHERNPLSKDIQKLLWKNNYKFPKATAQIKLLGLKDGNKNKAKTANDDNPDETCELNGDGKTESLLVNVEPDPTLCKAIDNSEGEPLVVNSVQCVEPRPLKKSKVEVDGTQDDGTGIHGNEAESEDLNLSNGSKVSSNNQSSCRVDLITTPHLREKKIIDFREKLYLAPLTTVGNLPFRRLCKTLGADITCGEMAMCTNLLQGQASEWALLRRHPSEDLFGVQICGPYPDTVARTVELVDNECSVDFIDINMGCPIDIVVNKGAGSSLLTKPMRIKSIVQAASTVTEKPLTVKVRTAFFEGRNRADSIVSDIYDWGASAITIHGRSRQQRYSKLADWDYIYQCAQKAPDCLHVIGNGDVFSFTDWNKHVSDSSKISTCMIARGALIKPWLFTEIKEQRHWDITSGERLNILKDFVQFGLEHWGSDSKGVETTRHFLLEWLSYTCRYIPVGLLDVIPQRLNWRPPSYCGRDDLETLMASDSAADWIRISEMLLGKVPEGFTFAPKHKSNAYDRAENG*

>T_aestivum_Traes_2AS_BB7AAC01E.2
LEKKSKRQFRRDRKQEQESVLRLCVAVAKSGNVDACKFGASCRFTHDIDAYLAQKPADLEGTCPFTVLGQPCPYGLTCRFSGTHKDNHAPSESHEINTLSKDVQKLLWKTKYKFPRASEQIKHLGLKEVIKIKASALAEDRSADHDNPDVSCELNGEEKTESSCNTAVNVEHDSSLCEEMDKLGGEPLDGDSVARAAKKSKIEVVEINKEGAGTHDTKLEPEDPNLVNGLEVPSNIPSSCRVDLVATPHLRERKIIDFREKLYLAPLTTVGNLPFRRLCKTLGADITCGEMAMCTNLMQGQASEWALLRRHSSEDLFGVQICGAFPDTVARTIELVDNECSFDFVDINMGCPIDLVVNKGAGSSLLNKPMRIKSIVQASSAVTKRPLTVKVRTAFFEGRNRADSLVSDIYDWGASAITIHGRSRQQRYSKNADWDYINQCAQKAPDDLHVIGNGDIFSFTDWNRHVSGSSKISTCMIARGALVKPWIFTEIKEQRDWDITSGERLNILKDFTRFGLEHWGSDTKGVETTRHFLLEWLSYTCRYIPVGLLDVVPQQLNWRPPSYCGRDDLETLMASDSAADWVRISELLLGKVPEGFTFAPKHKSNSYDRAENG*

>U_panicoides_Transcript_11620
GQLCPYGLTCRFLGTHKDNLAPQNQSEGDHERNPLSKDVQKLLWKNNYKFPKASAQIKLLGLKDGNKNKGKEANDDDPDETHKLNGNGKTDSLSTIPVNVEPDPTLCKEIDNSEGEPLAVNQCGEPRPLKKSKVEVDETQNDGTGIHDNAAESEGLNLTNGLKVPSNNQSSCRVDLITTPHLREKKIIDFREKLYLAPLTTVGNLPFRRLCKTLGADITCGEMAMCTNLLLGQASEWALLRRHPSEDLFGVQICGPYPDTVARTVELVDNECSVDFIDINMGCPIDIVVNKGAGSSLLTKPMRIKSIVQAASAVTEKPLTVKVRTAFFEGRNRADSIISDIYDWGASAITVHGRSRQQRYSKLADWDYIYQCAQKAPDYLHVIGNGDVFSFTDWNKHISDCSKISTCMIARGALIKPWLFTEIKEQRHWDITSGERLNILKDFVHFGLEHW
