# Supplementary material for: Multiple mechanisms for enhanced plasmodesmata density in disparate subtypes of C4 grasses
Source: J Exp Bot. 2018 Jan 2;69(5):1135–45. doi: 10.1093/jxb/erx456 (PMC6018992; doi:10.1093/jxb/erx456)
Supplement: Dataset S1 [file erx456_suppl_jexbot210930-file001.zip › Data_File/49.seqs]

>Z_mays_GRMZM2G139550_P02
MALSIYTPTSSSLVPPSIQEVRLTSRPPKPATFSLRRPHLAARAAAGNAPTSPVREVVTELDAVAGFSEIVPDTVVFDDFERFAPTAATVSSSLLLGITGLPDTKFKSAIDTALADGECNALEKAEDRMSCYLTKALANVGAELAHQVPGRVSTEIDARLAYDTQGIIHRVHELLNLYNQHDVSTDRLLFKIPATWQGIEASRLLESEGIQTHLTFVYSFAQAAAAAQAGASVVQMFVGRLRDWARHHSGDPEIDEALKNGEDAGLSLAKKVYAYIHRNGYKTKLMAAAIRNKQDVFSLLGIDYIIAPLKILQSLEESVTDPDVKYGYVPKLTPAIGKTYNFTEEELVKWDQLSLSAAMGPAAEELLASGLEGYVNQARRVEELFGKIWPPPNV*

>A_pectinata_Transcript_40307
HPTSPSSTPNLHSLPAPIPTPMALSISAPTSSSLLSPSCQVGRWSSRSSNPTTFSFRRTALVARAAAGNASASPVGEFVTELDAVAGFSEIVPDTVVFDDFEKFAPTAATVSSSLLLGIAGLPDTKFKSAIDTALADGECNALEKPEARMSCYLTKALANVGAELAHQVPGRVSTEIDARLAYDTQGIIQRVHELLNLYNQHDVSSERLLFKIPATWQGIEASRLLESEGIQTHLTFVYSFAQAAAAAQAGASVVQIFVGRIRDWARNHSGDPGIDEALKHGEDAGLALVKKVYAYIDRNGYKTKLMAAAVRNKQDVFSLLGIDYIIVPLKILQSLEESVTDPHEKYGYVSRLTPAIGKSYEFTEEELVKWDQLSLAAAMGPAAEELLASGLEGYVNQARRVEELFGKIWPPPNV

>B_distachyon_Bradi3g16927.1.p
MRLGDPVCDCLLFFFFSSAAPKPPPIPARIHPMALSVSAPASSSFLPSSRQVGGRWSSPASSARPVASSLRRPVLAARAAAGNVPSSPVDQVVTELDVVSSFSEIVPDTVVFDDFEKFAPTAATVSSSLLLGIAGLPDTKFKSAIDTALADGECNTMENSGDRMSCFLTKALGNVGAELAHQVPGRVSTEIDSRLAYDTQGIIQRVHELLQIYNEHDVPSERLLFKIPATWQGIEASRLLESEGTQTHLTFVYSFAQAAAAAQAGASVVQIFVGRIRDWARNHSGDPEIDEALRKGEDAGLALVKKVYAYIHKNGYRTKLMAAAVRNKQDVFSLLGIDYIITPLKILQSLDESVTDPDEKYGYVQRLTPSLDKMYNFSEEELLKWDQLSLAAAMGPAAEDLLASGLEGYADQARRVEELFGKIWPPPNV*

>C_ciliaris_Transcript_19064
SFSEIVPDTVVFDDFERFAPTAATVSSSLLLGIAGLPNTKFKSAIDTALADGECNALEKPEDRMSCYLTKALANVGAELAHQVPGRVSTEIDARLAYDTQGIIQRVHELLNLYNQHDVLTDRLLFKIPATWQGIEASRLLESDGIQTHLTFVYSFAQAAAAAQAGASVVQIFVGRLRDWARNHSGDPEIDEALKKGEDAGLALANKVYAYIHRNGYKTKLMAAAIRNKQDVFSLLGIDYIIAPLKVLQSLEESITDPDVKYSYAPRLTPAIGKTYKFTEEELVKWDQLSLAAAMGPAAEELLASGLEGYVNQARRVEELFGKIWPPPNV

>C_gayana_Transcript_16815
PLRSYLAFFHSIFTLRQLRSQTPMALSISASTSSSLLAPSCQVGRWSPSSAKPTTFSFRRTALVARAAAGNASASPVGEFVTELDAVAGFSEIVPDTVVFDDFEKFAPTAATVSSSLLLGIAGLPDTKFKSAIDTALADGECNALERPEARMSCYLTKALGNVGAELAHEVPGRVSTEIDARLAYDTQGIIQRVHELLNIYNQHDVSSERLLFKIPATWQGIEASRLLESEGVQTHLTFVYSFAQAAAAAQAGASVVQIFVGRIRDWARNHSGDPEIDEALKKGEDVGLALVKKVYAYIHRNGYKTKLMAAAVRNKQDVFSLLGIDYIIAPLKILQSLEESVTDPHEKYGYVPRLTPAIGKTYEFTEEELVKWDQLSLAAAMGPAAEELLASGLEGYVNQARRVEELFGKIWPPPNV

>H_vulgare_MLOC_16094.1
MALSISAPTSSPFLPAPRQAGRWSSLPSSAKPAVFSLRRPVLVARAAAGNAPSSPAGAVVTELDVVSSFSEIVPDTVVFDDFEKFAPTAATVSSSLLLGIAGLPDTKFKSAIDTALADGECNTMEKPGDRMSCYLTKALGNVGAELAHQVPGRVSTEIDARLAYDAQGIIQRVHELLQIYNEHDIPSERLLFKIPATWQGIEASRLLESEGTQTHLTFVYSFAQAAAAAQAGASVVQIFVGRIRDWAKNHSGDPEIDEALKKGEDAGLALVKKAYVYIHKNGYKTKLMAAAVRNKQDVFSLLG

>L_fusca_Transcript_18012
SSSLLSPSGQVGRWSSSSAKPTTFSFRRTALVARAAAGNASASPVGEFVTELDAVAGFSEIVPDTVVFDDFEKFAPTAATVSSSLLLGIAGLPDTKFKSAIDTALADGECNALEKPEARMSCYLTKALANVGAELAHQVPGRVSTEIDARLAYDTQGIIQRVHELLNLYNQHDVSSERLLFKIPATWQGIEASRLLESEGIQTHLTFVYSFAQAAAAAQAGASVVQIFVGRIRDWARNHSGDPEIDEALKKAEDAGLSLVKKVYAYIHRNGYKTKLMAAAVRNKQDVFSLLGIDYIIAPLKILQSLEESVTDPHEKYGYVPRLTPAIGKMYEFTEEELVKWDQLSLAAAMGPAAEELLASGLEGYVNQARRVEELFGKIWPPPNV

>O_sativa_LOC_Os08g05830.1
MALSISTPPTSSSLLPASLQVGRWSSSAAMSARPVAFSLRRPVLAARVAAGGNAPSSSVDEVVTELDAVASFSEIVPDTVVFDDFEKFAPTAATVSSSLLLGIAGLPDTKFKSAIDTALADGECNTMEKPEDRMSCFLTKALANVGAEMAHLVPGRVSTEIDARLAYDTQGIIQRVHELLKLYSDHDVLSERLLFKIPATWQGIEASRLLESEGIQTHLTFVYSFAQAAAAAQAGASVVQIFVGRVRDWARTHSGDPEIDEALKKGEDAGLALAKKVYAYIHKNGYKTKLMAAAIRNKQDVFSLLGIDYIIAPLKILQSLEESVTDTDVKYGYVPRLTPALGKTYNFTEEELVKWDQLSLAAAMGPAAEELLASGLEGYVNQARRVEELFGKIWPPPNV*

>P_antidotale_Transcript_11611
QSSLAVHRLRSQFPAPMALSVSTPTSSSLLPPSRQVGRWSPLARSAKPASFSLRSSPLAARAAAGNAPTSPVDEIVTELDAVAAFSEIVPDTVVFDDFERFAPTAATASSSLLLGIAGLPNTKFKSAIDTALADGECNALEKPEDKMSCYLTKALANVGAELAHQVPGRVSTEIDARLAYDTQGIIQRVHELLNLYNQHDVLTDRLLFKIPATWQGIEASRLLESDGIQTHLTFVYSFAQAAAAAQAGASVVQIFVGRLRDWARNHSGDPEIDEALKKGEDAGLALAKKVYAYIHRNGYKTKLMAAAIRNKQDVFSLLGIDYIIAPLKVLQSLEESVTDPDVKYSYAPRLTPAIGKTYNFTEEELVKWDQLSLAAAMGPAAEELLASGLEGYVNQARRVEELFGKIWPPPNV

>P_bisculatum_Transcript_8979
VGRWSPLARSATPVLLSLRRSPLVARAAAGNAPTSPVDEVVTELDAVAGFSEIVPDTVVFDDFERFAPTAATVSSSLLLGIAGLPNTKFKSAIDTALADGECNALEKSEDRMSCYLTKALANVGAELAHQVPGRVSTEIDARLSYDTQGIIQRVHELLNLYNQHDVSTDRLLFKIPATWQGIEASRLLESEGIQTHLTFVYSFAQAAAAAQAGASVVQIFVGRLRDWARNHSGDPEIDEALKKGEDAGLALVQKVYAYIHRNGYKTNLMAAAVRNKQDVFNLLGIDYIIAPLKILQSLEESVTDPDVKYSYVPRLTPAIGKTYDFPEEELVKWDQLSLAAAMGPAAEELLASGLEGYANQARRVEELFGKIWPPPNV

>P_coloratum_Transcript_30388
LLFGCSTPKSSLTVRRLRSQTPMALSISTPTSSSLLPASRQAGRWSPLARSAKPVSFSLWRSPLAARSAAGGAPASPVDEVVTELDAVAGFSEIVPDTVVFDDFERFAPKAATVSSSLLLGISGLPDTKFKSAIDTALADGECNALEKPEDRMSCYLTKALANVGSELAQQVPGRVSTEIDARLAYDTQGIIQRVHELLNLYNQHDVSPDRLLFKIPATWQGIEASRLLESDGIQTHLTFVYSFAQAAAAAQAGASVVQIFVGRLRDWARNHSGDSEIDEALKKGEDAGLALAKKVYAYIHRNGYKTKLMAAAIRNKQDVFSLLGIDYIIAPLKILQSLEESVTDPDVKYSYVPRLTPAIGKTYEFTEEELVKWDQLSLAATMGPAAEELLASGLEGYANQARRVEELFGKIWPPPNV

>P_maximum_Transcript_35109
SSLLLGIAGLPNTKFKSAIDTALADGECNSLEKPEDRMSCYLTKALANVGAELAHQVPGRVSTEIDARLAYDTQGIIQRVHELLNLYNQHDVSTDRLLFKIPATWQGIEASRLLESEGIQTHLTFVYSFAQAAAAAQAGASVVQIFVGRLRDWARNHSGDPEIDEALKKGEDAGLALAKKVYAYIHRNGYKTKLMAAAIRNKQDVFSLLGIDYIIAPLKILQSLEESVTDPDVKYGYVPKLNPAIGKTYDFTEEELVKWDQLSLAAAMGPAAEELLASGLEGYANQAR

>P_miliaceum_Transcript_4558
FSEIVPDTVVFDDFERFAPTAATVSSSLLLGIAGLPNTKFKSAIDTALADGECNALEKPEDRMACYLTKALANVGAELAQQVPGRVSTEIDARLAYDTQGIIQRVHELLNLYNQHDVSSDRLLFKIPATWQGIEASRLLESDGIQTHLTFVYSFAQAAAAAQAGASVVQIFVGRLRDWARNHSGDSEKDEALKKGEDAGLALAKKVYAYIHRNGYKTKLMAAAIRNKQDVFSLLGIDYIIAPLKILQSLEESVTDPDVKYSYVPRLTPAIGKTYEFTEEELVKWDQLSLAAAMGPAAEELLASGLEGYVNQARRVEELFGKIWPPPNV

>S_bicolor_Sobic.007G043400.1.p
MALSISTPTSSSLVPASRQVVRLTSRSAKPATFSLRRPPLAAAAAAGNAPTSPVSEVVTELDAVAGFSEIVPDTVVFDDFERFAPTAATVSSSLLLGIAGLPDTKFKSAIDTALADGECNALEKPEDRMSCYLTKALANVGAELAHQVPGRVSTEIDARLAYDTQGIIHRVHELLNLYNQHDVSTDRLLFKIPATWQGIEASRLLESEGVQTHLTFVYSFAQAAAAAQAGASVVQIFVGRLRDWARNHSGDPEIDEALKKGEDAGLALAKKVYAYIHRNGYKTKLMVAAIRNKQDVFSLLGIDYIIAPLKILQSLEESVTDPDVKYGYVPKLTPAIGKTYNFTEEELVKWDQLSLSAAMGPAAEELLASGLEGYVNQARRVEELFGKIWPPPNV*

>S_viridis_Sevir.6G056700.1.p
MALSVSAPTSSSLLPPSRQVGRWSPLARSAKPVPFSLRSSPLAARAAAGNAPTSPVDEIVTELDAVAGFSEIVPDTVVFDDFERFAPTAATASSSLLLGIAGLPNTKFKSAIDTALADGECNALDKLEDRMSCYLTKALANVGAELAHQVPGRVSTEIDARLAYDTQGIIQRVHELLNLYNQHDVLTDRLLFKIPATWQGIEASRLLESDGIQTHLTFVYSFAQAAAAAQAGASVVQIFVGRLRDWARNHSGDPEIDEALKKGEDAGLALAEKVYAYIHRNGYKTKLMAAAIRNRQDVFSLLGIDYIIAPLKILQSLEESVTDPDVKYSYAPRLTPALGKTYNFTEEELVKWDQLSLAAAMGPAAEELLASGLEGYVNQARRVEELFGKIWPPPNV*

>U_panicoides_Transcript_13614
LPNTKFKSAIDTALADGECNAMEKPEDRMSCYLTKALANVGAELAHQVPGRVSTEIDARLAYDTQGIIQRVHELLNLYNQHDVSTDRLLFKIPATWQGIEASRLLESEGIQTHLTFVYSFAQAAAAAQAGASVVQIFVGRLRDWARNHSGDPEIDEALKKGEDPGLALAKKVYAYIHRNGYKTKLMAAAIRNKQDVFSLLGIDYIIAPLKILQSLEDSVTDPDVKYSYVPKLNPAIGKTYDFTEEELVKWDQLSLAAAMGPAAEELLASGLEGYANQARRVEDLFGKIWPPPNV
