# Supplementary material for: Multiple mechanisms for enhanced plasmodesmata density in disparate subtypes of C4 grasses
Source: J Exp Bot. 2018 Jan 2;69(5):1135–45. doi: 10.1093/jxb/erx456 (PMC6018992; doi:10.1093/jxb/erx456)
Supplement: Dataset S1 [file erx456_suppl_jexbot210930-file001.zip › Data_File/39.seqs]

>Z_mays_GRMZM5G892742_P04
MGVEEERDGEEQRRPLLSSTPPAAADPQQQQYQFLGRSTSSVLRGGGGGWEGPEVSADEVRSAAGFHTFQGPPPNGDNAYAYPPSIHSAMLSPSPSHAPPSPHPNEGLAIVPQGPYPYGGSYQPSESVGRDVLDEVEIRQLLIDHIGHRCCWGSHPARTWKITSIEDCNVYVGTLETFIEERYIITKKEPFESGNIDGREKGPLPGLWELDLRSKFPVLFVPEKEVTVKIPHSDIIEKCSDCEGRGEKPCPTCNAGQAHGFYKANQMTQCGACHGRGLLAHQDGSDTVCGMCNGKGMLPCIACGSRGLVTCNTCTGYGSLLAQSMAHVQWKTLSARKVSAARGAASVPEEVFHRAKGVQLCNIQAYQCTPAFFADSYPLNQFSSEVIASRLPVPPSARVISERHIISVVPVTRVTMARRKQSFSFYVVGYSRDVFIRDYPSKFCWGLCCCFEWLGK*

>B_distachyon_Bradi2g31270.1.p
MTMEAEREGEEQRRPLISSASAPAAEHQQQYQHLGRSSSSALRGGGGGWGGGGPEVSAAEVKSAASFSSNHYPPAPDPNNQDVYPPSIHSAVLYQSPSPAPTPPHPHGLAIVPGGPYPYGGDYQPSQGVTRDVLDEVEIRNLLIEHVGHRCCWASRPARTWKITSIEDCNVYVGTLETFIEERDIITKKEPYDGGKIDGRHKGPVLGVWELDLRSEFPLLFVPEKEVMVKIPHSEVTEKCLDCESRGEIPCPTCNAGQQPGFYKANQMTRCSACHGRGLLARQDGSDTVCGMCNGQGMLPCIACGSRGLVTCKTCNGCGSLVAQSTAHVRWKTLSARKVSATTGAASVPEEVFHRAKGVQLCNIQAYQCTPAFFADSYPLNQFSSEVVASRLPVPPSARVISERHIISVVPVTRVTMAHRKRSFSFYVVGYSRDVFVRDYPSKFCWGLCCCFEWLGN*

>C_ciliaris_Transcript_96
SAAGFYSPPQAPAAHGDNLYPYPPSIHSAVLSPSPSHAPSSPHPDEGLAIVPQGPYPYGGSYQPSESVTRDVLDEVEIRQLLIDHVGHRCCWGSRPARTWKITSVEDCNVYVGTLETFIEERDIVPKKEPYESGKIDGRDKGPVIGVWELDLRSEFPLLFVPEKEVMVKIPHSEVIEKCSDCEGRGERPCPTCNAGQEHGFYKANQMTRCGACHGRGLLAHQDGSDTVCGMCNGKGMLPCIACGSRGLVTCNTCTGYGSLLAQSIAHVRWKTLSARKVSATRGAASVPEEVFHRAKGVQLCNIQAYQCTPAFFADSYPLNQFSSEVITSRLPVPPSARVISERHIISVVPVTRVTMAHRKQLFSFYVVGYSREVFIRDYPSKFCWGLCCCFDWLGK

>C_gayana_Transcript_2053
QHRVHLRNCQLGASERIQPPSGLLLPSPIQSRSIPPPSSTGSSERIPAPVLPTGSMAMEPERDSDEQRQPLLHAPAAAEQPHQQHYQYLGRSSSSVLRGGWGGAGGPEVSADEVRSAASFSSAAAGYYAATPAPATLGDQLYPYPPPIHSAVLSPSPSTAPASPQLHEGLAIVPQGPYPYGGSYQPSETVGRDTLDEVEIRQLLIDHVGHRCCWGGRPARTWKITSIEDCNVYVGTLETFIEERDTVTKKEPYESGQIDGRDKGPVPRVWELDLRSEFPLLFVPEKEVSVKIPHSEVIEKCVDCEGRGETPCPVCNAGQEYGYYKANQMTRCSACHGRGLLAHQDGSDTICGMCSGKGMLPCIACSSRGLVTCKTCTGYGSLLAQSIAHVRWKTLSARKVSAARGAASVPEEVFHRARGVQLCNIQAYQCTPAFFADSYPLNQFSSEVIASRQPVPPSARVISERHIISVVPVTRVTMAHRKQSFSFYIIGNDRDVFIRNYPSKFCWGLCCCFDWLGK

>L_fusca_Transcript_32402
PSPSPAPASPQPHEGLAIVPQGPYPYGGSYQPSESVGRDILDEVEIRQLLIDHVGHRCCWGGRPARTWKITSVEDCNVYVGTLETFIEERDTVTKKEPYESGKIDGRDKGPVPGVWELDLRSEFPLLFVPEKEVMVKIPHSEVIEKCVDCDGRGEAPCPVCNAGKEHGFYKANQMTRCNACHGRGLLAHQDGSDTICGMCSGKGMLPCIACSSRGLVTCKTCTGYGSLIAQSIAHVQWKTLSARKVSAARGAASVPEEVFHRARGVQLCNIQAYQCTPAFFADSYPLNQFSSEVIASRLPVPPSARVISERHIISVVPVTRVTMAHRKQSFSFYIIGNDRDVFIRDYPSKFCWGLCCCFDWLGK

>O_sativa_LOC_Os05g25210.1
MTMEAERDGEEQRRPLLSSSSPPPPSPAAEHQHQHQQQYQYLGRSSSSALRGGGGGGGGGAGWGVGPEVSAAEVRSAASISSASYYPPPPALHHDVYPPDIHSPSPSPAAPTAPHPHGGLAIVPQGPYPYGGEYQPSHDGRRDVLDEVEIRQLLIDHVGHRCCWGSRPARTWKITSIEDCNVYVGTLETFIEERDTVTNKEPYDGGKIDGRDKGPVLAVWELDLRSEFPLLFVPEKEVMVKIPHSEVIEKCLDCESRGEIPCPICNAGQEHGFYKANQMTRCSACHGRGLLAHQDGSDTVCGMCSGKGMLPCIACGSRGLVTCKTCSGYGSLLAKSTAHVRWKTLSARKVSATRGAASVPDEVFHRAQGIQLCNIQAYQCTPAFFADSYQLNQFSSEVVASRLPVPPSARVISERHIISVVPVIRVTMAHRKQCFSFYVVGYNRDVFIRDYPSKFCWGLCCCFEWLRN*

>P_antidotale_Transcript_48577
LLCSVLPSRDQPKSVDPSSMAAEKERDGEEQRRPLLSSTSSPPVSAAAEQHQQQYQFLGRSSSSVLRGGGLRWGEPEVSADEVRSAASFSSDAGFYPPPQAPAPHGDNLYPYPPSIHSAVLSPSPSHAPSSPHPSEGLTIVPQGPYPYGGSYQPSESVTRDVLDEVEIRQLLIDHVGHRCCWGSRPARTWKITSVEDCNVYVGTLETFIEERDIIPKKEPYESGKIYGRDKDPVLGVWELDLRSEFPLLFVPAKEVMVKIPHSEVIEKCSDCEGRGDKPCPTCNAGQEHGFYKANQMTRCGACHGRGLLAHQDGSDTVCGMCNGKGMLPCIACGSRGLLTCNTCTGYGSLLAQSIAHVRWKTLSARKVSATRGAASVPEEVFHKAKGVQLCNIQAYHCTPAFFADSYPLNQFSSEVIASRLPVPPSARVISERHIISVVPVTRVTMAHRKQSFSFYVVGYSRDVFIRDYPSKFCWGLCCCFEWLGK

>P_bisculatum_Transcript_26634
PEVSADEVRSAASFSSSAGFYPPPQASAAHGDHINPYPPSIHSAVLSPSPSHAPSSPHPSEGLAIVPQGPYPYGGGYQPSESFGRDVLDEVEIRQLLIDHVGHRCCWGSRPACTWKITSVEDCNVYVGTLETFIEERDIVTKKEPYESGKIDGRDKGPVLGVWELDLRSEFPLLFVPEKEVMVKIPHSEVIGKCSDCAGRGEKPCPTCNAGQVHGFYKANQMTRCGACHGRGLLAHQDGSDSVCGMCNGKGMLPCIACGSRGLVTCNTCTGYGSLLAQSIAHVRWKTLSARKVSATRGAASVPEEVFHRAKGVQLCNIQAYQCTPAFFADSYPLNQFSSEVIASRLPVPPSARVISERHIISVVPVTRVTMAHRKQSFSFYVIGYSRDVFIRDYPSKFCWGLCCCFEWLGK

>P_coloratum_Transcript_36621
SIHSAVLSPSPSHAPSSPHPNEGLAIVPQGPYPYGSGAYQPSESVARDVLDEVEIRQLLIDHVGHRCCWGSRPARTWKITSIEDCNVYVGTLETFIEERDIVTKKEPYESGKIDGRDKGPVLGVWELDLRSEFPLLFVPEKEVMVKIPHSEVIEKCSDCEGRGEKPCPTCNAGQEHGFYKANQMTRCSACHGRGLLAHQDGSDSVCGMCNGKGMLPCIACGSRGLVTCNTCTGYGSLLAQSIAHVRWKTLSARKVSATRGAASVPEEVFHRAKGVQLCNIQAYQCSPAFFADSYPLNQFSSEVITSRLPVPSSARVISERHIISVVPVTRVTMAHRKQSFSFYVVGYSRDVFIRDYPSKFCWGLCCCFEWLGK

>P_maximum_Transcript_2192
PPSIHSAVLSPSPSHAPSSPHTNEGLAIVPQGPYPYGGSYQPSEGVARDALDEVEIRQLLIDHVGHRCCWGSRPARTWKITSIEDCNVYVGTLETFIEERDIVTKKEPYESGKIDGKDKGPVLGVWELDLRSEFPLLFVPEKEVTVKIPHSEVIKKCSDCEGRGGKPCPTCNAGQEHGIYKANQMTRCGACHGRGLLAHKDGSDTVCGMCNGKGMLPCIACGSRGLVTCNTCSGYGSLLAQSIAHVQWKTLSARKVSATRGAASVPEEVFHRAKGVQLCNIQAYQCTPAFFADSYPLNQFSSEVIASRLPVPPSARVISERHIISVVPVTRVTMAHRKQSFSFYVVGYSRDVFIRDYPSKFCWGLCCCFEWLGK

>P_miliaceum_Transcript_19406
HSAVLSPSPSHAPLSPHPNEGLAIVPQGPYPYGSGGYQPSESVARDVLDEVEIRQLLIDHVGHRCCWGSRPARTWKITSIEDCNVYVGTLETFIEERDIVTKKEPYESGKIDGRDKGPVLGVWELDLRSEFPLLFVPEKEVMVKIPHSEVIEKCSDCEGRGEKPCPTCNAGQEHGFYKANQMTRCSACHGRGLLAHQDGSDSVCGMCNGKGMLPCIACGSRGLVTCNTCTGYGSLLAQSIAHVRWKTLSARKVSATRGAASVPEEVFHRAKGVQLCNIQAYQCSPAFFADSYPLNQFSSEVITSRLPVPPSARVISERHIISVVPVTRVTMARRKQSFSFYVVGYSRDVFIRDYPSKFCWGLCCCFEWLGK

>Paspalum_Transcript_19066
RAGGFTASCPVESRGREPATKPIRRSMGVQPEHDNEEQRRSLLSSSSPPAAGAAADQHQQHYQFLGRSSSSVLRGAGGWSWGGPEVSADEVRSAASFSSSTGFYSPQAPPSHGDHVYPYPPSIHRAVVSPSPSHVLSSPHPNEGLAIVPQGPYPYDGSYQPSDSVGRDVLDEVEIRQLLVDHIGHQCCWGSRPARTWKITCIEDCNVYVGTLETFFEERDIITKKEPYDSGKIYGREKGPMLGVWELDLRSEFPLLFVPGKEVMVKIPHSDIIEKCSDCEGRGEKPCPTCNAGQEHGFYQANQMTRCGACHGRGLLAHQDGSDTVCGMCSGKGMLPCMACGSRGLVTCNTCIGYGSLLAQSIAHVRWKTLSARKISATRGAASVPEEVFHRAKGVQLCNIQAYQCTPAFFADSYPLNHFSSEVIASRLPIPQSARVISERHIISVVPVTRVTMSHRKQSFSFYVVGYSRDVFIRDYPSKFCWGLCCCFEWLGK

>S_bicolor_Sobic.005G110544.1.p
MGAEEERDGEEQRRPLLSSAPPAAADQHQQQYQFLGRSSSSVLRGGGGGWEGPEVSADEVRSAASFSSAAGFYPPPYGDHAYAYPPSIHSALLSPSPSHAPSSPHPNAEALAIVPQGPYPYGGSYQPSESVGRDVLDEVEIRQLLIDHIGHRCCWGSHPARTWKITSIEDCNVYVGTLETFIEERHIITKKEPYESGNIDGREKGPLLGLWELDLRSKFPALFVPEEEVIVKIPHSDIIEKCSDCEGRGEKPCPTCNAGQEHGVYKANQMTRCGACHGRGLLAHQDGSDTICGMCNGKGMLPCIACGSRGLVTCNTCTGYGSLLAQSMAHVQWKTLSARKVSAARGAASVPEEVFHRAKGVQLCNIQAYQCTPAFFADSYPLNQFSSEVIASRLPVPPSARVISERHIISVVPVTRVTMAHRKKSFSFYVVGYSRDVFIRDYPSKFCWGLCCCFEWLGK*

>S_viridis_Sevir.3G297600.1.p
MGAEPERDGEEQRRPLLSSTSSSSPAASAAEQHQQQYQFLGRSSSSVLRGGGLAWGGPEVSADEVRSAASFSPAAGFYPPPQALAAHGDNLYPYPPSIHSAVLSPSPSHAPSSPHPNEGLAIVPQGPYPYGGSYQPSESVARDVLDEVEIRQLLIDHVGHRCCWGSCPARTWKITSVEDCNVYVGTLETFIEERDIVPRKEPCESGKIDGRDKGPVLGVWELDLRSEFPLLFVPEKEVMVKIPHSEVIEKCSDCEGRGEKPCPTCNAGQEHGFYKANQMTRCGACHGRGLLAHQDGSDTVCGMCNGKGMLPCIACGSRGLVTCNTCTGYGSLLAQSIAHVRWKTLSSRKVSATRGAASVPEEVFHRAKGVQLCNIQAYQCTPAFFADSYPLNQFSSEVIASRLPVPPSARVISERHIISVVPVTRVTMAHRKQSFSLYVVGYSRDVFIRDYPSKFCWGLCCCFEWLGK*

>T_aestivum_Traes_2AS_FCD150CAA.1
MTMGAEREAGEEEESRRPLLPPSPSPGSPSATEPAEHQQQYQHLGRSSSSALRGGGGAEVSAAEVRSAASFSSSNYYPSAPNPHHDAVVYPPSIHSAVLSPSPSSAATPPHTHAQGLAIVPQGPYGGDYQPSQGVPRDVLDEVEIRHLLIEHVGHRCCWGSRPGRTWKITSIEDCNVYVGTLETFIEERDTILKKEPYNGGKIDGRDKGAVLGVWELDLRSEFPMLFVPEKEVMVKIPHSEVTEKCLDCEGRGEAPCPTCNAGQQHGFYKANQMTRCSVCHGRGLLAHQDGSDSVCGMCNGQGMLPCIACASRGLVTCQTCNGCGSLLAQSTAHVRWKTLTARKVSATTGAASVPDEVFHRAQGVQLCNIQAYQCTPAFFADSYPLNQFSSEIAASRLPVPPSARVISERHIISVVPVTRVTMSHRKRSFSFYVVGYGRDVFIRDYPSKFCWGLCRCFEWLGN*

>U_panicoides_Transcript_4318
LSPSPSHAPSSPHPNEGLAIVPQGPYPYGGSYQPSESTTRDVLDEVEIRQLLIDHVGHRCCWGSRPARTWKIISIEDCNVYVGTLETFIEERDVVTKKEPYESGKIDGRDMGPVLGVWELNLRSEFPLLFVPEKEVMVKIPHSEVIEKCSDCEGRGEKPCPACNAGQEHGFYKANQMTCCGACHGRGLLAHQDGSDTVCGMCNGKGMLPCIACGSRGLVTCGSCTGYGSLLAQSNAHVRWKTLSARKVSATRGAASVPEEVFHRAKGVQLCNIQAYQCTPAFFADSYPLNQFSSEVIASRLPVPPSARVISERHIISVVPVTRVTMAHRKQSFSFYVIGYSRDVFIRDYPSKFCWGLCCCFEWLGK
