# Supplementary material for: Multiple mechanisms for enhanced plasmodesmata density in disparate subtypes of C4 grasses
Source: J Exp Bot. 2018 Jan 2;69(5):1135–45. doi: 10.1093/jxb/erx456 (PMC6018992; doi:10.1093/jxb/erx456)
Supplement: Dataset S1 [file erx456_suppl_jexbot210930-file001.zip › Data_File/25.seqs]

>Z_mays_GRMZM2G109070_P01
MEVVSCSHSCSALHQTPASTWRLRGSALGLGLGHARPSRTRRYTVACVGTTSGASNPGGSGKVHAAQGFHVSDVDAALQGIPSMKAGEAERVMIQGLPEGPDSSPISTGFWEWKPKLTVYYERSGMKNSKAPAVLFLPGFGVGTFHFEKQLRDLGRDHRVWTMDFLGQGMSLPGEDPAPSSIASEDAFWGFGQDSQPWAEELVYSVDLWQNQVQHFIEEVIREPVYIVGNSLGGFVALYFAASSPHLVKGVTLLNATPFWGFFPNPATSPRLSKIFPWAGTFPLPSFVRKITEAVWQKISDPKSIQDILKQVYADHSTNVDKVFSRIVEITQHPAAAASFASIMFAPRGQISFQEAISRCQDQGIPISLMYGREDPWIRPIWGLKVKQQVPEAPYYEISPAGHCPHDEVPEVINYLLRGWLKNLESEGSVDLPFLEERSYAERGVSRELEFVREGSRKSVSVRLYGTKISLWSQLSSFLNTRVPKSRIVLR*

>A_pectinata_Transcript_16758
MEVVSCSHSCSALHQTPRGGRRLCNSGIGLGHNKTPRPRRNAVLCVGTTRGASNPSDSGNVHASRGFYVSGVDAGLQGIPSRKAGEIEKVMIQGLPEGPDCSPISTGFWEWKPKLTVYYEKSGTENSKVPAVLFLPGFGVGTFHFEKQLKDLGRDHKVWTMDFLGQGMSLPCEDPAPSSIEGQQSDELFWGFGQDSQPWAEELVYSIDLWHNQVQHFVEEVIREPVYIVGNSLGGFVALYFAACNPHLVKGVTLLNATPFWGFLPNPATSPWLSKIFPWAGTFPLPSFVRKLTEAVWQKISDPRSIQDILTQVYADHSTNVDKVFSRIIEITEHPAAAASFASIMFAPRGQISFQEALTRCQRQRIPISLMYGREDPWVRPIWGIKVKQQVPEAPYYEISPAGHCPHDEVPEVINYLLRGWLKNLESEGSIDLPFLEEPSYAEHGVSKELEFVRKGSRKSVGVRLYGSKISLWSQLSSFLNTRVSNSRVVSR

>B_distachyon_Bradi1g35780.1.p
MVREYHLRRSTRLPLAWPPSTGSRAVLPHRASCCLHPVPNLCPLGPENSVLATEAVMEVVSSGHSCLAFRQTPSGAWRLSGTGLGPQHIKLARPRKTSIHCVRTGGASNPGDSGKLHVSHVFHVSDIDAARQGIAKKAGEVEKVMIPGLPEGADGSQISTGLWEWKPKLTVYYEKSGNKNSKAPAVLFLPGFGVGTFHFEKQLKDLGRDYKVWTMDFLGQGMSLPCEDPAPKNMVGDHDGESYWGFGQDSEPWADELVYSVDLWHNQVQHFIEEVIGEPVYIVGNSLGGFVALYIGASSPHLVKGVTLLNATPFWGFLPNPARSPRLSKIFPWAGTFPLPPFVRKLTEIVWQKISDPRSIQNILRQVYADHSTNVDKVFSRIMETTEHPAAAASFASIMFAPRGQISFEEALSRCQSQGIPISLMYGKEDPWVRPFWGIKAKQQVPEAPYYEISPAGHCPHDEVPEVINYLLRGWLKNVESEGLVDLPFLEDPSFEDQGVSRELEFVRTGSRKSVSVRLFGSKTSLWSQLTSFLKWHASNVTRAMSR*

>C_ciliaris_Transcript_23554
MEVVSCSHSCSALRQTPRRAWRPRGSGLAVKPPRPRRSTILCVGTTSGTSNPGDSRKVRATQGFYVSDIDATLQGIPSRKAGEVEKVMIQSLPEGPDSSPISTGFWEWKPKLTVYYERSGTENSKAPAVLFLPGFGVGTFHFEKQLRDLGRDHKVWTMDFLGQGMSLPCEDPAPSSIAGEQSEEAFWGFGQDSRPWAEQLVYSADLWQSQVQHFIEEVIREPVYIVGNSLGGFVAMNLAASSPHLVKGVTLLNATPFWGFFPNPATSPLLSKIFPWAGTFPLPSFVRKLTEAVWQKISDPRSIHDILKQVYADHSTNVDNVFSRIVEITQHPAAAASFASIMFAPRGQISFQEAVSRCQSQGVPISLMYGREDPWVRPIWGIKVKKQVPEAPYYEISPAGHCPHDEVPEVINYLLRGWLKNLESEGSIDLPFLEEPSYAEHGVSRELEFVREGSRKSVSVRLYGSKISLWSQLSSFLNTPASNSRVVSR

>C_gayana_Transcript_12299
MEVVSCSHSCSALHQTPRSGRRLRNTGIGLGHGNTPRPRRNAVLCVGTTRGTSNPSESGNIHASRGFYVSDVDAGLQGIPSRKAGEIEKVMIQGLPEGPDSSPISTGFWEWKPKLTVYYEKSGAKNSKAPAVLFLPGFGVGTFHFEKQLKDLGRDHKVWTMDFLGQGMSLPCEDPAPSSIAGEQSDELFWGFGQNSQPWAEELVYSIDLWHNQVQHFVEEVIREPVYIVGNSLGGFVALYFAACNPHLVKGVTLLNATPFWGFLPNPATSPRLSKIFPWAGTFPLPSFVRKLTEAVWQKISDPRSIHDILKQVYADHSTNVDKVFSRIIEITEHPAAAASFASIMFAPRGQMSFQEALTRCQRQHIPISLMYGREDPWVRPIWGIKVKQQVPEAPYYEISPAGHCPHDEVP

>O_sativa_LOC_Os06g24730.1
MEVVSSSHSCLAFNRTPSSAWRFPGNGLGPGHAKLTRPRSAILCVRSGTASNPADSGKVHASHGFYVSDVDAALQGIPKKVGEIEKMIIPSLPEGPESSLISTGFWEWKPKLSVYYEKSGIDNSKAPSVLFLPGFGVGTFHFEKQLKDLGRDYKVWTMDFLGQGMSLPCEDPAPKSTSGELDEDTYWGFGQELQPWAEELVYSIDLWRDQVQHFIEEVIGEPVYIVGNSLGGFVSLYLAASCPHLVKGVTLLNATPFWGFLPNPATSPRLSKIFPWAGTFPLPSFVRKLTETVWQKISDPRSIQGILKQVYADHSTNVDMVFSRIIETTQHPAAAASFASIMCAPKGQISFEEALSRCQRQGIPISLMYGREDPWVRPIWGIKVKQQVPESPYYEISPAGHCPHDEVPEVINYLLRGWLKNVESEGSVAVPFLEEPSYAENGVSRELEFVRGGSKKSVHVRLFGSKISLWSQLRSLLKSNTWVISR*

>P_antidotale_Transcript_29314
MEVVSCSHSCSALHQTPRRAWRLRGSGLGLGYAKHPRPRRSAILCVGTTSGASNPGDSSKVHATQGFYVSGMDATLQGIASRKAGEVEKVMIQSLPEGPDSSPISTGFWEWKPKLTVYYERSGTENSKAPAVLFLPGFGVGTFHFEKQLRDLGRDHKVWTMDFLGQGMSLPCEDPAPSSIAGEQSEEAFWGFGQDSQPWAEELVYSVDLWQNQVQHFIEEVIQEPVYIVGNSLGGFVATYLAASSPHLVKGVTLLNATPFWGFFPNPATSPRLSKIFPWAGTFPLPSFVRKLTEAVWQKISDPRSIHDILKQVYADHSTNVDSVFSRIVEITQHPAAAASFASIMFAPRGQISFQEAVSRCQSQGVPISLMYGREDPWVRPIWGIKVKQQVPEAPYYEISPAGHCPHDEVPEVINYLLRGWLKNLESDGSIDLPFLEEPSYAEHGVSRELEFVREGSRKSVSVRLYGSKISLWSQLSSFLNTRASNSRVVSR

>P_bisculatum_Transcript_769
MEVVSCSHSCSALHQTPRSAWRFRVSGLGLGHAKLFRARRTILCVGTTSGASNPGDSSKVHVAQGFYVSDVDATLQGIPSRKAGEVEKVMIQGLPEGPDSSLISTGFWEWKPKLTVYYERSGTENSKAPAVLFLPGFGVGTFHFEKQLRDLGRDHKVWTMDFLGQGMSLPCEDPAPSSIAGEQSEEAFWGFGQDSQLWAEELVYSVDLWQNQVHHFIEEVIREPVYIVGNSLGGFVALYLAASSPHLVKGVTLLNATPFWGFFPNPATSPWLSKIFPWAGTFPLPSFVRKLTEAVWQKISDPRSIHDILKQVYADHSTNVDKVFSRIVEITQHPAAAASFASIMFAPRGQISFQEAISRCQSQGVPISLMYGREDPWVRPIWGIKVKQQVPEAPYYEISPAGHCPHDEVPEVINYLLRGWLKNLESEGAIDLPFLEEPSYAEHGVSRELEFVREGSKKSVNVRLYGSKISLWGQLSSFLNTRLSNSRVVSR

>P_coloratum_Transcript_25594
MEVVSCSHSCLALHQTPRSAWRIRGRGLGLGHAKYPRPRRSAILCVGTTRGTSIPGDSSKIHATQGFVDAALQGIPSRKAGEIEKVMIQGLPEGPDSSPISTGLWEWKPKLTVYYERSGTENSKAPAVLFLPGFGVGTFHYEKQLRDLGRDHKVWTMDFLGQGMSLPCEDPAPSSIAGDQSEDTFWGFGQDSQPWAEELVYSVDLWQNQVQHFIEEVIREPVYIVGNSLGGFVALYFAASCPHLVKGVTLLNATPFWGFFPNPATSPRLSKIFPWAGTFPLPSFVRKFTEAVWQKISDPRSIHDILKQVYADHSTNVDKVFSRIVEITQHPAAAASFASIMFAPKGQISFQEAISRCQSQGVPISLMYGREDPWVRPIWGIKVKQQVPEAPYYEISPAGHCPHDEVPEVINYLLRGWLKNLESEGSIDLPFLEEPIYAEHGVSRELEFIREGSRKSVSVRLYGSKISLWSQLSSFLNTRASNSRVVSR

>P_maximum_Transcript_27629
MEVVSCSHSCSALHQTPRSAWRLRGSGLALGHAKPPRSRRSAIVCVGTTRGAANPGDSSKVQGFYVSDMDATLQGIPSRKAGEIEKVMIQGLPEGPESSPISTGLWEWKPKLTVYYERSGTKNSKAPAVLFLPGFGVGTFHFEKQLKDLGRDYKVWTMDFLGQGMSLPSEDPAPSSIVGEQSEEEFWGFGQDSQPWAEELVYSVDLWQNQVQHFIEEVIREPVYIVGNSLGGFVAMCLAASSPHLVKGVTLLNATPFWGFFPNPATSPRLSRIFPWSGTFPLPSFVRKLTEAVWQKISDPRSIHDILKQVYADHSTNVDKVFSRIVEITQHPAAAASFASIMFAPRGQISFQDAVSRCQSQGVPISLMYGREDPWVRPIWGIKVKQQVPEAPYYEISPAGHCPHDEVPEVINYLLRGWLKNLESEGSIDLPFLEEPSYAEHGVSRELEFVREGSRKSVSVRMYGSKISIWSQLSSFFNTRDSNSRVVSR

>P_miliaceum_Transcript_17901
MEVVSCSHSCSALHQTPRSAWRLRGGGLGLGHAKSTRPRRSAILCVGTTRGASIPGDSNKVQATQGFVDAALQGIPSRKAGEIEKVMIQGLPEGPDSSPISTGFWEWKPKLTVYYERSGTENSKAPAVLFLPGFGVGTFHYEKQLRDLGRDHKVWTMDFLGQGMSLPCEDPAPSSIAGDQSEDSFWGFGQDSQPWAEKLAYSVDLWQKQVQHFVEEVIREPVYIVGNSLGGFVALYFAASCPHLVKGVTLLNATPFWGFFPNPATSPRLSKIFPWAGTFPLPSFVRKLTEAVWQKISDPRSIHDILKQVYADHSTNVDKVFSRIVEITQHPAAAASFASIMFAPRGQISFQEAISRCQSQGVPISLMYGREDPWVRPIWGIKVKQQVPEAPYYEISPAGHCPHDEVPEVINYLLRGWLKNLESEGSIDLPFLEEPSYAEHGVSRELEFVREGSRKSVSVRLYGSKISLWSQLSSFLNTRASNSRVVSR

>Paspalum_Transcript_19691
MEVVSCSYSCSALHQTPTSAWRLRGGGLGLGFAKSPRRRRSAILCVGTTRGASNTADSGNVHASQGFYVSDVDAAIQGIPSRKAGQVEKAMIQGLPDGPDSSPISTGFWELKPKLTVYYEQSGTENSKAPAVLFLPGFGVGTFHFEKQLRDLGRDHKVWTMDFLGQGMSLPGEDPAPSSIEGEQSEEAFWGFGQDSQPWAEELVYSVDLWQNQVHRFIEEVIREPVYIVGNSLGGFVALYFAASNPHLVKGVTLLNATPFWGFFPNPTSSPRLSKIFPWAGTFPLPSFVRKLTEAVWQKISDPRSIHDILKQVYADHSTNVDNVFSRIVEITQHPAAAASFASIMFAPRGQISFQEAISRCQSQGIPISLIYGREDPWVRPIWGIKVKQQVPQAPYYEISPAGHCPHDEVPEVVNYLLRGWLKNLESEGSIDLPFLEEPSYAEHGVSRDLEFIREGSRKSVNVRIYGSRISLWSQLSSFLNTHVRKPRVVSR

>S_bicolor_Sobic.004G034600.1.p
MEVVSCSHSCSALHQTPASAWRLRGGTALGLGLGHAKPSRPRRYTVMCVGTTRGSASSPGGSGKVHAAQGFHVSDVDAALQGIPSMKVGEVKKVMIQGLPEGPDGSPISTGFWEWKPKLTVYYERSGVENSKAPAVLFLPGFGVGTFHFEKQLRDLGRDHRVWTMDFLGQGMSLPGEDPAPSSISSEEVFWGFGQDSQPWAEELVYSVDLWQNQVQRFIEEVIREPVYIVGNSLGGFVALYFASSNPHLVKGVTLLNATPFWGFFPNPATSPRLSKIFPWAGTFPLPSFVRKLTEAVWQKISDPKSIQDILKQVYADHSTNVDKVFSRIVEITQHPAAAASFASIMFAPRGQISFQEAISRCQSQGVPLSLMYGREDPWIRPFWGIKVKQQVPEAPYYEISPAGHCPHDEVPEVVNYLLRGWLKNLESEGSIDLPFLEEPSYAEHGVSRELDFVREGSRKSVSVRLYGTKISLWSQLSSFLNTRVPNSRVVLR*

>S_viridis_Sevir.7G273000.1.p
MEVVSCSHSCSALHQTPRRAWRLRGSGFGLGHAKPRTRRSVILCVGTTSGASNPADSSKVHATQGFSVSDMDVNLQGIPSRKAEEIEKVMIQGLPEGPDSSPISTGFWEWKPKLTVYYERSGTENSKAPAVLFLPGFGVGTFHFEKQLKDLGRDHKVWTMDFLGQGMSLPCEDPAPSTIAGEQSEEAFWGFGQDSQPWAEELVYSVDLWQNQVQHFIEEVIREPVYIVGNSLGGFVAMYLAASSPHLVKGVTLLNATPFWGFFPNPATSPRLSKIFPWVGTFPLPSFVRKLTEAVWQKISDPRSIHDILKQVYADHSTNVDNVFSRIVEITQHPAAAASFASIMFAPRGQISFQEAVSRCQSQGVPISLMYGREDPWVRPIWGIKVKQQVPEAPYYEISPAGHCPHDEVPEVINYLLRGWLKNLESEGSIDLPFLEEPSYAEHGVSRELEFVREGSRKSVSVRLYGSKISLWSQLSSFLNTRASNSRVVSR*

>T_aestivum_Traes_7AL_72A908F12.2
MEVVSSSHSCLAFHQTPTSARRSLGTGLGPRHTKLARPRKSSVLCVGRASNPGDSGKLNVSRSFGVSDVDAALQGISKKVGQIEKVAIPGLPEGPDSSQISTGLWEWKPKLTVYYEKSGTKNSKAPAVLFLPGFGVGTFHFEKQLMDLGRDYKVWTMDFLGQGMSLPCEDPAPKAMAGEEDEESYWGFGQDSQPWADELVYSVDLWRDQVQHFIEEVIGEPVYIVGNSLGGFVALYLAASSPHLVKGVTLLNATPFWGFLPNPARSPRLSKIFPWAGTFPLPSVVRKLTETVWQKISDPRSIQKILRQVYADHSTNVDKVFSRIIETTEHPAAAASFASIMFAPMGQISFQEALSRCQKQDIPISLMYGKEDPWVTPYWGIRVKQQVPEAPYYEISPAGHCPHDEVPEVINYLLRGWLKNVESEGSVDLPFLEDSSFEEHGVSRELEFVRTGSKKSVSVRLFGSQISLWNQLSSFLKRHASSIRVVSR*

>U_panicoides_Transcript_21562
MEVVSCSHSCSALHQTPRSAWRLRGSGLGLGYAKARRPRRSAILCVGTTRGAANPADSSKVQGFYVSDMDATLQGIPSRKAGGIEKVMIQGLPEGPESSPISTGLWEWKPKLTVYYERSGTENSKAPAVLFLPGFGVGTFHFEKQLKDLGRDHKVWTMDFLGQGMSLPCEDPAPSTIVGEQREEAFWGFGQDSQPWAEELVYSVDLWQNQVQHFIEEVIREPVYIVGNSLGGFVAMYLAASSPHLVKGVTLLNATPFWGLFPNPATSPRLSKIFPWSGTFPLPSFVRKLTEAVWQKISDPRSIHDILKQVYADHSTNVDKVFSRIVEITQHPAAAASFASIMFAPRGQISFQEAVSRCQSQGVPISLMYGREDPWVRPIWGIKVKQQVPEAPYYEISPAGHCPHDEVPEVINYLLRGWLKNLESEGSIDLPFLEEPSYAEHGVSRELEFVREGSRKSVSVRLYGSKISLWSQLSSFFNTRASNSRVVSR
