# Supplementary material for: Multiple mechanisms for enhanced plasmodesmata density in disparate subtypes of C4 grasses
Source: J Exp Bot. 2018 Jan 2;69(5):1135–45. doi: 10.1093/jxb/erx456 (PMC6018992; doi:10.1093/jxb/erx456)
Supplement: Dataset S1 [file erx456_suppl_jexbot210930-file001.zip › Data_File/40.seqs]

>Z_mays_GRMZM2G031825_P01
MKIIPVPCLDDNYAYLIVDESTKKAAAVDPVEPEKVLKAAGEVGAYVDCVLTTHHHWDHAGGNEKMRLQVPGIKVFGGSLDNVKGCTDQVENGMKLSLGKDIEILCLHTPCHTKGHISYYVTSKEGEDPAVFTGDTLFIAGCGKFFEGSAEQMYQSLIVTLGSLPKSTRVYCGHEYTVKNLKFMLTLEPENEKTKQKLEWAEKQREANQPTVPSTIGDEFEINTFMRVDLPEIQAKFSVNSPVEAMREVRKTKDNWRG*

>A_pectinata_Transcript_34244
EMKVVPVPCLEDNYAYLIVDESTKKAAAVDPAEPEKVLKAASEVGAYIDCILTTHHHWDHAGGNEKMKLQVPGIKVFGGSLDNVKGCTDQVENGTKLSLGKDIEILCLHTPCHTKGHISYYVTSKENEDPAVFTGDTLFIAGCGRFFEGTAEQMYQSLVVTLGSLPKSTRVYCGHEYTVKNLKFVVTLEPENEKVKQKFEWAQKQREANQPTIPSTIGDEFETNTFMRVDLPEIQAKFGAKSPVEALREVRKTKDNWKG

>B_distachyon_Bradi1g63410.2.p
MKIVPVACLEDNYSYLIVDESTKAAAAVDPVEPEKVLAAASEVGAYVDCILTTHHHWDHAGGNEKMRLLVPGIKVYGGSMDNVKGCTNQVENGTKLSLGKDTEILCLHTPCHTKGHISYYVTSKEEEDPAVFTGDTLFIAGCGRFFEGTAEQMYQSLCVTLGSLPKSTRVYCGHEYTVKNLQFVLTVEPENEKVKQKLEWAQKQRQANQPTVPSTIRDEFEINTFMRVDLPEVQAKFGAKSPVEALRTVRNTKDTWKG*

>C_ciliaris_Transcript_6525
MKIIPVPCLEDNYAYLIVDESTKKAAAVDPVEPEKVLKAASEVGAYVDCVLTTHHHWDHAGGNEKMRLEVPGIKVFGGSLDNVKGCTDQVENGTKLSLGKDIEILCLHTPCHTKGHISYYITSKEGGDPAVFTGDTLFIAGCGRFFEGTAEQMYQSLIVTLGSLPKSTRVYCGHEYTVKSLKFMLTLEPDNEKMKHKLEWAEKQREANRPTVPSTIGDEFEINTFMRVDLPEIQEKFGAKSPIDALREVRKIKDNWKG

>C_gayana_Transcript_25454
MKIVPVPCLEDNYAYLILDESTKKAAVVDPVEPEKVLKAASEVGAYIDCILTTHHHWDHAGGNEKMKLQVPGIKVFGGSLDNVKGCTDQVENCTKLSLGKDIEILCLHTPCHTKGHISYYVTSKEKEDPAVFTGDTLFIAGCGRFFEGTAEQMYQSLVVTLGSLPKSTRVYCGHEYTVKNLKFVLTVEPENEKVKQKLEWAQKQREANQPTIPSTIGDEFETNTFMRVDLPEIQAKFGAKSPIEAMREVRKTKDNWKG

>L_fusca_Transcript_27315
MKVQVPGIKVFGGSLDNVKGCTDQVENGTKLSLGTDIEILCLHTPCHTKGHISYYVTSKEKEDPAVFTGDTLFIAGCGRFFEGTAEQMYQSLVVTLGSLPKSTRVYCGHEYTVKNLKFVLTLEPENEKVKQKFEWAQKQREANQPTIPSTIGDEFETNTFMRVDLPEIQAKFGAKSPVEALREVRNAKDNWKG

>O_sativa_LOC_Os03g21460.1
MKIIPVACLEDNYAYLIVDESTKSAAAVDPVEPEKVLAAAAEVGVRIDCVLTTHHHWDHAGGNEKMAQSVPGIKVYGGSLDNVKGCTDQVENGTKLSLGKDIEILCLHTPCHTKGHISYYVTSKEEEDPAVFTGDTLFIAGCGRFFEGTAEQMYQSLCVTLGSLPKPTQVYCGHEYTVKNLKFILTVEPDNEKVKQKLEWAQKQREANQPTIPSTIGEEFETNTFMRVDLPEIQAKFGAKSPVEALREVRKTKDNWKS*

>P_antidotale_Transcript_14832
MKIIPVPCLEDNYAYLIVDESTKKAAAVDPVEPEKVLKAASEVGAYVDCVLTTHHHWDHAGGNEKMRLQVPGIKVFGGSLDNVKGCTDQVENGTKLSLGKDIEILCLHTPCHTKGHISYYVTSKLGEDPAVFTGDTLFIAGCGRFFEGTAEQMYQSLIVTLGSLPKSTRVYCGHEYTVKSLKFMLTLEPENEKMKQKLEWAEKQREVNQPTVPSTIGDEFEINTFMRVDLPEIQAKFGAKSPVEALREVRKIKDNWKG

>P_coloratum_Transcript_22781
PLPATAVGFVPFLHFLNLLYPSISSSVARFGLQRFRLKRKPKRDPLMKIIPVPCLEDNYAYLIVDESTKKAAAVDPVEPEKVLQAASEVGAYVDCVLTTHHHWDHAGGNEKMRLQVPGIKVFGGSLDNVKGCTDQVENGTKLSLGKDIEILCLHTPCHTKGHISYYVTSKEGEDPAVFTGDTLFIAGCGRFFEGTAEQMYQSLIVTLGSLPKSTRVYCGHEYTVKSLKFMLTLEPENEKMKQKLEWAEKQREANQPTVPSTIGDEFEINTFMRVDLPEIQAKFSAKSPVEALREVRKIKDNWKG

>P_maximum_Transcript_21396
SPEEKKPTRSPQMKIIPVPCLEDNYAYLIVDESTKKAAAVDPVEPEKVLKAASEAGASVDCVLTTHHHWDHAGGNEKMRLQVPGIKVFGGSLDNVKGCTDQVENGTKLSLGENIEILCLHTPCHTKGHISYYVTSEEGADPAVFTGDTLFIAGCGRFFEGTAEQMYQSLIVTLGSLPKSTRVYCGHEYTVKSLKFMLTLEPENEKMKQKLEWAEKQREANQPTVPSTIGDEFEINTFMRVDLPEIQAKFGAKSPVEALREVRKIKDNWKG

>P_miliaceum_Transcript_24223
MKIIPVPCLEDNYAYLIVDESTKKAAAVDPVEPEKVLQAASEVGAYVDCVLTTHHHWDHAGGNEKMRLQVPGIKVFGGSLDNVKGCTDQVENGTKLSLGKDIEILCLHTPCHTKGHISYYVTSKEGEDPAVFTGDTLFIAGCGRFFEGTAEQMYQSLIVTLGSLPKSTRVYCGHEYTVKSLKFMLTLEPENEKMKQKLEWAEKQREANQPTVPSTIGDEFEINTFMRVDLPEIQAKFSAKSPVEALREVRKIKDNWKG

>Paspalum_Transcript_14854
GSVHRLRQSGRLHSSRDFASSGEGKTPRDPQMKIIPVPCLEDNYAYLIVDESTKKAAAVDPVEPEKVLKAASEVGASVDCVLTTHHHWDHAGGNEKLGLQVPGIKVFGGSLDNVKGCTDQVENGTKLSLGKDIEILCLHTPCHTKGHISYYVTSQEGGDPAVFTGDTLFIAGCGRFFEGTAEQMYQSLIVTLGSLPKATQVYCGHEYTVKNLKFVLTLEPENGKMKQKLEWAEKQRETNQPTVPSTIGDEFETNTFMRVDLPEIQAKFGAKSPVEALREVRKTKDNWKG

>S_bicolor_Sobic.001G383100.1.p
MKIIPVPCLEDNYAYLIVDESTKKAAAVDPVEPEKVIKAAGEVGAYVDCVLTTHHHWDHAGGNEKMRLQVPGIKIFGGSLDNVKGCTDQVENGTKLSLGKDIEILCLHTPCHTKGHISYYVTSKEGEDPAVFTGDTLFIAGCGKFFEGTAEQMYQSLIVTLGSLPKSTRVYCGHEYTVKNLKFILTVEPENEKTKQKLEWAEKQRQANQPTVPSTIGDEFEINTFMRVDLPEIQAKFGANSPVEALREVRKTKDNWKG*

>S_viridis_Sevir.9G419300.1.p
MKIIPVPCLEDNYAYLIVDESTKKAAAVDPVEPEKVLKAASEVGAYVDCVLTTHHHWDHAGGNEKMRLQVPGIKVYGGSLDNVKGCTDQVENGTKLSLGNDIEILCLHTPCHTKGHISYYATSKEGEDPVVFTGDTLFIAGCGRFFEGTAEQMYQSLIVTLGSLPKSTQVYCGHEYTVKSLKFMLTLEPENEKMKQKLEWAEKQREANQPTVPSTIGDEFEINTFMRVDLPEIQAKFGAKSPVEALREVRKIKDNWKG*

>T_aestivum_Traes_4AS_B9F2F6646.1
MKIIPVACLEDNYAYLIVDESTKAAAAVDPVEPEKVLAAASEVGAYIDCVLTTHHHWDHAGGNEKMRLLVPGIKVYGGSMDNVKGCTDQVENGTKLSIGKEIEILCLHTPCHTKGHISYYVTSKEEEDPAVFTGDTLFIAGCGRFFEGTAEQMYQSLCVTLGSLPKSTRVYCGHEYTVKSLQFMLTVEPENEKMKQKLEWAQKQREANQPTVPSTIGDEFEINTFMRVDLPEIQAKFGAKSAVEALRTVRNIKDTWKG*

>U_panicoides_Transcript_391
MKIIPVPCLEDNYAYLIVDESTKKAAAVDPVEPEKVIKAASEVGAYVDCVLTTHHHWDHAGGNEKIRLQVPGIKVFGGSLDNVKGCTDQVENGIKLSLGEGIEILCLHTPCHTKGHISYYVTSKEGGDPAVFTGDTLFIAGCGRFFEGTAEQMYQSLIVTLGSLPKSTRVYCGHEYTVKNLQFMLTLEPENEKIKQKLEWAEKQREADQPTVPSTIGDEFEINTFMRVDLPEIQAKFSAKSPVEALREVRKIKDNWKG
