# Supplementary material for: Multiple mechanisms for enhanced plasmodesmata density in disparate subtypes of C4 grasses
Source: J Exp Bot. 2018 Jan 2;69(5):1135–45. doi: 10.1093/jxb/erx456 (PMC6018992; doi:10.1093/jxb/erx456)
Supplement: Dataset S1 [file erx456_suppl_jexbot210930-file001.zip › Data_File/5.seqs]

>Z_mays_GRMZM2G119258_P01
MADSSAPTRVMMAVNESSLKGYPHPSISCRTAFDWTLSKLVRSNPGGFHFLFVHVQVPDEDGFDDMDSIYASPEDFHQMKQRDKIRGLHLLEYFVNQCHQLGIKCEAWIRHGDPKEVICSEVKRVQPDLLVVGSRGLGPFQRVFVGTVSEFCVKHAECPVITIKRNATEAPQDPVDD*

>A_pectinata_Transcript_16305
EKGSASKRANQRGRGVAAMADSSAPTRVMMAVNESSLKGYPHPSISCRAAFDWTLSKLIRSNTGGFHLLFLHVQVPDEDGFDDMDSIYASPEDFHQMKQRDRIRGLHLLEFFVNQCHQLGIKCEAWIRHGDPKEVICSEVKRVHPDLLVVGSRGLGPFQRVFVGTVSEFCVKHAECPVITIKRKANEAPQDPVDD

>B_distachyon_Bradi3g52900.3.p
MADSSAPTRVMMAVNESSLKGYPHPSISCRAAFDWMLSKLVRSNADGFHLLFLHVQVPDEDGFDDMDSIYASPTDFQTMKQRDKIRGIHLLEHFVNQCHELGIKCEAWTKQGDPKEVICSEVKRVQPDLLVVGSRGLGPFQRVFVGTVSEFCVKHAECPVITIKRKANEAPQDPIDD*

>C_ciliaris_Transcript_26501
FDWTLSKLVRSNPGGFHFLFLHVQVPDEDGFDDMDSIYASPEDFRQMKQRDKIRGLHLIEYFVNRCHQLGIKCEAWIRHGDPKEVICSEVKRVQPDLLVVGSRGLGPFQRVFVGTVSEFCVKHAECPVITIKRNATEAPQDPVDD

>C_gayana_Transcript_25418
PKLPPLLLAEKASASKRANRRGQGVAAMADSSAPTRVMMAVNESSLKGYPHPSISCRAAFDWMLSKLIRSNTGGFHLLFLHVQVPDEDGFDDMDSIYASPEDFHQMKQRDRIRGIHLLEFFVNQCHQLGIKCEAWIRHGDPKEVICSEVKRVHPDLLVVGSRGLGPFQRVFVGTVSEFCVKHAECPVITIKRKANEAPQDPVDD

>H_vulgare_MLOC_57313.1
MADSSAPTRVMMAVNESSLKGYPHPSISCRSAFDWMLSKLVRSNTDGFHLLFLHVQVPDEDGFDDVDSIYASPTDFQSMKQRDKIRGIHLLEYFVNECHRLGIKCEAWTKQGDPKEVICHEVKRVQPDLLVVGSRGLGPFQRVFLGAVSEYCVKHAECPVITIKRKANETPQDPIDD

>L_fusca_Transcript_21470
KTNSPKLPPPLLLAEEGSASERANQRGRGVAAMADSSAPTRVMMAVNESSLNGYPHPSISCRAAFDWTLSKLIRSNTGGFQLLFLHVQVPDEDGFDDMDSIYASPEDFNQMKQRDNIRGLHLLEYFVNQCHQLGIKCEAWIRHGDPKEVICSEVKRVHPDLLVVGSRGLGPFQRVFVGTVSEFCVKHAECPVITIKRKANEAPQDPVDD

>O_sativa_LOC_Os02g47840.1
MAGSSEPTRVMVAVNESSIKGYPHPSISCRAAFDWMLSKLVRSNAAGFHLLFLHVQVPDEDGFDDMDSIYASPPDFQRMKQRDKIRGLHLLEHFVNQCHQLEIKCEAWIKQGDPKEVICSEVKRVQPDLLVVGSRGLGPFQRVFVGTVSEFCVKHADCPVITIKRKADEAPQDPVDD*

>P_antidotale_Transcript_8272
NFSSSCRGRQPERSRRACAAMADSSAPTRVMMAVNESSLKGYPHPSISCRTAFDWTLSKLVRSNPGGFHFLFLHVQVPDEDGFDDMDSIYASPEDFRQMKQRDKIRGLHLIEYFVNQCHQLGIKCEAWIRHGDPKEVICSEVKRVQPDLLVVGSRGLGPFQRVFVGTVSEFCVKHAECPVITIKRKATEAPQDPVDD

>P_bisculatum_Transcript_26317
SPKTSPLLLAEEDSPSERGVRACAAMADSSAPTRVMMAVNESSLKGYPHPSISCRTAFDWTLSKLVRSNPVGFHFLFLHVQVPDEDGFDDMDSIYASPEDFYQMKQRDKIRGLHLLEYFVNQLHQQGIKCEAWIRHGDPKEIICSEVKRVQPDLLVVGSRGLGPFQRVFVGTVSEFCVKHAECPVITIKRKATEAPQDPVDD

>P_coloratum_Transcript_68909
ISPKTSPLLLAEEGTQGSPSERGRKCAAMADSSAPTRVMMAVNESSLRGYPHPSISCRTAFDWTLSKLVRSNPGGFHFLFLHVQVPDEDGFDDMDSIYASPADFHQMKQRDKIRGLHLLEYFVNQCHQLGIKCEAWIRHGDPKEVICSEVKRVQPDLLVVGSRGLGPFQRVFVGTVSEFCVKHAECPVITIKRKATEAPQDPVDD

>P_maximum_Transcript_32488
QNISSSSCRGRQPERLRRACAAMADSSAPTRVMMAVNESSLKGYPHPSISCRTAFDWTLSKLVRSNPSGFHFLFLHVQVPDEDGFDDMDSIYASPEDFHQMKQRDKIRGLHLLEYFVNQCHQLGIKCEAWIRHGDPKEVICSEVKRVQPDLLVVGNRGLGPFQRVFVGTVSEFCVKHAECPVITIKRKATEAPQDPVDD

>P_miliaceum_Transcript_24991
SISCRTAFDWTLSKLVRSNPGGFHFLFLHVQVPDEDGFDDMDSIYASPADFDQMKQRDKIRGLHLLEYFVNQCHQLGIKCEAWIRHGDPKEVICSEVKRVQPDLLVVGSRGLGPFQRVFVGTVSEFCVKHAECPVITIKRKATEAPQDPIDD

>Paspalum_Transcript_14865
FVLCSKFPPKLLFLPRKPEAERAQGTPAAMADSSAPTRVMMAVNESSLKGYPHPSISCRTAFDWTLSKLVRSNPGGFHFLFVHVQVPDEDGFDDMDSIYASPEDFHQMKQRDKIRGLHLLEYFVNQCHQLGIKCEAWIRHGDPKEVICKEVKRVQPDLLVVGSRGLGPFQRVFVGTVSEFCVKHAECPVITIKRNATEAPQDPVDD

>S_bicolor_Sobic.004G266000.1.p
MADSSAPTRVMMAVNESSLKGYPHPSISCRTAFDWTLSKLVRSNPGGFHFLFIHVQVPDEDGFDDMDSIYASPEDFHQMKRRDKIRGLHLLEYFVNQCHQLGIKCEAWIRHGDPKEVICSEVKRVQPDLLVVGSRGLGPFQRVFVGTVSEFCVKHAECPVITIKRNATEAPQDPVDD*

>S_viridis_Sevir.1G296200.1.p
MADSSAPTRVMMAVNESSLKGYPHPSISCRTAFDWTLSKLVRSNPGGFHFLFLHVQVPDEDGFDDMDSIYASPEDFRQMKQRDKIRGLHLLEYFVNQCHQLGIKCEAWIRHGDPKEVICSEVKRVQPDLLVVGSRGLGPFQRVFVGTVSEFCVKHAECPVITIKRKATEAPQDPVDD*

>U_panicoides_Transcript_3611
VNESSLKGYPHPSISCRTAFDWTLSKLVRSNPGGFHFLFLHVQVPDEDGFDDMDSIYASPEDFHQMKQRDKIRGLHLLEYFVNQCHQLGMKCEAWIRHGDPKEVICSEVKRVQPDLLVVGSRGLGPFQRVFVGTVSEFCVKHAECPVITIKRKATEAPQDPVDD
