# Supplementary material for: Multiple mechanisms for enhanced plasmodesmata density in disparate subtypes of C4 grasses
Source: J Exp Bot. 2018 Jan 2;69(5):1135–45. doi: 10.1093/jxb/erx456 (PMC6018992; doi:10.1093/jxb/erx456)
Supplement: Dataset S1 [file erx456_suppl_jexbot210930-file001.zip › Data_File/14.seqs]

>Z_mays_GRMZM2G099528_P01
MALQWMILACVVAVEAAVAALVTLPVPRAVRGQIVALTSLFLQPLSSVIPFAAFQILDLYWKKEHRLMCTSEICTAEERIRFEKSMFKAQRNVILCVSACLLYWCIYRIVKLNKDIKALEETEKRLKEE*

>A_pectinata_Transcript_32709
ALLTLPAPRAVRNQIVGLVSLLLQPIATVIPFAAFQLLDIYWKKEHRLMCTSEVCTADERIRFEKTMFKAQRNVILCVSASLLYWCIYRIVKYNKDIKALEEAERRLREE

>B_distachyon_Bradi1g68520.1.p
MALQWMILACVVAAEAAVAALLTLPAPRAVRGQIVGLTSMFLQPFAGVLPFAGFQLLDIYWKKEHRLMCTTEVCTAEERVHFEKAIFKAQRNVILCVSVFLLYWSIYRICKINKDIKALEEIEKRIKEE*

>C_ciliaris_Transcript_6336
RAVRGQIVALTSLLLQPMASVIPFAAFQLLDIYWKKEHRLMCTSEICTAEERIRFEKSMFKAQRNVILCVSACLLYWCIYRVVKYNKDIKALEEAEKRFKEE

>C_gayana_Transcript_30549
SVRPPAGNRNQLAFILLHRPTRSSSQIGETEAAAACCFPPPLAPIAREEGSSRGGPMALQWMILACVVAAEAAVAALLTLPAPRAVRNQIVGLVSLLLQPIATVIPFAAFQLLDIYWKKEHRLMCTSEVCTADERIRFEKTMFKAQRNVILCVSSCLLYWCIYRIVKYNKDIKALEEAERRLKEE

>L_fusca_Transcript_30856
EAAVAALLTLPAPRAVRNQIVGLVSLLLQPIATVIPFAAFQLLDIYWKKEHRLMCTSEVCTADERIRFEKTMFKAQRNVILCVSACLLYWCIYRIVKYNKDIKVLEEAERRLKEE

>O_sativa_LOC_Os03g13750.1
MALQWMILACVVAAEAAVAVMLTLPAPRAVRKQIVGLTSMLLQPFAGILPFAAFQLLDIYWKNEHRLMCTSEICTADERIRFEKSIFKAQRNVILCVSACLLYWCIFRICKYNKDIKALEETEKRLKEE*

>P_antidotale_Transcript_11949
AHRTTIHIHHSLPTRANSQIGGRERERPRRPRICFLPPFAREASRVFESSGPPMALQWMILACVVAVEAAVAALVTLPAPRAVRGQIVALTSLLLQPMASVIPFAAFQLLDIYWKKEHRLMCTSEICTAEERIRFEKSMFKAQRNVILCVSACLLYWCIYRVVKYSKDIKALEETEKRLKEE

>P_bisculatum_Transcript_319
VAALVTLPAPRAVRGQIVALTSLLLQPLASVIPFAAFQLLDIYWKKEHRLMCTSEICTAEERIRFEKSMFKAQRNVILCVSACLLYWCIYRIVKYNKDIKALEETEKRLKED

>P_coloratum_Transcript_10851
SLLLQPLASVIPFAAFQLLDIYWKKEHRLMCTSEICTAEERIRFEKSMFKAQRNVILCVSACLLYWCIYRIVKYNKDIKALEETEKRLKED

>P_maximum_Transcript_31579
RVFESSRPPMALQWLILTCVVAVEAAVAALVTLPAPRAVRGQIVALTSLLLQPLASVIPFAAFQLLDIYWKQEHRLMCTSEICTAEERIRFEKSMFKAQRNVILCVAACLLYWCIYRVVKYNKDIKALEETEKRLKED

>Paspalum_Transcript_14951
MALQWMILACVVAVEASVAALVTLPAPRAVRGQIVALTSLLLQPLSSVIPFAAFQLLDIYWKKEHRLMCTSEICTAEERIHFEKSMFKAQRNVILCVSACLLYWCIYRIVKYNKDIKALEETEKRLKED

>S_bicolor_Sobic.001G441000.1.p
MALQWMILACVVAVEAAVAALVTLPVPRAVRGQIVALTSLFLQPLSTVIPFAAFQLLDIYWKKEHRLMCTAEICTAEERIRFEKSMFKAQRNVILCVSACLLYWCIYRIVKFNKDIKALEETEKRLKEE*

>S_viridis_Sevir.9G477700.1.p
MALQWMILACVVAVEAAVAALVTLPAPRAVRGQIVALTSLLLQPMASVIPFAAFQLLDIYWKKEHRLMCTSEICTAEERIRFEKSMFKAQRNVILCVSACLLYWCIYRVVKYNKDIKALEETEKRLKEE*

>T_aestivum_Traes_4AS_49955C28B.1
MGLQWMLLTCVVGAEAAVAALLTLPAPRAVRAQIVGLTSMLLQPFAAVLPFAAFQLLDIYWKNEHRLICTGEMCTSEERVRFEKSIFKSQRNVILCVSVFILYWSIYRICKFNKDIKALEEVEKRIKDE*

>U_panicoides_Transcript_15912
IPFAAFQLLDIYWKQEHRLMCTSEICTAEERIRFEKSMFKAQRNVILCVSACLLYWCIFRVVKYNKDIKALEETEKHLKDD
