# Supplementary material for: Multiple mechanisms for enhanced plasmodesmata density in disparate subtypes of C4 grasses
Source: J Exp Bot. 2018 Jan 2;69(5):1135–45. doi: 10.1093/jxb/erx456 (PMC6018992; doi:10.1093/jxb/erx456)
Supplement: Dataset S1 [file erx456_suppl_jexbot210930-file001.zip › Data_File/35.seqs]

>Z_mays_GRMZM2G372475_P02
MLHRDGGSTSSRHQRLPPFVYPSQVAATATQKLPFLPWNGNETWELGRASSRNLLSFPSQDAIQNPTRSRRSQGPLHILPPPSARFPDRAIAGARLGDLVGSRPVLPLRRRCVAVTRQSGLRIPKMASSNGEAEQQWIENIKSGGTVPCLAPENCPNGWATPPGDSFMVRGPEYLTNKVKIPGGEYLLKPLGFDWIKGPAKICEILKDSNHRVRKAIDDEVSRSNQPFVWAFNLQLPKDNFSAIFYFVSLEAIPEGSLMDQFLKGDDAFRNSRLKLIANIVKGPWIVRTAVGEQAICILGRALSCKYVQGSNFIEVDVDIGSSIVANAIVHLAFGYITTLTVDLAFLIESQTEPELPERLIGAVRFSELNPGSAGLFERRSEEHQESTQSRPVGFWQGFSQLLNNQGNTREPSPNLQNTNGTLRKEEANEDAKW*

>A_pectinata_Transcript_1672
LRLRKPSFVPRRSTHKKTRKTLDDGNNLTKNPHAISASSDPCLPFPRRSPGSLVEELLAVVASPQLDENKCSGSIPKMTCSDGEAEQQWIEAVKSGGAVPCLAPENCPNGWATPPGDSFMVRGPEYLTNKVKIPGGDYLLKPLGFDWIRGPTKICEILNDKDHRVRKAIDEEVSHGNQPFVWAFNLQLPKDNYSAIFYFVSLEPIPEGSLMDQFLKGDDVFRKSRLKLIANIVKGPWIVRTAVGEQAICILGRALSCKYIQGSNFIEIDVDIGSSIVANAIVHLAFGYVTTLTVDLAFLIESQLESELPERLLGAVRFSELNPGSAGLYKKSSEEHQESSQVPPTRFWHGFSQLLHNPGSPREPSFSSQYSNGNLQTEDVEENK

>B_distachyon_Bradi3g17060.3.p
MGKLIRLEKITTLFGLRARCGLVLADGAVDLCLDSLGHLILLCHWLIGFALSSISVVEELIEKKMTSSDDEAEHQWIENVKSGGAVLCQPPENCPNGWGTPAGDKFMVRGPDYFITKAKIPGGEYLLKPLGFDWIRGPTKICEVLKNKNHRVRKAIDEEVSHGNQPFVWAFNLQLPSKENYSAVFYFVSPKPAPEGSLMDQFLKGDDAFRKSRLKLIANVVKGPWIVRTAVGEQAICILGRALSCKYVQGSNFIEVDVDIGSSIVANAIVHLAFGYVTTLTVDLAFLIESQAESELPERLLGAVRFSELSPGSAGVYEVPSEEQQESAPFLPTRLWQGFSQLLQNPGNSRETPPSSQNTNGNLHEEGADENTNRYP*

>C_ciliaris_Transcript_27018
SRSRILSGRATSPAGRQRIPKMGSSNGETEHQWIENIKSGGAVPCLEPESCPNGWATPPGDSFMVRGPEYLTNKVKIPGGEYLLKPLGFDWIKGPAKICEILNDKNHRVRKAIDEEVSHGKQPFVWAFNLQLPKDNYSAIFYFVSLEPVPEGSLMDQFLKGDDAFRKSRLKLIANIVKGPWIVRTAVGEQAICILGRALSCKYVHGSNFVEVDVDVGSSIVANAIVHLAFGYITTLTVDLAFLIESQAESELPERLLGAIRFSELTPGSAGHYERQSEEHQESTQSPSVGFWQGFWSNNQGNPRESSPSLQNSNGNLHKEEANENAK

>C_gayana_Transcript_7873
MTCSDGEAEHKWIENVKSGGAVPCLAPENCPNGWATPPGDSFMVRGPEYLTNKVKIPGGEYLLKPLGFDWIRGPTKICEILNDKNHRVRKAIDEEVSHGNQPFVWAFNLQLPKDNYSAIFYFVSLEPIPEGSLMDQFLKGDDAFRKSRLKLIANVVKGPWIVRTAVGEQAICILGRALSCKYIQGSNFIEIDVDVGSSIVANAIVHLAFGYITTLTVDLAFLIESQTESELPERLLGAGRFSELNPGSAGLYTMPSEEHQESSQIPPTGFWHGFSQLLHNPDSPREPSSSSQNSNGNLQTEDVKENK

>H_vulgare_MLOC_15546.1
MACSDGEAKHQWIQNVQSGGAVPCLPPENCPNGWATPPGDTFMVRGPEYFATKAKIPGGEYLLKPLGVDWIKGSVKICEVLKNRNHRVRKAIDEEVLHGSKPFVWAFNLQLPSKENYSAIFYFVSLEPVPEGSLMDQFLKGDDALRKSRLKLIANIVKGPWIVRKAVGEQAICILGRALSCKYVQGSNFIEVDVDIGSSIVANAIVHLAFGYVATLTVDLAFVIESQAESELPERLLGAVRFSELSPGSAGVYEVPSEEQQEVAPILPSRLWRSFSQLLQNPGSSMEPSPSSENTNGNFHKEDAGNNDN

>L_fusca_Transcript_20032
MTCSDGEAEQQWIENVKSGGAVPCLAPENCPNGWATPSGDSFMVRGPEYLTNKVKIPGGDYLLKPLGFDWIRGPTKICEILNDKNHRVRKAIDEEVSHGNQPFVWAFNLQLPKDNYSAIFYFVSLEPIPEGSLMDQFLKGDDAFRKSRLKLIANIVKGPWIVRTAVGEQAICILGRALSCKYIQGSNFIEIDVDIGSSIVANAIVHLAFGYVTTLTVDLAFLIESQTESELPERLLGAVRFSELNPGSAGLYKKPSEEHEESSQVPPTRFWHGFSQLLHNPGSPREPSSSSHSQNSNGNLQTEDMKEDN

>O_sativa_LOC_Os08g05640.2
MDCSNGEVQHQWMEDVKSGGAVPFLDPDNCPNGWATPPGDTFMVRGPDYLATKVKIPGGEYLLKPLGFDWMKSPAKICEILNNKSHRVRKAIDGEVLRGNQPFVWAFNLQLPSKDNYSAIFYFVSLEPVPEGSLMDQFLKGDEAFRKSRLKLIANIVRGPWIVRTAVGEQAICILGRALTCKYTQGSNFIEIDVDVGSSIVANAIVHLAFGYVQTLTVDLAFLIEGQTESELPERLLGAVRFSELNPGSAGVYEVPSEEQQESAPFLPARLWQGFSNMLHNPGNSREPSSTSQSTNGSLHKEDADENTRESLHKEDVDDNTAGSLLKEDGYESATGSFDKEDTEEDSNGSLHNGDADENTKW*

>P_antidotale_Transcript_43946
HQSCLSVCLSLAATATQSFPWFSPSLAFVPEDATNPSSQLQTQESKPRQILAPLSETPIVPLDSASCQPIAALRLERISSGRATSPAVPPRIPKMASSNGETEHQWIENVKSGGAIPCLAPESCPNGWATPPGDSFMVRGPEYLANKVKIPGGESLLKPLGFDWIKGPAKICEILKDKNHRVRKAIDEQVSHGKQPFVWAFNLQLPKDNYSAIFYFVSLEPVPEGSLMDQFLKGDDAFRKSRLKLIANIVKGPWIVRTAVGEQAICILGRALSCKYVQGSNFIEVDVDIGSSIVANAIVHLAFGYITTLTVDLAFLIESQTEAELPERLLGAIRFSELNPGSAGQYERQSEEHQESIQSRPVGFWQGFWSNNQGNPREPSPSLQNTNGNLHKEEENENAK

>P_bisculatum_Transcript_41833
FIEVDVDIGSSIVANAIVHLAFGYITTLTVDLAFLIESQTESELPERLLGAARFSELNPGSAGQYERQSEEPQESTQSRPVGFWQGFWLTNQGKPREPSPSLQNTNGNLHKEENENAK

>P_coloratum_Transcript_27729
ALPPSLSLPGPHETFPTTPQIQAANSQRNPESRPHQILASLCEETSHWVPRRSESTRRSAAAAGGSRQRRRVPLRRRVVVRIPKMASSNDEAEHQWIENLKFGGAVPCLAPDSCPNGWGSPPGDSFIVRGPEYLTDKVKIPGGEYLLKPLGFDWIKGPAKICEILKDKNHRVRKAIDEEVSHGKQPFVWAFNLQLPKDNYSAIFYFVSLEPVPEGSLMDQFLKGDDAFRNSRLKLIANIVKGPWIVRTAVGEQAICILGRALSCKYVQGSNFIEVDVDIGSSIVANAIVHLAFGYITTLTVDLAFLIESQAESELPERLLGAVRFSELSPGSAGQYERQSEEHQESTQSRPVGFWQGFWSNNQGNPREPSPSLQNTNGNLHKEAANENAK

>P_maximum_Transcript_22275
CLAPESCPNGWAMPPGDSFMVRGPEYLTNKVKIPGGEYLLKPLGFDWIKGPAKICEILQDKNHRVRKTIDEEVSHGKQPFVWAFNLQLPKDNYSAIFYFVSLEPVPEGSLMDQFLKGDDAFRKSRLKLIANIVKGPWIVRTAVGEQAICILGRALSCKYVQGSNFIEVDVDIGSSIVANAI

>P_miliaceum_Transcript_10019
IENLKFGGAVPCLAPESCPNGWGTPPGDSFMVRGPEYLTNKVKIPGGEYLLKPLGFDWIKGPAKICEILKDKNHRVRKAIDEEVSHGKQPFVWAFNLQLPKDNYSAIFYFVSLEPVHEGSLMDQFLKGDDAFRNSRLKLIANIVKGPWIVRTAVGEQAICILGRALSCKYVQGSNFIEVDVDIGSSIVANAIVHLAFGYITTLTVDLAFLIESQ

>S_bicolor_Sobic.007G041400.1.p
MLDRDAGVAVVTSSAPACIAVAATATQGQSSPSPSFLPSPAGNQTSDAIHNPEASSDRVIAALRLGDLVRSYCHFIPRRVVVSRQDSGSPKMSSSNGEAEQQWIESVKLGGAVPCLTPENCPNGWATPSGDSFMVRGPEYLTNKVKIPGGEYLLKPLGFDWIKGPAKICEILKDNNHRVRKAIDEEVSRGNQPFVWAFNLQLPKDNYSAIFYFVSLEAIPEGSLMDQFLKGDDAFRNSRLKLIANIVKGPWIVRTAVGEQAICILGRALSCKYTQGSNFIEVDVDIGSSIVANAIVHLAFGYITTLTVDLAFLIESQNESELPERLLGAVRFSELNPGSAGLFEKRSEEHQESTQSRPVGFWQGFSQLLNNQGNPREPSPTLQNTNGSLHKEEANENSK*

>S_viridis_Sevir.6G058300.1.p
MDQDGVPGERATAAAGKGKGYGYAKLSFLSFPCFPGPHETFSKTPQIQAPNSQRNPESRPHQIPASLSEAPIGFRFQTRVNSSRRCCSRISSRRATSPVGRQYPKMASSNGETEHQWIENIKSGGAVPCLAPESCPNGWATPPGDSFMVRGPEYLTNKVKIPGGESLLKPLGFDWIKGPAKICEILKDKNHRVRKAIDEEVSHGKQHFVWAFNLQLPKDNYSAIFYFVSLEPVPEGSLMDQFLKGDDAFRKSRLKLIANIVKGPWIVRTAVGEQAICILGRALTCKYVQGSNFIEVDVDIGSSIVANAIVHLAFGYITTLTVDLAFLIESQTESELPERLLGAVRFSELNPGSAGHYERQSEEHQESTQSRSVGFWQGFWSNNQGNPTEPSPSLQNTNGNLHKEEANENAK*

>U_panicoides_Transcript_24003
ERLLGAVRFSELNPGSAGHYERKSEEHQESTQSQPVGFWQGFWSNNQGNPREPSPSLQNTNGNLHKEEENENSK
