# Supplementary material for: Multiple mechanisms for enhanced plasmodesmata density in disparate subtypes of C4 grasses
Source: J Exp Bot. 2018 Jan 2;69(5):1135–45. doi: 10.1093/jxb/erx456 (PMC6018992; doi:10.1093/jxb/erx456)
Supplement: Dataset S1 [file erx456_suppl_jexbot210930-file001.zip › Data_File/19.seqs]

>Z_mays_GRMZM2G164835_P01
MPPRPSLHSLLLMAASAAAASGDSGPLLAARRRLAATAAAGGHRIRLLHSFSPGRVPRRPEVVCCVRSAPDSRRSAPAPPCSRNVLSAKNYSTASEERLGKIIQKLKNEGINPKQWRLGNFQRMLCPQCNGGSSEELSLSVYIRKDGINATWNCFRSKCGWRGFVQADGVTNISQGKSGIESETDQEVEAKKAANKVYRKISDEDLNLEPLCDELVEYFATRMISAETLRRNKVMQRNWNNKISIAFTYRRDGALVGCKYRAVDKTFSQEANTEKIFYGLDDIKRAHDVIIVEGEIDKLSMDEAGYRNCVSVPDGAPPKVSSKIPDQEQDKKYSYLWNCKDYLDSASRIILATDNDRPGQALAEELARRLGKERCWRVNWPKKNDTDTCKDANEVLMFLGPQALRKVIEDAELYPIRGLFSFEQFFPEIDNYFLGIHGDELGIHTGWKSMDDLYKVVPGELTVVTGVPNSGKSEWIDALLCNINKQSGWKFVLCSMENKVKEHARKLLEKHIQKPFFNARYGGSAQRMTPDEFEAGKQWLNKTFHLIRCEDDSLPSINWVLDLAKAAVLRHGVRGLVIDPYNELDHQRPSNQTETEYVSQILTKIKRFAQHHSCHVWFVAHPRQLQNWNGGPPNIYDISGSAHFINKCDNGIVIHRNRDPNAGPLDTVQVCVRKVRNKVVGQIGDAFLTYDRVTGEFKDAGKATTAPSAKAAKQSRKEAYKMPFQHAAEDGENSGL*

>A_pectinata_Transcript_46735
RPAGPVGVPSRKVHTLNNYKASEKRLAHVVQKLKNEGINPKQWRLDTFQKLLCPKCKGGSTEELSLSVYVRRDGLNATWSCFRSTCGWRGFIKPDGVSELSQGKGNIRNESDQEVEPSQAMNKVYRKPTEEELKLEPLCDELVTYFSERMISVETLRRNKVMQRNWNNKIAIAFTYRRDGILIGCKYREVSKKFSQEANTEKILYGLDDIKRVHDVIIVEGEIDKLSMEEAGFHNCVSVPDGAPPRVSNKLPDKEQDKKYQYLWNCKEYLDSASRIILATDADAPGQALAEELARRLGKERCWRVVWPKKNETDICKDANEVLMFLGPQALRKIIEDAELYPIRGLFSFRDFFPEIDNYYLGIRGDELGIRTGWQSMDDIYKVVPGELTVVTGVPNSGKSEWIDALMCNINDQCGWKFVLCSMENKVREHARKLLEKHIKKPFFDARYGGSVERMTPDEFEVGKQWLNETFHLIRCEDDSLPSINWVLDLAKAAVLRYGVRGLVIDPYNELDHQRPSSQTETEYVSQILTKIKRFAQHHSCHVWFVAHPRQLHNWTGGPPNMYDISGSAHFINKCDNGIVIHRNRDPNSG

>B_distachyon_Bradi1g32410.2.p
MKKEGINSERWKLDIYDKLLCPVCNGGSTEERSLSVFIRQDGLSASWKCFRATCGWKGSAKPDGVSEVSQAKYVRGKENNQVVKANQAVKVYRKLHEEDLPLEPLCDELVTYFSERMISAGTLQRNNVMQRKWNKKIVIAFTYKRGKVLVGCKYREVNKKFSQEPNTEKILYGLDDIKQARDVIIVEGEIDKLSMEEAGYRNCVSVPDGAPSQVSNKLPDKDEDKKYQYLWNCKEYLDKASRIILATDADPPGQALAEELARRLGKERCWRVIWPKKNETDICKDANEVLMFLGTQALKKVIEGAELYPIRGLFNFKDFFPDIDNYYLGIRGDELGIPTGWKCMDELYKVVPGELTIVTGVPNSGKSEWIDALLCNINDQCGWKFVLCSMENKVRDHARKLLEKHIKKPFFGARYGGSVERMSPDEFEEGKQWLNETFHLIRCDDDCLPSIDWVLNLAKAAVLRHGVRGLVIDPYNELDHQRPSNQTETEYVSQILTKIKRFAQHHSCHVWFVAHPKQLQNWNGAPPNMYDISGSAHFINKCDNGIVIHRNRDPDAGPIDVVQVSMKKVRNKVIGTIGDAFLTYDRVTGEYKDADKEIVAKVVKQQSKKTAIRR*

>C_ciliaris_Transcript_7956
YKAASEERLGQLVQKLKSEGINPKQWRLGNFQRMMCPKCNGGSSEELSLSVYIRMDGTNATWTCFRSTCGWRGFIQPDGVSKVSQAISDIESETDQGVKANKAMEKVYRKISEEDLNLKPLCDELVAYFSERGISAETLRRNKVMQREWKNKISIAFTYRRDGVVVGCKYRQVDKKFSQEANTERIFYGLDDITRAQDIIIVEGEIDKLSMDEVGYRNCVSVPDGAPPKVSSKIPDKEQDKKFQYLWNCKDYLDSASRIILATDADPPGQALAEELARRLGKERCWRVKWPKKNKTETCKDANEVLMYLGPQALRKVIEDAELYPIRGLFAFKDFFPEIDNYYLGIHGDELGIRTGWKSMDDLYKVVPGELTVVTGVPNSGKSEWIDALLCNINKESGWKFVLCSMENKVREHARKLLEKRIKKPFFDARYGGSAERMTPDEFEAGKQWLNETFHLIRCEDDSLPSINWVLDLAKAAVLRHGVRGLVIDPYNELDHQRPSNQTETEYVSQILTKIKRFAQHHSCHVWFVAHPRQLHNWNGGPPNMYDISGSAHFINKCDNGIVIHRNRDKNAGPLDVVQVCVRKVRNKVIGQIGDAFLTYDRVTGQFMDAGKATVAAATAATAQTAMRKNSYGKSTKGNVSYEMPGPHGVEDDEVSGLDSLL

>C_gayana_Transcript_16736
HRIRLLHSFSGTRLPRRAELTCCVRSAPDARPAGPVDVRSRKVHSVNNYKASETRLAQIIQKLKNEGINPKQLRLDTFQKLMCPKCKGGSTEELSLSLYVRRDGWNATWSCFRSTCGWRGFIKQDGVSELSQGKGNIGDESDKEAEASQAVTKVYRKPTEEELKLEPLCDELVAYFSERMISVETLQRNKVMQRNWNNKIAIAFTYRRDGILVGCKYREVSKKFSQEANTEKILYGLDDIKRAQDVIIVEGEIDKLSMEEAGFRNCVSVPDGAPPRVSNKLPDKEQDKKYQYLWNCKEYLDSASRIILATDADAPGQALAEELARRLGKERCWRVVWPKKNETDICKDANEVLMFLGPQALRKAIGDAELYPIRGLFSFRDFFPEIDNYYLGIHGDELGICTGWQSMDDIYKVVPGELTVVTGVPNSGKSEWIDALMCNINDHCGWKFVLCSMENKVREHARKLLEKRIKKPFFDARYGESVERMTHDEFEMGKDWLNETFHLIRCEDDSLPSINWVLDLAKAAVLRYGVRGLVIDPYNELDHQRPSNQNETEYVSQILTKIKRFAQHHSCHVWFVAHPRQLHNWNGGPPNMYDISGSAHFINKCDNGIVIHRNRDPNAGPMDVVQVCVRKVRNKVIGQIGDAFLSYNRVTGEFKDADKDVIAAVMAARSKKYP

>L_fusca_Transcript_4646
NYKASEKRLAQLVQKLKNEGINPKQWRLDTFQKLMCPKCKGGSTEELSLSVYVRRDGLNATWTCFRSTCGWRGFIKPDGVSELSQEKGNIGDESDQEVEPSQAANKVYRKPTEEELKLEPLCDELVTYFSERMISAETLRRNKVMQRNWNNKIAIAFTYRRDGILIGCKYREVSKKFSQEVKTEKILYGLDDIKRAHDVIIVEGEIDKLSMEEAGFRNCVSVPDGAPPRVSNKLLDKEQDKKYQYLWNCKEYLDSASRIILATDADAPGQALAEELARRLGKERCWRVIWPKKNETDICKDANEVLMFLGPQALKKVIEDAELYPIRGLFSFRDFFPEIDNYYLGIRGDELGIRTGWESMDDIYKVVPGELTVVTGVPNSGKSEWIDALMCNINDQCGWKFVLCSMENKVREHARKLLEKHVKKPFFDARYCESVERMTPDEFEVGKEWLNETFHLIRCEDDSLPSINWVLDLAKAAVLRYGVRGLVIDPYNELDHQRPSSQTETEYVSQILTKIKRFAQHHSCHVWFVAHPRQLHNWTGGPPNMYDISGSAHFINKCDNGIVIHRNRDPNAGPVDVVQVCVRKVRNKVIGQIGDAFLSYNRVTGEFKDADKDIVAAVTASQSKKHSQ

>O_sativa_LOC_Os06g45980.1
MPPRPSLQSLLLMAASAAAGGDSGLLLAARRRLPAAALAAGGHRIRLLHAFSAASRRGRHEVACCVRTEPAPRPASPVAVRSRSVHSTENYKKGCEQRLGQLIERLKKEGISPKQWRLGTYQRMMCPKCNGGSTEEPSLSVMIRMDGKNAAWQCFRANCGWKGFVEPDGVLKLSQAKNNTECETDQDGEANLAVNKVYRKICEEDLHLEPLCDELVTYFSERMISPETLRRNSVMQRNWSNKIVIAFTYRRDGVLVGCKYREVSKKFSQEANTEKILYGLDDIKRARDIIIVEGEIDKLSMEEAGYRNCVSVPDGAPPKVSSKLPDKDQDKKYQYLWNCKEYLDPASRIILATDADPPGQALAEELARRLGKERCWRVNWPKKNENEICKDANEVLMFLGPQALRKVIEDAELYPIRGLFSFKDFFPEIDNYYLGIRGDELGVPTGWKSMDELYKVVPGELTVVTGVPNSGKSEWIDALLCNINDQVGWKFVLCSMENKVREHARKLLEKRIKKPFFDARYGGSAERMSLDEFEEGKQWLNETFHLIRCEDDCLPSVNWVLELAKAAVLRYGVRGLVIDPYNELDHQRPSNQTETEYVSQMLTKIKRFAQHHSCHVWFVAHPRQLHNWNGGPPNMYDISGSAHFINKCDNGIVIHRNRDPNSGPLDVVQVCVRKVRNKVIGQIGDAFLSYERVSGEFRDADKDTAKKAAVAAANVAKAPQRKG*

>P_antidotale_Transcript_21746
MKKVYRKISEEDLNLEPLCDELVAYFSERRISAETLRRNKVMQRKWDNKISIAFTYRRDGVLVGCKYRKVDKKFSQEANTEKIFYGLDDIKCAQDIIIVEGEIDKLSMDEAGYRNCVSVPDGAPPKVSSKIPDKEQDKKYQYLWNCKDYLDSASRIILATDADPPGQALAEELARRLGKERCWRVKWPKKNEADTCKDANEVLFFLGPQALRKVIEDAELYPIRGLFAFKDFFPEIDNYYLGIHGHELGICTGWKSMDDLYKVVPGELTVVTGVPNSGKSEWIDALLCNLNKETGWKFVLCSMENKVREHARKLLEKRIEKPFFDARYGGSAERMTPDELEAGKQWLNETFHLIRCEDDSLPSINWVLDLAKAAVLRHGVRGLVIDPYNELDHQRPSNQTETEYVSQILTKIKRFAQHHSCHVWFVAHPRQLHNWNGGPPNMYDISGSAHFINKCDNGIVIHRNRDKNAGPLDVVQVCVRKVRNKVIGQIGDAFLTYDRVTGQFKDAGKATIAAATAATTKTTTRKNSYGNSTKGNVAYEMPVPHVAEDEEVSGLDSLL

>P_bisculatum_Transcript_27482
VACCVRSAPDARHAGPVTVRSRNVHSTNNQKAVSEERVGQLVHKLKNEGINPKQWRLGHFQRMMCPKCNGGSDEELSLSVYIRIDGLNASWTCFRSTCGWRGFIQPDGVPKVSQAKGDIESETDQEVESNKAAKKVYRKISEEDLNLEPLQDELVTYFSERRISAETLRRNKVMQRSWKNKISIAFIYRRDGVVVGCKYREVDKKFSQEANTEKIFYGLDDIKRAQDIIIVEGEIDKLSMDEAGYRNCVSVPDGAPPKVSSKLPDKEQDKKYQYLWNCKDYLDSASRIILATDADLPGQALAEELARRLGKERCWRVKWPKKNETDTCKDANEVLMFLGPQALRKVIEDAELYPIRGLFAFKDFFPEIDNYYLGIHGDELGIRTGWNSMDDLYKVVPGELTVVTGVPNSGKSEWIDALLCNINRECGWKFVLCSMENKVREHARKLLEKRIE

>P_coloratum_Transcript_6728
MDGVNASWNCFRSKCGWRGFIQPDGVPKVSQAKTRIESETDQEVEPNKAANKVYRKISEEDLNLEPLCDELVAYFSERGISSDTLRRNKVMQRKWKNKISIAFTYRRDGVVVGCKYREVDKKFSQEANTERIFYGLDDIKRAQDIIIVEGEIDKLSMDEAGYRNCVSVPDGAPPKVSSKIPEKDQDKKYQYLWNCKDYLDSASRIILATDADPPGQALAEELARRLGKERCWRVKWPKKNERDTCKDANEVLMYLGPQALRKVIEDAELYPIRGLFAFKDFFPEIDNYYLGIHGDELGIRTGWKSMDDLYKVVPGELTVVTGVPNSGKSEWIDALLCNINKECGWKFVLCSMENKVREHARKLLEKRIMKPFFDARYGGSAQRMTPEEFEAGKQWLNETFHLIRCEDDSLPSINWVLDLAKAAVLRHGVRGLVIDPYNELDHQRPSNQTETEYVSQILTKIKRFAQHHSCHVWFVAHPRQLHNWNGGPPNMYDISGSAHFINKCDNGIVIHRNRDKDAGPLDVVQVCVRKVRNKVIGQIGDAFLTYNRVTGEYKDASKATIAAATAATVRKQKNSYVKSTKDNVAYETPFLHVEAADSVDDQDCLF

>P_maximum_Transcript_31468
VTVRSRNVHSENNYKAASEERLGQLIQKLRNEGINPKQWRLGNFQRMMCPKCKGGSSEELSLSVYIRMDGTNATWNCFRSTCGWRGFVQPDGVPKVSQAKSDIESEKGQEVEANNAATKVYRKISEEDINLEPLCDELVAYFSERMISAETLRRNKVMQRQWKNKISIAFTYRRDGALVGCKYREVDKKFSQEANTEKIFYGLDDIKRAQDIIIVEGEIDKLSMDEAGFRNCVSVPDGAPPKVSNKIPDKEQDKKYQYLWNCKDYLDSASRIILATDADLPGQALAEELARRLGKERCWRVKWPKMNETDTCKDANEVLMFLGPQALRKVIEDAELYPIRGLFAFKDFFPEIDNYYLGIHGDELGIRTGWKSMDDLYKVVPGELTVVTGVPNSGKSEWIDALLCNINRECGWKFVLCSMENKVREHARKLLEKRIEKPFFDARYGGSAERMTPDEFEAGKQWLNDTFHLIRCEDDSLPSINWVLDLAKAAVLRHGVRGLVIDPYNELDHQRPSNQTETEYVSQILTKIKRFAQHHSCHVWFVAHPRQLHNWNGGPPNMYDISGSAHFINKCDNGIVIHRNRDKNAGPLDVVQVCVRKVRNKVIGQIGDAFLTYDRVTGQFKDAGKATIAAATAATEVQKRRNSYGKSNLAHEMPYPHMAEDHSVSGQEDSLF

>P_miliaceum_Transcript_25806
VSSRNVHSANNYKAASEGRLGQLVQKLKNEGINPKQWKLGNFQRMMCPKCNGGSNEELSLSVYIRMDGMNASWNCFRSKCGWRGFIQPDGVPKLSQAKTGIKSETDQEVEPNKAANKVYRKISEEDLNLEPLCDELVTYFSERRISAETLRRNKVMQRKWKNKISIAFTYRRDGVVVGCKYREVDKNFSQEANTEKIFYGLDDIKRTQDIIIVEGEIDKLSMDEAGYRNCVSVPDGAPPKVSSKIPDRDQDKKYQYLWNCKDYLDSASRIILATDADPPGQALAEELARRLGKERCWRVKWPKRNETDTCKDANEVLMFLGPQALRKVIEDAELYPIRGLFAFKDFFPEIDNYYLGIHGDELGIRTGWKSMDDLYKVVPGELTVVTGVPNSGKSEWIDALLCNINKECGWKFVLCSMENKVREHARKLLEKRIEKPFFDARYGASAERMTLDEFEAGKQWLNETFHLIRCEDDSLPSINWVLDLAKAAVLRHGVRGLVIDPYNELDHQRPSNQTETEYVSQILTKIKRFAQHHSCHVWFVAHPRQLHNWNGGPPNMYDISGSAHFINKCDNGIVIHRNRDKNAGPLDVVQVCVRKVRNKVIGQIGDAFLTYDRATGQFKDAGKATIAAATVQKPKNSYVKSTKDNVAYEMPFPHVEAADSVDDQDCLF

>S_bicolor_Sobic.010G224700.1.p
MPPRPSLHSLLLMAASASSSAAAAGGDSGLLLAARRRLAATAAAGGHRIRLLHSFSPGRVPRRPEVACCVRGAPDARRSAPAPTPLRSRNVHSANNYAAASEERLGQLIQKLKNEGINPKQWRLGNFQRMLCPQCNGGSSEELSLSVYIRKDGMNATWNCFRSKCGWRGFIQADGVTNISQGKTDIESETDQEVESKKTANKVYRKVIEEDLNLEPLCDELVEYFSTRMISAETLRRNKVMQRNWNNKISIAFTYRRDGVLVGCKYRAVDKTFSQEPNTEKIFYGLDDIKRAHDVIIVEGEIDKLSMDEAGYRNCVSVPDGAPPKVSSKIPDKEQDKKYNYLWNCKDYLDSASRIILATDDDGPGQALAEELARRLGKERCWRVKWPKKNDTDTCKDANEVLMFLGPQALRKVIEDAELYPIRGLFSFKDFFPEIDNYFLGIHGDELGIHTGWKSLDDLYKYHLNRLTWLVVPGELTVVTGVPNSGKSEWIDALLCNINTQCGWKFVLCSMENKVKEHARKLLEKRIGKPFFDARYGGDAQRMTPDDFEAGKEWLNETFHLIRCEDDSLPSINWVLDLAKAAVLRHGVRGLVIDPYNELDHQRPSNQTETEYVSQILTKVKRFAQHHSCHVWFVAHPRQLHNWNGGPPNMYDISGSAHFINKCDNGIVIHRNRDQNAGPLDVVQVCVRKVRNKVIGQIGDAFLTYDRVTGQYKDAGKSTIAAVTAVQNRQNSYAKSKKDNVAYEMPFPHPVEDDSVSAEDDGNSFGLNSA*

>S_viridis_Sevir.4G278200.1.p
MPPRLSLHSLLLMAASASSSAAAAGGDSGLLLAARRRLPVAAAAAAAGGHRIRLLHSFAGGRVTRRLEVACCVRSAPGARPAGPVTVRSRNVHSENNYKAASEERLGQLVQKLKSEGINPKQWRLGNFQRMMCPKCNGGSNEELSLSVYIRMDGTNATWTCFRSTCGWRGFIQPDGVPKVSQAKGDIESETDQEVEANKAAKKVYRKISEEDLNLEPLCDELVTYFSERRISAETLRRNKVMQRKWKNKISIAFTYRRDGVVVGCKYREVDKKFSQEANTEKIFYGLDDIKRAQDIIIVEGEIDKLSMDEAGYRNCVSVPDGAPPKVSSKIPDKEQDKKYQYLWNCKDYLDSTSRIILATDADPPGQALAEELARRLGKERCWRVKWPKKNETDTCKDANEVLMFLGPQALRKVIEDAELYPIRGLFAFKDFFPEIDNYYLGTHGDELGIHTGWKSMDDLYKVVPGELTVVTGVPNSGKSEWIDALLCNINKESGWKFVLCSMENKVREHARKLLEKRIKKPFFDARYGGSAERMTPDEFEAGKQWLNETFHLIRCEDDSLPSINWVLDLAKAAVLRHGVRGLVIDPYNELDHQRPSNQTETEYVSQILTKIKRFAQHHSCHVWFVAHPRQLHNWNGGPPNMYDISGSAHFINKCDNGIVIHRNRDKNAGPLDVVQVCVRKVRNKVIGQIGDAFLTYDRVTGQFRDAGKATIAAATAATAQTATRKNSYGKSTKDNVAYEMPVPHVAEDDSVSGLDSLF*

>T_aestivum_Traes_7AL_582A90C1B.2
MCCHFGITVRSMEERRACEERLGQVVEKMKKEGIDMSQWRLGTFQRTICPQCEGGSTEERSLSVFIREDGTHGNWTCFRANCGWKGYTQPDGVSKAYQAKKDPGNENESDQEVKANQPVKVIRKLREEDLRLEPLCDELVTYFSERMISAKTLRRNNVSQRKRNNKIVIAFTYRRDKVLVGCKYREVSKKFSQEANTEKILYGLDDIKQARDIIIVEGEIDKLSMEEAGYRNCVSVPDGAPAQVSNKLPDKDHDKKYSYLWNCKEYLDPASRIILATDADPPGQALAEELARRLGKERCWRVKWPKKNETEFCKDANEVLMFLGPQALKEVIEGAELYPIRGLFNFKDFFPEIDSYYLGIHGDELGIPTGWKCMDGLYKVVPGELTIVTGVPNSGKSEWIDALLCNINNQVGWKFVLCSMENKVRDHARKLLEKHIKKPFFDARYGGSVERMNQDEFEEGKEWLNESFHLIRCEDDCLPSIDWVLNLAKAAVLRHGVRGLVIDPYNELDHQRPPNQTETEYVSQILTKIKRFAQHHSCHVWFVAHPRQLHNWTGAPPNMYDISGSAHFINKCDNGIVIHRNRDPDAGPVDVVQVCMKKVRNKVIGQIGDAFLTYDRVTGEYKEADEAIVAKVVKQQIRQKSTTSYQR*

>U_panicoides_Transcript_3583
CFRSTCGWRGFIQPDGVPKVSQANTDIGSEMNQAVESNKAANKVYRKISEEGLNLEPLCDELVAYFSERMISVETLLRNKVMQRKWRNKISIAFTYRRDGVVVGCKYREVDKKFSQEANTEKIFYGLDDIKRAQDIIIVEGEIDKLSMDEAGFHNCISVPDGAPPKVSGKIPDKEQDKKYQYLWNCKDYLESASRIILATDADGPGQALAEELARRLGKERCWRVKWPKKNETDTCKDANEVLMFLGPQALRKVIEDAELYPIRGLFAFKDFFPEIDNYYLGIHGDELGIRTGWKSMDDLYKVVPGELTVVTGVPNSGKSEWIDALLCNINQECGWKFVLCSMENKVREHARKLLEKRIKKPFFDARYGGSAERMTPDEFEAGKQWLNDTFHLIRFEDDSLPSINWVLDLAKAAVLRHGVRGLVIDPYNELDHQRPSNQTETEYVSQILTKIKRFAQHHSCHVWFVAHPRQLQNWNGGPPNMYDISGSAHFINKCDNGIVIHRNRDKNAGPLDVVQVCMRKVRNKVIGQIGDAFLTYDRVTGQFKDAGKATIAAATAATEGTAQKRKNSYGK
