# Supplementary material for: Multiple mechanisms for enhanced plasmodesmata density in disparate subtypes of C4 grasses
Source: J Exp Bot. 2018 Jan 2;69(5):1135–45. doi: 10.1093/jxb/erx456 (PMC6018992; doi:10.1093/jxb/erx456)
Supplement: Dataset S1 [file erx456_suppl_jexbot210930-file001.zip › Data_File/47.seqs]

>Z_mays_GRMZM2G103843_P01
MVASSIGIKGSTTNVSMDVRRYNSMPFHYTGEEEEIGTSRAKKIGLGKCGGGPISFDLRRRRHRGERCAMRRLGRKTTGYANRIRKRINGIRLFWGQIHYKTNNMGKNMAKSTVSLLNRSANFASRTSQDAVDGLSDESDGETSTKKKRTPRRGRKKATVETSRDVGEEIEVITEQTAAEETKEVKRRGRKKAATSASSEEEKDKAKEPKKRGRRKVKTVEEPIDNAGEHLSKDLMLYNEREDQTRLQNSASVLESKIASVLHEDIGEVDDLIPLVCCFGPAKYSFIPSGRPANRLIDHEIHDRMKDMFWSPDKFVRAPGGSSSNVALALAAIGGRVAFMGKLGDDDYGQSLLYHLNINGVQTRAVYMDPSAPTAVSLMKVRTEGSLKTNCVKPCAEDCFLPSDINPAVLKEAKMFYYNSSALLEPTTESSLLKAIDVSKKFGGTIFFDLNLPLPLWSSSKETKSLIKEAWEAANIIEVTKQELEFLCSIKPSEKFDTNDNDKSKFTHYSSEVIMKLWHSNLKVLFVTNGTSKIHYYTETHNGWVRGTEDAPITPFTGDMSQSGDAIVAALMRMLVINPHLITDKVYLHKAVKHAIKCGVIDQWVLARERGFLPKERADPTSEQYEVKSITEREYRTLPDAMQSENTSTSELAYVE*

>A_pectinata_Transcript_41171
MASLLLLTQFTCSLSPRHCIRVQIHYKTNILGKNIVKRPLSMPNLNVRSASRNPQDAVEGSSDEDSDGESSMKKKRAPRRGRRKATAETPEGGAEENQITSEKESPEEKKVKRRGRKKAATTASSEEEKDQAKEPKKRGRRKVKIAEESSEEEDHNKDLMPSYEKEDDTEKQVLANVLESKIESALLEDIGEVDSLTPLVCCFGPAKYSFVPSGRPANRLIDHEIHDRMKDMFWSPYKFVRAPGGSSSNVALALAAIGGRVEFMGKLGDDEYGQSLLYHLNMNRVQTRAVSIDSSAPTAVSFMKITSRGGLKTDCVKPCAEDCFLQSDINPSVLREAKMFYYNSSALLEPSTQSSLLKAFDISKKFGGVTFFDLNLPLPLWSSSKETKSFIKEAWEAADIIEVTKQELEFLCDIKPSGIFDTNDNDKSEFKHYSPDIIMKLWHGYLKVLFVTNGTSKVHYYTEKNNGWVRGTEDAPITPFTSDMSQSGDAIVAALMRMLSVNPHLVTDKVYLHKAVKHAIKCGVIDQWVLARERGFLPKEEDPTSEQYEVRRSITEREYRTLPDAMQSENSSTGELLYVE

>B_distachyon_Bradi1g15010.1.p
MASLLLPPQFACSLSCYRIWGQLHYKSNILGKSTNKPNMRLLNRNVSFVSKKSSQDVAEGAGDEESDVESTTTKKKAPKRGRKKAAADTREVETQEGPGDTQDAAKTVKRRGRKKAATTATASSTEEKDKAKEPKKRGRKKLKAAEELSYNEGEDQSKDMMPTNERDDHSSVNDLESKVESLLLQDDGEVDNSMPLVCCFGPSKYSFIPSGRPANRLVDHEIHSRMKDMFWSPDEFVRAPGGPSSNVALALAALGSRVVFMGKLGDDEYGQSLLYHLNINGVQTRAVSLDPSVSTAISFMKVTSRGSLKTNCVKHCAEDYFLQSDINPDVLKEAKMFYYNSSALLEPTTRSSLLKAIEISKKFGGIIFFDLNLPMPLWSSSKETKSLIKEAWEAADIIEVTKQEIEFLCGIKPSGKSDTEDDEKSKFKHYSPEVVMKLWHANLKVLFVTNGTSKIHYYTEKHNGWVRGTEDAPITPFTCEMSQSGDAIVAALMNMLSINPHLVTDKVYLHKTVKHAIKCGVIDQWLVARERGFLPRERADYPTSEQDEVRFITEKEYRTLPDVMQPVNSSNSELAHVE*

>C_ciliaris_Transcript_11918
AKEPKKRGRRKIKPAEESSDEEGDDQGKGLMPSNERDQTVVENLANVLENKIELAVHEDIGEVSSLMPLVCCFGPAKYSFITSGRPANRLIDHEIHDRMKDMFWSPDKFVRAPGGPSSNVALALAAIGGRVAFMGKLGDDEYGQSLLYHLNVNGVQTRAVCMDSSAPTAMSLMKVTSKGSLKTNCVKPCAEDYFLLSDINPSVLKEAKMFYYNSSALLEPTTQSSLLKAIDVSKKFGGIIFFDLNLPLPLWSSSKVTKSLIKEAWEAADIVEVTKQELEFLCDIKPSEKFDTNDNDKSKFTHYSLEVIKKLWHDNLKVLFVTNGTSKIHYYTEKHSGWVRGTEDAPITPFTSEMSQSGDAIVAALMRMLAINPHLVTDKVYLHNAVKYAIKCGVLDQWVLARERGFLPKERADPTNEQYEVRSITEREYRTLPDALQSENSSTSELAYVE

>C_gayana_Transcript_1847
MVSLLLPTQFTCSLSPHYCVRGQIHYKTNILGNNIVKRSVVMLNLNVSSASRNPQDAVEGSSDEDSDGESATKKKRAPRRGRKKATEETLEGGAQQSQITSEKESPEEKKVKRRNRKKAATTASSEEEKDQAKEPKKRGRRKVKIVEECPEEEDHNKGLIPSYQKEDGTEKQVLADVLESKIESALLEDIGDVDSLTPLVCCFGPAKYSFIPSGRPANRLIDHEIHDRMKDMFWCPDKFVRAPGGPSSNVALALAAIGGRVEFMGKLGDDEYGQSLLYHLNMNGVQTRAVTIDSSAPTAVSFMKVTSRGGLKTDCVKPCAEDCFLQSDINPSVLREAKMFYYNSSALLEPSAQSSLLKAIDVSKKFGGVTFFDLNLPLPLWSSSKETKSFIKEAWEAADIIEMTKQELEFLCDIKPSENFDTADNNKSKFKHYSPDIIMKLWHDNLKVLFVTNGTSKIHYYTEKNNGWVRGTEDAPITPFASDMSQSGDAIVAALMRMLSVNPYLVTDKVYLHKAVKHAIKCGVIDQWVLARERGFLLKEDDPTGKQYEVRRSITEREYRTLPGAMQSENSSTGELLYVE

>H_vulgare_MLOC_22458.1
MQAKMFYYNSSALLEATTRSSLLKAIEVSKKFGGITFFDLNLPMPLWSSSKEAKSLIKEAWEAADIIEVTKQELEFLCGIKPSGKSDTKDEKSEFAHYSPEVVMKLWHANLKVLFVTNGTSKIHYYTEKHNGSVRGTEDAPITPFTSEMSQSGDTIAAALMNMLSINPHLVTDKVYLHKTAKHAIKCGVIDQWLAARERGFLPRGIAEPSSEHEEARFITEREYRTIPDTTQTANPSDRELAHVD

>L_fusca_Transcript_28110
MASLLLPTQFTCSLSPHRCIRGQIHCQINILGKNIVKHPVRRLNLTVSSASRNPQDAVEGSSDEDSDGENSTKKKRAPRRGRRKATTETSEGGAEENQITSEKLSPEEKKVKRRGRKKADTTASSEEEKDQAKEPKKRGRRKVKTVQESSEEEDHNKDLMPSYQKEEDTEKQVLANVLESKIESALLEDIGDVDSLTPLVCCFGPAKYSFIPSGRPANRLIDHEIHDRMKDMFWSPDKFVRAPGGPSSNVALALAAIGGRVEFMGKLGADEYGQSLLYHLNMNGVQTRAVSIDSSAPTAVSFMKITSRGGLKTNCVKPCAEDCFLLSDINPSVLKEAKMFYYNSSALLEPGTQSSLLKAIDISKKFGGVTFFDLNLPLPLWSSSKETMSLIKEAWEAADIIEVTKQELEFLCDIKPSEKFDTNDNDKSKFKHYSPDIIMKLWHDNLKVLFVTNGTSKIHYYTEKNNGWVRGTEDAPITPFTSDMSQSGDAIVAALMRMLAVNPHLVTDKVYLHKAVKHAIKCGVIDQWVLARERGFLPKESEDPTNEEYELRRSITEREYRTLPDAMQSENSSTGELLYVE

>O_sativa_LOC_Os03g40550.1
MHRMASLLLPPQFLCSLPCSTNSIRSHLHYKPHFLGNIMTKPKAKMRLLNRNVSSMAKKSSQDVAEGSSDDESDGETSKTKKRAPRRGRKKATIQASEGETQEGQVSTEEDESPEGTKKIKRRGRKKAATTASSSEEKDKAKEPKKRGRRKVKTVEELSDNEGEDLGEDLVPSNDRQEKISANDLESKIAALLLEDTDDNDINNLIPLVCCFGPAKYSFIPSGRPANRLIDHEIHEGMKDMFWSPDQFVRAPGGSSSNVALALAASGGRVEFMGKLGDDDYGQSTLYHLNVNGVQTRAIKMDPSAFTAMSLMKVTGRGSLKMSCAKPCAEDCFVQTDINPAVLKEAKMFYYNSSALLEPTTRSSLSKAIEVSKKFGGVTFFDLNLPLPLWSSSKETKSLVKEAWEAADIIEITKQELEFLCGIKPSEKFGTKDNDKSKFTHYSPEVVTKLWHENLKVLFVTNGTSKIHYYTKEHDGWVRGTEDAPITPFTGDMSQSGDAIVAALMKMLAINPHLVTDKDYLHTAMKHAITCGVIDQWLLARERGFLPRERADPTSEQFGVRFVTEKEYRTLPDSIHTEDSSESELLYVE*

>P_antidotale_Transcript_17621
QIPSLSPTTGRGFAVPRWWVLTGQVALLLPVPGGAARIFATPLPRMMASLLLPPQFTCLLPPYHRIRCQIHCKANILGKNMSKPTVRLLNRTVYAASRTSQDAVEGSSGEDSDGETSTKKKRAPRRGRKKANTETLEGEGEETQINSEQVSPEETKTVKRRVRKKAATTAISEEGMDKAKEPKKRGRRKVKPTEESSNEEGDDQGKGLMPSNERDQTVIENLASVLESKIELALHEDIGEVSSLMPLVCCFGPAKYSFIPSGRPANRLIDHEIHDKMKDMFWSPHKFVRAPGGPSSNVALALAAIGGRVAFMGKLGDDEYGQSLLYHLNVNGVQTRAVCMDSSAPTAMSLMKVTSKGSLKTNCVKPCAEDCFLLSDINPVVLKEAKMFYYNSSALLEPTTQSSLLKAIDVSKKFGGIIFFDLNLPLPLWSSSKVTKSLIKEAWEAADIIEVTKQELEFLCDIKPSEEFDTNDNDKSKFTHYSPEVIKKLWHDNLKVLFVTNGTSKIHYYTEKHSGWVRGTEDPPITPFTSEMSRSGDAIVAALMRMLAINPHLVTDKVYLHNAVKYAIKCGVLDQWVLARERGFLPKERADPTSEQYEVRSVTEREYRTLPDALQSENSSTSELAYVE

>P_coloratum_Transcript_39961
TGFCCSSLLSAQSLAQGGSSLSPFPIPLLSVSLLPALPCLAAMTGRAAAPFVLSSPSPLLATSASSRIQIHYKANIWGKNMAKPTMRLLNRIVNAASRTSQNAVEGSSDEYSDSETSTKRKRAPRRGRKKAATETLDGEREESQINSEQESPEETKKVKRRGRKKAATTASSEEGMDKAKEPKKRGRRKVKTTEESSDYEGDDQGKDLMPSNEREDQTVIKNLANDLETKIELALHEDIGEVDSLMPLVCCFGPAKYSFLPSGRPANRLIDHEIHDRMKDMFWSPGKFMRAPGGPSSNVALALAAIGGRVAFMGKLGDDEYGQSLLYYLNVNGVQTRAVCMDPSVPTAVSLMKVTSKGSLKTNCVKPCAEDCFLQSDINPAVLKEAKMFYYNSSALLEPTTQSSLLKAIDVSKKFGGMIFFDLNLPLPLWSSSKETMSLIKEAWEAADIIEVTKQELEFLCDIKPSEKFDTNDNDKSKFTHYSPEVIMKLWHDNLKVLFVTNGTSKIHYYTEKHNGWVRGTEDAPVTPFTSEMSQSGDAIVAALMRMLAINPHLVTDKVYLHKAVKHAIKCGVIDQWVLARERGFLPKERADPTSEQYEVRSITEREYRTLPDALQSENLPTNELSYVE

>P_maximum_Transcript_2919
HRVLLFLAGSADQTNRSSPSPRRSCEDFCCSLPLMASLLLPPQLTCSLPPYYRIRGQIHCKTNILGKNMAKPTVQLLNRTVYAASRTSQDAVEGSSDEDNDDETSTKKKKAPRRGRKKATTETLEGEGEEIQINSEQAPPEETKKVKRRGRKKAATTASSEEGMDKEKEPKKRGRRKVKTTEESSDNEGDDRGKDLIPSNERDQIVMKNLANVLESKIELALHEDIGEVDSLMPLVCCFGPAKYSFIPSGRPANRLIDHEIHDRMKDMFWSPDKFVRAPGGPSSNVSLALAAIGGRVAFMGKLGDDEYGQSLLYHLNVNGVQTRAVCMDPSAPTAVSLMKVTSKGSLKTSCVKPCAEDCFLQSDINPSVLKEAKMFYYSSSALLEPTTQSSLLKAIEVSKKFGGIIFFDLNLPLPLWSSSKETKSLIKEAWEAADIIEVTKQELEFLCGIKPSEKFDTNDNDKSKFTHYSPEVIMKLWHDNLKVLFVTNGTSKIHYYTEKHNGWVRGTEDAPITPFTSEMSQSGDAIVAALMRMLAVNPHLVTDKVYLHRAVKYAIKCGVIDQWVLARERGFLPKERADPTSEQYEVRSITEREYRTLPDALQSENSSTSELAYVE

>P_miliaceum_Transcript_17936
IQFPFSLTLSSLALPSPAAMTGRAAAPFVLSSPSPLLATSASSRSQIHYKANIWGKNMAKPTMRLLNRTVNAASRTSQNAVEGSSDEYSDSETSTKKKRAPRRGRKKATTEALEGEREESQINSEQESPEETKKVQRRGRKKAATTASSEEGVDKANEPKKRGRRKVKITEESSDNEGDDQCKDLMPSNEREDQIVIKNLANDLETKIELALQEDIGEVDSLMPLVCCFGPAKYSFIPSGRPANRLIDHEIHDRMKDMFWSPDKFMRAPGGPSSNVALALAAIGGRVAFMGKLGDDEYGQSLLYHLNVNGVQTRAVCMDPSATTAVSLMKVTSKGSLKTNCVKPCAEDYFLQSDINPAVLKEVNMFYYNSSALLEPTTQSSLLKAIDVSKKFGGIIFFDLNIPLPLWSSSKETMSLIKDAWEAANIIEVTKQELEFLCDIKPSEEFDTSDNDKSKFTHYSPEVIMKLWHDNLKVLFVTNGTSKIHYYTEKHNGCVRGTEDAPITPFTSEMSQSGDAIVAALMRMLAINPHLVTDKVYLHKAVKHAVKCGVIDQWVLARERGFLPKERADPTSEQYEVRSITEREYRTLPDALQSENLSTSELAYVE

>S_bicolor_Sobic.001G172300.1.p
MASLLLPPQFTCSLRPYHRIRGQLVHYKTNILGKDVTKSTVKFLNLTANFASRTSQDAVDGLSDESDGESSTNKKRAPRRGRKKATTEISGGEGEGNQIITEETAAGETKEVKRRGRKKAAVAASSEEEKDKAKEPKKRGRRKVKTVEESSDDDGEHRSKDLMLYNEGEDQTQLLNSANVLESKIELVLHEDIGEVDDLIPLVCCFGPAKYSFIPSGRPANRLIDHEIHDRMKDMFWSPDKFVRAPGGSSPNVALALAAIGGRVAFMGKLGDDDYGQSLLYHLNINGVQTRAVCMDPSAPTAVSLMKVRTEGSLKTNCVKPCAEDCFLQSDINPAVLKEAKMFYYNSSALLEPTTESSLLKAIDVSKKFGGTIFFDLNLPLPLWSSSKETKLLIKEAWEAADIIEVTKQELEFLCGIKPSEKFDTNDNDKSKFTHYSPEVIMKLWHNNLKVLFVTNGTSKIHYYTEKHNGWVRGTEDAPITPFTSDMSQSGDAIVAALMRMLIINPHLVTDKVYLHKAVKHAIKCGVIDQWMLARERGFLPKERADPTSEQYEVRSITEKEYRTLPDAMQSENSSTSELAYVE*

>S_viridis_Sevir.9G171600.1.p
MASLLLPPRFTCSLPPYHRIRGQIHYKTDILGKNMAKPTVWLLNRTVYAASRTSQDVEGSSGEDSDGETSTKKKRAPRRGRKKATTETLEGEGEESQINSEQASPEETKKVKRRGRKKATTTASLEEGMDKAKEPKKRGRRKVKTTEESSDDEGDDRGKDLMPSNERDQIVVENLANVLESKIELALHEDIGEVYSLMPLVCCFGPAKYSFIPSGRPANRLIDHEIHDRMRDMFWSPDKFVRAPGGPSSNVALALAAIGGRVAFMGKLGDDEYGQSLLYHLNVNGVQTRAVCMDSSAPTAVSLMKVTSKGSLKTNCVKPCAEDCFLQSDINPAVLKEAKMFYYNSSALLEPTTQSSLLKAVDVSKKFGGIIFFDLNLPLPLWSSSKVTKSLIKEAWEAADIIEVTKQELEFLCDIKPSEKFDTNDNDKSKFTHYSPEAIKKLWHDNLKVLFVTNGTSKIHYYTEKHSGWVRGTEDAPITPFTSEMSQSGDAIVAALMRMLAINPHLVTDKVYLHKAVKYAIKCGVLDQWVLARERGFLPKERADPTSEQYEVRSITEREYRTLSDALQSENSSTSELAYVE*

>T_aestivum_Traes_2AS_C688EB0A6.1
MPLWSSSKETKSLIKEAWEAADIIEVTKQELEFLCGIKPSANSDTKDEKSEFAHYSPEVVMKIWHDNLKVLFVTNGTSKIHYYTEKHNGSVRGTEDAPITPFTSEMSQSGDTIAAALMNMLSINPHLVRDKVYLHKTAKHAIKCGVIDQWLAARERGFLPRGIAEPSSEHEEARFITEREYRTIPDAMQPANPSGSELAHVE*

>U_panicoides_Transcript_18817
LVSADQTNRSSPSPWRSCEDFRYSPQLMASLLLPPQLTCSLPPYHRIRGQIHYKTNILGKNMAKPTVRLFNRTVCAASRTSQDAVEGSSDEDKDGETSTKKKRAPRRGRKKATTETLEGEGEESQIDSEQASAEEMKVKRRGRKKAATTASSEEGMDKAKEPKKRGRRKVKTTEESIDNEGDDRGKDLIPSSERDQTVMDNLANVLESKIELALHEDIGEVNSLMPLVCCFGPAKYSFIPSGRPANRLIDHEIHDRMKDMFWCPDKFVRAPGGPSSNVALALAAIGGRVAFMGKLGDDEYGQSLLYHLNVNGVQTRAVCMDPSVPTAVSLMKVTSKGSLKTNCVKPCAEDCFLQSDINPSVLKEAKMFYYNSSALLEPTTQFSLLKAIEVSKKFGGMIFFDLNLPLPLWSSSKETKSLIKEAWEAADIIEVTKQELEFLCGINPSEKFDTSDNDKSKFTHYSPEVVMKLWHDNLKVLFVTNGTSKIHYYTVKHNGWVRGTEDAPITPFTSEMSQSGDAIVAALMRMLAVNPHLVTDKVYLHRAVKYAIKCGVIDQWILARERGFLPKERADSTSEQYEVRSITERISHTS
