# Supplementary material for: Multiple mechanisms for enhanced plasmodesmata density in disparate subtypes of C4 grasses
Source: J Exp Bot. 2018 Jan 2;69(5):1135–45. doi: 10.1093/jxb/erx456 (PMC6018992; doi:10.1093/jxb/erx456)
Supplement: Dataset S1 [file erx456_suppl_jexbot210930-file001.zip › Data_File/9.seqs]

>Z_mays_GRMZM2G089466_P01
MEQATGVSGPEHIIDIPREIGPPASVSRSAGRENHEESNPVDRPSTRALVPALQAPSAIGAVPITGHTSGTRRNDNYVRRHRSPLNSGLWISIEVIVNFSQIVAAIVVLCVSRKEHPQAPLLEWVIGYTVGCFATLPHLYWRYIHRNIVNGEHESSHTPQGSAHNNSNEATHAASASERRRNAARNAVLANPRINALFDHFKMALDCFFAVWFVVGNVWIFGGRSSAADAPNLYRLCIVFLTFSCIGYAMPFILCAMICCCLPCIISIMGFREDTNNTRGASSESINALPTYKFKIKKRRHGSGSETEGQEGGILAAGTDKERSLSAEDAVCCICLAKYAHNDELRELPCAHCFHKDCVDKWLKINALCPLCKSEIVSSSGTSDARQSDQNTVPVQEIEMH*

>B_distachyon_Bradi1g70460.1.p
MQSGMEHTTGVSGRDHRIDIPRDTGPSSVSVSHSVGRENQEELNPVDRPSTRALTSALQPPAAVGPPHAGNTSGARRGDNYGRRHRSPLNSGLWISIEVIVNVSQIVAAIVVLSLSRKEHPQAPLFEWVIGYTVGCFATLPHLYWRYIHRNIVNGENEQAHSLQGSSQSQNNSTEPTHAASASERRRTAARNAVLANPRINALFDHFKMALDCFFAVWFVVGNVWIFGGRSSAADAPNLYRLCIVFLTFSCIGYAMPFILCAMICCCLPCIISVMGFREDTNNTRGATSESINSLPTYKFKTKKRRHGSGNDAEGQDGGILAAGTDKERSLSAEDAVCCICLAKYAHNDELRELACTHCFHKECVDKWLKINALCPLCKSEIASSSGTSDTRRTDHTAIQVQEIEMH*

>C_ciliaris_Transcript_3524
MNTSRMEQATGVSGPEHIIDIPRDTGSSASVSRSADRENHEELNPVDRPSTRALVPALQAPSAIGAVPTAGQTSGTRRSDNYVRRHRSPLNSGLWISIEVIVNVSQIVAAIVVLCLSRKERPQAPLLEWVIGYTVGCFATLPHLYWRYIHRNIVNGEHEPAHAPQGSSHNNSTEATHAASASERRRNAARNAVLANPRINALFDHFKMALDCFFAVWFVVGNVWIFGGRSSAADAPNLYRLCIVFLTFSCIGYAMPFILCAMICCCLPCIISVMGFREDTNNTRGATSESINALPTYKFKTKKRRHGSGSEGEGQEGGIVAAGTEKERSLSAEDAVCCICLAKYAHNDELRELPCSHCFHKDCVDKWLKINALCPLCKSEIASSSSTSDARQLDQNAIPVQEIEMH

>C_gayana_Transcript_15674
MEQATGVSGREHIIDIPRDTGPSVSRSVDRGSNEELNPSDRPSTRALVPALQAPAAIGAASNAGHASGTRRNDNYVRRHRSPLNSGLWISIEVIVNVSQIVAAIVVLCLSRKERPQAPLLEWVIGYTVGCFATLPHLYWRYIHRNIVNGEHEAAHAPQAASHNNSTEANNTASVSERRRNAARNAVLANPRINALFDHFKMALDCFFAVWFVVGNVWIFGGRSSSADAPNLYRLCIVFLTFSCIGYAMPFILCAMICCCLPCIISVMGFREDTNNTRGATSESINSLPTYKFKTKKRRHGSGNDAEGQDGGIVAAGTDKERSLSAEDAVCCICLAKYAHNDELRELPCAHCFHKDCVDKWLKINALCPLCKSEIAGSSGTSDNRHPDQNAIPVQEIEMH

>H_vulgare_MLOC_75001.1
MQSGMEQTTGVSGHEHVIDIPRDSGPSASASHSVGRENHEELNPVDRPSTRAATSALQPPSAIGPPHADTASGTRRRDNYGRRHRSPLNSGLWISVEVIVNVSQIVAAIVVLSLSRKEHPQAPLFEWVIGYTVGCFATLPHLYWRYIHRNIVNGENEPAHSLQGSSQNNSTEPTPASVSERRRNAARNAVLANPRINALFDHFKMALDCFFAVWFVVGNVWIFGGRSSAVDAPNLYRLCIVFLTFSCIGYAMPFILCAMICCCLPCIISVMGFREDTNNTRGATSESINTLPTYKFKTKKRRHGSSNEAEGQEGGIVAAGTDKERSLSAEDAVCCICLAKYAHNEELRELPCTHCFHKECVDKWLKINALCPLCKAEIASSSGTSDNRHIDHTVPTQEIEMH

>O_sativa_LOC_Os02g54624.1
MHASRMEQTTGVSGHEHIIDIPRDSGPSTSTSHSVARENHGEPNPVDRSATRALVPALQAPSAVGAPSAGHTSGARRSDNYVRRHRSPLNSGLWISIEVLVNVSQIVAAIVVLSLSRKEHPQAPLFEWVIGYTVGCFATLPHLYWRYIHRNIVNGENEPAHTLQGSSQNNSTEPSASASERRRNAARNAVLANPRINALFDHFKMALDCFFAVWFVVGNVWIFGGRSSAADAPNLYRLCIVFLTFSCIGYAMPFILCAMICCCLPCIISVMGFREDTNNTRGATSESINSLPTYKFKTKKRRHSSGNEAEGQDGGIVAAGTDKERSLSAEDAVCCICLAKYAHNDELRELPCTHCFHKECVDKWLKINALCPLCKSEIASSSGTSDTRRSDHTDIPVQEIEMH*

>P_antidotale_Transcript_28772
MNTSRMEQATGVSGPEYIIDIPRDTGSSASVSRSADRENHEELNPVDRPSTRALVPALQAPSAIGAVPTAGQTSGTRRSDNYVRRHRSPLNSGLWISIEVIVNVSQIVAAIVVLCLSRKEHPQAPLLEWVIGYTVGCFATLPHLYWRYIHRNIVNGEHEPAHAPQGSSHNNSTEATHAASASERRRNAARNAVLANPRINALFDHFKMALDCFFAVWFVVGNVWIFGGRSSAADAPNLYRLCIVFLTFSCIGYAMPFILCAMICCCLPCIISVMGFREDTNNTRGATSESINALPTYKFKTKKRRHGLGSEGEGQEGGIVAAGTEKERSLSAEDAVCCICLAKYAHNDELRELPCSHCFHKDCVDKWLKINALCPLCKSEIASSSSTSDARQSDQNAIPVQEIEMH

>P_bisculatum_Transcript_40262
MNTSRMEQATGVSGPEHIIDIPRDTGSSASVSRSVDRENHEELNPVDRPSTRALVPALQAPSAIGVAPNAGQTSGTMRSDNYVRRHRSPLNSGLWISIEVIVNVSQIVAAIVVLCLSRKEHPQAPLLEWVIGYTVGCFATLPHLYWRYIHRNIVNGEHEPAHRPQGSSHNNSTVATHVGSASERRRNAARNAVLANPRINALFDHFKMALDCFFAVWFVVGNVWIFGGRSSAADAPNLYRLCIVFLTFSCIGYAMPFILCAMICCCLPCIISVMGFREDTNNTRGATSESINALPTYKFKTKKRRHGSGCEADGQEGGIVAVGTDKERSLSAEDAVCCICLAKYAHNDELRELPCSHCFHKDCVDKWLKINALCPLCKSEIVSSSSTSDTRQSDQTAIPVQEIEMH

>P_coloratum_Transcript_50432
MSTSRMEQATGVSGPEHIIDIPRDTGSSASVSRGVDRGNHEELNPVDRPSTRALVPALQAPSAIGAVPSAGQTSGTRRSDNYVRRHRSPLNSGLWISIEVIVNVSQIVAAIVVLCLSRKEHPQAPLLEWVIGYTVGCFATLPHLYWRYIHRNIVNGEHESAHAPQGSSHNNSTEATHAASASERRRNAARNAVLANPRINALFDHFKMALDCFFAVWFVVGNVWIFGGRSSAADAPNLYRLCIVFLTFSCIGYAMPFILCAMICCCLPCIISVMGFREDTNNTRGATSESINALPTYKFKTKKRRHGSGSEAEGQEGGVVAAGTEKERSLSAEDAVCCICLAKYAHNDELRELPCSHCFHKDCVDKWLKINALCPLCKSEIASSSSTSDTRQSDQNAIPVQEIEVH

>P_maximum_Transcript_29639
MNTSRMEQATGVSGPEHIIDIPRDTGSSASVSRSVDRENNEELNPVDRPSTRALVPALQAPSAIGAVPSAGQTSGTRRSDNYARRHRSPLNSGLWISIEVIVNVSQIVAAIVVLCLSRKEHPQAPLLEWVIGYTVGCFATLPHLYWRYIHRNIVNGEHEPAHAPQGSSHNNSTEATQAASASERRRNAARNAVLANPRINALFDHFKMALDCFFAVWFVVGNVWIFGGRSSAADAPNLYRLCIVFLTFSCIGYAMPFILCAMICCCLPCIISVMGFREDTNNTRGATSESINALPTYKFKTKKRRHGSGSEAEGQEGGIVAAGTEKERSLSAEDAVCCICLAKYAHNDELRELPCSHCFHKDCVDKWLKINALCPLCKSEIASSSSTSDTRQPDQNAIPVQDIEMH

>P_miliaceum_Transcript_5722
MNTSRMEQATGVSGPEHIIDIPRDTGSSASVSRGVDRGNHEELNPVDRPSTRALVPALQAPSAIGAVPSAGQTSGTRRSDNYVRRHRSPLNSGLWISIEVIVNVSQIAAAIVVLCLSRKEHPQAPLLEWVIGYTVGCFATLPHLYWRYIHRNIVNGEHEPAHAPQGSSHNNSTEATHAASASERRRNAARNAVLANPRINALFDHFKMALDCFFAVWFVVGNVWIFGGRSSAADAPNLYRLCIVFLTFSCIGYAMPFILCAMICCCLPCIISVMGFREDTNNTRGATSESINALPTYKFKTKKRRHGSGSEAEGQEGGVVAAGTEKERSLSAEDAVCCICLAKYAHNDELRELPCSHCFHKDCVDKWLKINALCPLCKSEIASSSSTSDTRQSDQNAIPVHEIEMD

>Paspalum_Transcript_19875
MEQASGVSGPEHIIDIPRDTGSSASVSRSIDRENHEELNPLDRPSTRALVPALQAPSAMGSAPNAGQTSGTRRSDNYVRRHRSPLNSGLWISIEVIVNVSQIVAAIVVLCLSRKEHPQAPLLEWVIGYTVGCFATLPHLYWRYIHRNIVNGEHEPAHAPQGSSHNNSTETTHAASASERRRNAARNALLANPRINALFDHFKMALDCFFAVWFVVGNVWIFGGHSSTADAPNLYRLCIVFLTFSCIGYAMPFILCAMICCCLPCIISVMGFREDTNNTRGATSESINALPTYKFKTKKRRHGSASDSEGQEGGIVAAGTDKERSLSAEDAVCCICLAKYAHNDELRELPCVHCFHKDCVDKWLKINALCPLCKSEIVGSSGTSDTRHSDQNAIPVQEIEMH

>S_bicolor_Sobic.004G323700.3.p
MEQATGVSGPEHIIDIPREIGPSASVSRSVGRENHEELNPVDRPSTRALVPALQAPSAIGAVPNAGQTSGTRRNDNYVRRHRSPLNSGLWISIEVIVNVSQIVAAIVVLCLSRKEHPQAPLLEWVIGYTVGCFATLPHLYWRYIHRNIVNGEHEPAHAPQGSAHNNSNEATHAASASERRRNAARNAVLANPRINALFDHFKMALDCFFAVWFVVGNVWIFGGRSSAADAPNLYRLCIVFLTFSCIGYAMPFILCAMICCCLPCIISVMGFREDTNNTRGATSESINALPTYKFKTKKRRHGSGSEAEGQEGGIVAAGTDKERSLSAEDAVCCICLAKYAHNDELRELPCAHCFHKDCVDKWLKINALCPLCKSEIAGSSGTSDARQLDQNAIPVQEIEMH*

>S_viridis_Sevir.1G352700.1.p
MNTSRMEQATGVSGPEHIIDIPRDTGSSASVSRSADRENHEELNPVDRPSTRALVPALQAPSAIGAVPSAGQTSGTRRSDNYVRRHRSPLNSGLWISIEVIVNVSQIVAAIVVLCLSRKEHPQAPLLEWVIGYTVGCFATLPHLYWRYIHRNIVNGEHEPAHAPQGSSHNNSTEATHAASASERRRNAARNAVLANPRINALFDHFKMALDCFFAVWFVVGNVWIFGGRSSAADAPNLYRLCIVFLTFSCIGYAMPFILCAMICCCLPCIISVMGFREDTNNTRGATSESINALPTYKFKTKKRRHGSGSEAEGQEGGIVAAGTEKERSLSAEDAVCCICLAKYAHNDELRELPCSHCFHKDCVDKWLKINALCPLCKSEIASSSSTSDTRQSEQNAIPVQEIEMH*

>T_aestivum_Traes_6AL_BF60D6ACD.2
MEQTTGVSGHEHVIDIPRDSGPSASASHSVGRENHEGLNPVDRPSTRAATSALQPPAAIGPPHAENTSGTRRRDNYGRRHRSPLNSGLWISVEVIVNVSQIVAAIVVLSLSRKEHPQAPLFEWVIGYTVGCFATLPHLYWRYIHRNIVNGENEPAHSLQGSSQNNSTEPTPASVSERRRNAARNAVLANPRINALFDHFKMALDCFFAVWFVVGNVWIFGGRSSAIDAPNLYRLCIVFLTFSCIGYAMPFILCAMICCCLPCIISVMGFREDTNNTRGATSESINTLPTYKFKTKKRRHGSGNEAEGQEGGIVAAGTDKERSLSAEDAVCCICLAKYAHNEELRELPCTHCFHKECVDKWLKINALCPLCKAEIASSSGASDTRHMDHSVPTIPTQEIEMH*

>U_panicoides_Transcript_3524
MNTSRMEQATGVSGPEHIIDIPRDTGSSASVSRSVDRQNHEELNPVDRPSTRALVPALQAPSAIGAAPSAGQTSGTRRSDNYARRHRSPLNSGLWISIEVIVNVSQIVAAIVVLCLSRKEHPQAPLLEWVIGYTVGCFATLPHLYWRYIHRNIVNGEHEPAHAPQGSSHNNSTEATHAASASERRRNAARNAVLANPRINALFDHFKMALDCFFAVWFVVGNVWIFGGRSSAADAPNLYRLCIVFLTFSCIGYAMPFILCAMICCCLPCIISVMGFREDTSNTRGATSESINALPTYKFKTKKRRHGSGSETEGQEGGVVAAGTEKERSLSAEDAVCCICLAKYAHNDELRELPCSHCFHKDCVDKWLKINALCPLCKSEIVSSSSTSDTRQPDQNAIPVQEIEMH
