# Supplementary material for: Multiple mechanisms for enhanced plasmodesmata density in disparate subtypes of C4 grasses
Source: J Exp Bot. 2018 Jan 2;69(5):1135–45. doi: 10.1093/jxb/erx456 (PMC6018992; doi:10.1093/jxb/erx456)
Supplement: Dataset S1 [file erx456_suppl_jexbot210930-file001.zip › Data_File/41.seqs]

>Z_mays_GRMZM2G081782_P01
MGTPEFPNLGKHCSVGDCNQIDFLPFTCDRCDHVFCLDHRSYTSHQCPNANMKDVTVLICPLCAKGVRLNPSEDPNITWDTHVNTDCDPSNYQKVMKKKKCPVPGCRETLTFSNTIRCKDCTREHCLKHRFGPDHKCPGPRKVDSGFPFVSMLRRSQKAETRSNSSNNNGSSWWSSSLVNAATNFKSSAEAGMQKLSTVTSQAFQKAKDGIAPNSSSSSGDLVEQCVHCPARFSTVGALIEHVEKSHQINSQPSHGRVTIDVCPKCSKAFRDPVLLVEHVEKEHGGTSRV*

>A_pectinata_Transcript_43859
SLAAGAGNISRRRRFRSLDGRGDSLPCGMGTPEFPNLGKHCSVGDCRQIDFLPFTCDRCDHVFCLQHRSYTSHQCPNADLKDVTVLICPLCAKGVRLNPNEDPNITWDSHVNTDCDPSNYQKVTKKRKCPVSGCRETLTFSNTIRCKDCTKEHCLKHRFGPDHKCPGPRKMDSSFPFSNMLRRSQKLETRANSSKNSSSWWSSSLLNAASNFKTSAEAGMQKLSTATSQAFQKAKDG

>B_distachyon_Bradi1g24140.1.p
MGTPEFPDLGKHCSVGDCNQIDFLPFTCDRCDHVFCLQHRSYTSHKCLNANKKDVTVLICPLCAKGVRLNPNEDANITWDSHVNTDCDPSNYQKATKKKKCPVPGCREALTFSNTIRCKDCSNEHCLKHRFGPDHKCPGPRKLEPTFPFSNMLRRSQKVQPRTSSSSSSGSSSWWSSSLLNAASSLRSSAEAGMQKLSIATSEAVQMAKDGITPNSASSSGLVEQCVQCPAKFSTVGALIEHAEKSHGNNSQSSRGKVTIDACPKCSKGFRDPVLLVEHVEKEHGGTSKA*

>C_ciliaris_Transcript_2670
GTPEFPNLGKHCSVGDCHQIDFLPFTCDRCDNVFCLQHRSYTTHQCPNANLKDVTVLICPLCAKGVRLNPGEDPNITWDTHVNTDCDPSNYQKVTKKKKCPVPGCRETLTFSNTIRCKDCTKEHCLKHRFGPDHKCPGPRKVDSGFPFVNMLRKSQKAETRPNSSNNNNNSSWWSSSLVNAATNFKSSAEAGMQKLSIATSQALQRAKDGISPDSSSSSSKLVEECVHCPARFSTVGALIEHVEKSHQTNQQPNRARVTIDVCPKCSKAFRDPVLLVEHVEREHGGTSRA

>C_gayana_Transcript_23506
FRSLDSREGSLPCGMGTPEFPNLGKHCSVGECRQIDFLPFTCDRCDHVFCLQHRSYTSHQCPNADLKDVTVLICPLCAKGVRLNPSEDPNITWDSHVNTDCDPSNYQKVTKKRKCPVPGCRETLTFSNTIRCKDCTKEHCLKHRFGPDHKCPGPRKMDSSFPFSNMLRRSQKVETHPDSNKNSSSWWSSSLLNAASNFKTSAEAGMQKLSTATSQAFQKAKDGISPDSSSSRGLVEQCVHCPARFSTVGALIEHVEKSHQMNSQSSRGRVTIDVCPKCHKAFRDPVLLVEHVERDHGGTSKA

>H_vulgare_MLOC_52196.1
MIVQVFCLQHRSYTSHKCPKANNKDVTVVVCPLCAKGVRLNPNEDANITWESHVNTDCDPSNYQRATKKKKCPVPGCREALTFSNTIMCKDCSKEHCLKHRFGPDHKCPGPRKPEPTFPFSNMLRRSQKVEPRANSSSSSSSWWSSSLLNAASSFRSSAEAGMQKLSIATSEAVQKAKDGVTPSSSGSGSGLVEQCVQCPARFSTVGALIEHAEKSHGNNSQPSRGKVTVDACPKCSKGFQDPVLLVEHVEREHGGTSKA

>L_fusca_Transcript_30339
FLPLPAGSGNIPRRRRRQFRPLEEREDSLPCGMGTPEFPNLGKHCSVGDCRQIDFLPFTCDRCDHVFCLQHRSYTSHQCPNADLKDVTVLICPLCAKGVRLNPNEDPNITWDSHVNTDCDPSNYQKVTKKRKCPVPGCRETLTFSNTIRCKDCTKEHCLKHRFGPEHKCPGPRKMDSSFAFSNMLRRSQKVETRPDSNKNSSSWWSSSLLNAASNFKTSAEAGMQKLSTATSQAFQKAKDGISPDSSSSDPVEQC

>O_sativa_LOC_Os07g38240.1
MGTPEFPNLGKHCSVGDCNQIDFLPFTCDRCDHVFCLQHRSYTSHQCPNANQKDVTVLICPLCAKGVRLNPNEDPNITWDTHVNSDCDPSNYQKVTKKKKCPVPGCRETLTFSNTIRCKDCTKEHCLKHRFGPDHKCPGPRKPESTFPFGNMLRRSQKAESCSNSNSSSTSSSWWSSSLLTAATSFKSSAEAGMQKLSTATTQAIQKAKDGISTSSSNSGDLVEQCVQCPARFSTVGALIEHCEKSHQSNSQSSRSRVTVDVCPKCSKAFRDPVLLVEHVERDHGGTSRA*

>P_antidotale_Transcript_14166
CDRCDNVFCLQHRSYTTHQCPNADMKDVTVLICPLCAKGVRLNPSEDPNITWDTHVNTECDPSNYLKVTKKKKCPVPGCRETLTFSNTIRCKDCTKEHCLKHRFGPDHKCPGPKKVDSGFPFVNMLRRSQKAETRPNSSNNNSSSWWSSSLVNAATNFKSSAEAGMQKLSFATSQALQKAKDGISPDSSSSSSSKLVEECVHCPARFSTVGALIEHVEKSHQTNQQPNRGRVTIDVCPKCSKGFRDPVLLVEHVEREHGGTSRA

>P_bisculatum_Transcript_47294
GGMGTPEFPNLGKHCSVGDCRQIDFLPFTCDRCDHVFCLQHRSYTTHQCPNANLKDVTVLICPLCAKGVRLNPSEDPNITWDTHVNTDCDPSNYQKVMKKKKCPVPGCSETLTFSNTIRCKDCTKEHCLKHRFGPDHKCPGPRKVDTGFPFVNMLRRSQKVETRPNSSNSNSSSWWSSSLVNAATNFKSSAEVGMQKLSTATSQAFQKAKDGISPNSSSSSGDLVEECVHCPARFSTVGALIEHVEKSHQKNPQPSRGRVTIDVCPKCSKGFRDPVLLVEHVEREHGGTSRA

>P_maximum_Transcript_14381
GDCRQIDFLPFTCDRCDKVFCLQHRSYTTHQCPNANLKDVTVLICPLCAKGVRLNPSEDPNITWDTHVNTDCDPSNYQKVTKKKKCPVPGCRETLTFSNTIRCKDCTKEHCLKHRFGPDHKCPGPRKVDSGFPFVNMLRRSQKAETRPNSSNSNSSSWWSSSLVSAATNFKSSAEAGMQKLSIATSEAFQKAKEGISPNSSSSSGDLVEECVHCPARFSTVGALIEHVEKSHQTNQQPSRGRVTIDVCPKCSKGFRDPVLLVEHVEKEHGGTSRA

>P_miliaceum_Transcript_22926
FLPFTCDRCDHVFCLQHRSYTTHQCPNANMKDVTVLICPLCAQGVRLNPSEDPNITWDTHVNTDCDPSNYQKVTKKQKCPVPGCRETLTFSNTIRCKDCTKEHCLKHRFGPDHKCPGPRTVDSGFPFVNMLRRSQKAETCPNSSNKNSSSWWSSSLVNAATNFKSSAEAGMQKLSIATSQAFQKAKDGMSPNSSGSSGDLVEECVHCPARFSTVGALIEHVEKSHLKNQQPRRGQVTVDVCPKCSKAFRDPVLLVEHVERDHGGTSRA

>S_bicolor_Sobic.002G345300.2.p
MGTPEFPDLGKHCSVGDCNQIDFLPFTCDRCDHVFCLQHRSYTSHQCPNANMKDVTVLICPLCAKGVRLNPSEDPNITWDTHVNTDCDPSNYQKVTKKKKCPVPGCRETLTFSNTIRCKDCTKEHCLKHRFGPDHKCPGPRKVDSGFPFVSMLRRSQKAETRSNSSNNNGSSWWSSSLVNAATNFKSSAEAGMQKLSTVTSQAFQKAKDGMSPNSSSSSGDLVEQCVHCPARFSTVGALIEHVEKSHQMNSQPSHGRVTIDVCPKCSKGFRDPVLLVEHVEREHGGTSRV*

>S_viridis_Sevir.2G369700.1.p
MGTPEFPNLGKHCSVGDCHQIDFLPFTCDRCDNVFCLQHRSYTTHQCPNANLKDVTVLICPLCAKGVRLNPSEDPNITWDTHVNTDCDPSNYQKVTKKKKCPVPGCREALTFSNTIRCKDCTKEHCLKHRFGPDHKCPGPRKVDSGFPFVNMLRRSQKVETRPNSSKNNSSSWWSSSLVNAATNFKSSAEAGMQKLSIATSQAFQKAKDGISADSSSSSSELVEECVHCPARFSTVGALIEHVEKSHQTNQQPSRGRVTIDVCPKCSKGFRDPVLLVEHVEREHGGTSRA*

>T_aestivum_Traes_2AS_E9A1F35CB.1
MIVQVFCLQHRSHTSHKCPKANNKDVTVVVCPLCAKGVRLNPNEDANITWESHVNTDCDPSNYQRATKKKKCPVPGCREQLTFSNTIMCKDCSKEHCLKHRFGPDHKCPGPRKPEPTFPFANMLRRSQKVEPRANSSGSGSSWWSSSLLNAASSFRSSAEAGMQKLSIATSEAVQKAKDGVTPSSSGGGLVEQCVQCPARFSTVGALIEHAEKSHGNNSQPSRGKVTIDACPKCSKGFQDPVLLVEHVEREHGGTSKA*

>U_panicoides_Transcript_23831
HVNTDCDPSNYQKVTKKKKCPVPGCRETLTFSNTIRCKDCTKEHCLKHRFGPDHKCPGPRKVDSGFPFVNMLRRSQKAETRPNSSNSNSSSWWSSSLVSAAT
