# Supplementary material for: Multiple mechanisms for enhanced plasmodesmata density in disparate subtypes of C4 grasses
Source: J Exp Bot. 2018 Jan 2;69(5):1135–45. doi: 10.1093/jxb/erx456 (PMC6018992; doi:10.1093/jxb/erx456)
Supplement: Dataset S1 [file erx456_suppl_jexbot210930-file001.zip › Data_File/10.seqs]

>Z_mays_GRMZM2G039089_P03
MSCLAAPPAAPPKAGERMLRAAAPLRSPSPCRGLHYAVRGTGGREAGCGRRQLALLRCSPAGESRASGDGGLSSFCIIEGPETIEDFAQMQSQEIEDNIMSRRNKIFLLMEEVRRLRVQQRIRTSESKDANTEGNEMPEIPSTIPFMPDASPKTMKQLYMTSFSVISGIIIFGGLIAPVLELKLGLGGTSYEDFIRTLHLPLQLSQVDPIVASFSGGAVGVISALMLVEVRNVRQQEKKRCTYCHGTGYLPCARCSASGMLLNTKQFSLLGHNMWSMKGRCQNCSGAGKVMCPTCLCTGMAMASEHDPRIDPFD*

>A_pectinata_Transcript_18570
PGPAAMSCLAAPQATPPAAAVRVFLAVSPPPPRCSRSSHFAVWVRGEGGAASGRRQVVLRQCSSAGESRAAGDGGPSSFCIIEGPETIEDFAQMQSQEIHDNIKSRRNKIFLLMEEVRRLRVQQRIRTAESKGPSSEENEMPEIPSTIPFMPHASPKTMKQLYTTSFSVISGIIIFGGLVAPILELKLGLGGTSYKDFIQSLHLPLQLSQVDPIVASFSGGAVGVISALMLVEVRNVRQQEKKRCTYCHGTGYLPCARCSASGMSLSAKKFSISHANRHNIWSTSERCQNCSGAGKVMCPTCLCTGMAMASEHDPRIDPFD

>B_distachyon_Bradi3g45010.1.p
MLYCLAASAASPPSARPVTQRLFVSAVAPSPWRSVEPHRAVWRSGDAGPRPRTMLRRCSSAGDSRAVGDGSPSSFCIIEGPETIQDFIQMQSQEIQDNIKSRRNKIFLLMEEVRRLRVQQRIRAAESRGGSSEENEMPEMPSTIPFLPYTSPKTMKQLYLTSFSFISGIIIFGGLIAPILELKLGLGGTSYEDFIRNMYLPLQLSQVDPIVASFSGGAVGVISALMLVEVKNVRQQEKKRCTYCHGTGYLPCARCSASKMLLSTKRFSLSTTERCSNCSGAGKVMCPTCLCTGMAMASEHDPRIDPFD*

>C_ciliaris_Transcript_10395
GESRVAGDGGVSSFCIIEGPETIEDFVQMQSHEIQDNIKSRRNKIFLLMEEVRRLRVQQRIRTSESKGPSSEENEMPEIPSTIPFMPYASAKTMKQLYMTSFSVISGIIIFGGLIAPVLELKLGLGGTSYEDFIRTLHLPLQLSQVDPIVASFSGGAVGVISALMLVEVRNVRQQEKKRCTYCHGTGYLPCARCSASGMLLSTKPFSLSGNNMRSLNGRCQSCSGAGKVMCPTCLCTGMAMASEHDPRIDPFD

>C_gayana_Transcript_33422
AMSCLAAPPATPPAASVRLFFAVSPSPPRCRRLSHCAVSSVRGEGGAPSGRRHVVLRQCSSAGESMATGDGGPSSFCIIEGPETIEDFAQMQQQEIQDNIKSRRNKIFLLMEEVRRLRVQQRIRTAERKGASSEENEMPEIPSTIPFMPHASPKTMKQLYMTSFSIVSGIIIFGGLVAPILELKLGLGGTSYEDFIQSLHLPLQLSQVDPIVASFSGGAVGVISALMLVEVRNVRQQEKKRCTYCHGTGYLPCARCSASGMSLITKQFSISRANGHNNWSTSERCQNCSGAGKVMCPTCLCTGMAMASEHDPRIDPFD

>L_fusca_Transcript_3078
PAAVLPTATQLALEVPGPAAMPCLAAAVRVFLAVSPSSPRRSSHCTVWVRGQGGAGSGRRQVVLRQCSSAGEARTVGDGGPSSFCIIEGPETIEDFAQMQSLEIQDNIKSRRNKIFLLMEEVRRLRVQQRIRTAESKGVSSEENEMPEIPSTIPFMPHTSPKTMKQLYMTSFSIISGIIIFGGLVAPILELKLGLGGTSYEDFIQSLHLPLQLSQVDPIVASFSGGAVGVISALMLVEVRNVRQQEKKRCTYCHGTGYLPCARCSASRMSLITKQFSVSRANGHNIWSTNERCQNCCGAGKVMCPTCLCTGMAMASEHDPRIDPFD

>O_sativa_LOC_Os02g33149.1
MYYCLAAPPAAAAPAAPAARRASSFLFVVSVPPPTLWGRVTGGAVSAQRLVRRRCSSAGEPRAAGDGGLSSFCIIEGPETIQDFVQMQSQEIQDNIRSRRNKIFLLMEEVRRLRVQQRIRTSESRGASSEESEMPEIPSSIPFLPNTSPKTMKQLYLTSFSFITGIIFFGGLIAPVLELKLGLGGTSYEDFIRTMHLPLQLSQVDPIVASFSGGAVGVISALMLVEIRNVRQQEKKRCTYCHGTGYLPCARCSASGMLLNSKSFSLSCDNGHNMWSTTERCPNCSGAGKVMCPTCLCTGTAMASEHDPRIDPFD*

>P_antidotale_Transcript_31651
VRGTAGGGAGDGCIRRQMVLRRCSPSGESRVAGDGSVSSFCIIEGPETIEDFVQMQSHEIQDNIKSRRNKIFLLMEEVRRLRVQQRIRTSESKGPSSEENEMPEIPSTIPFMPHASAKTMKQLYMTSFSVISGIIIFGGLIAPVLELKLGLGGTSYEDFIRTLHLPLQLSQVDPIVASFSGGAVGVISALMLVEVRNVRQQEKKRCTYCHGTGYLSCARCSASGMLLSAKPFSLQGNNMRSLNGRCQSCSGAGKVMCP

>P_bisculatum_Transcript_585
GGAGCGRRQLVLRRCSPAGESRVAGDGGSSSFCIIEGPETIEDFVQMQSQEIQDNIKSRRNKIFLLMEEVRRLRVQQRIRTAESKGASSEENEMPEIPSTIPFMPHASPKTMKQLYMTSFSVISGIIIFGGLIAPVLELKLGLGGTSYEDFIRTLHLPLQLSQVDPIVASFSGGAVGVISALMLVEVRNVRQQEKKRCTYCHGTGYLPCARCSASGMLLSTKPFSLMGNNMWSMNGRCQNCSGAGKVMCPTCLCTGMAMASEHDPRIDPFD

>P_coloratum_Transcript_61840
AGESRVAGDGAPSSFCIIEGPETIEDFVKMQSQEIQDNIKSRRNKIFLLMEEVRRLRVQQRIRTAESKGASSEENEMPEIPSTIPFMPHASAKTMKQLYMTSFSVISGIIIFGGLIAPVLELKLGLGGTSYEDFIRTLHLPLQLSQVDPIVASFSGGAVGVISALMLVEVRNVRQQEKKRCTYCHGTGYLPCARCSAKGSGMLLSTKPFSLTGNNMWSTNGRCQNCSGAGKVMCPTCLCTGMAMASEHDPRIDPFD

>P_miliaceum_Transcript_19895
ESWVAGDGAPSSFCIIEGPETIEDFVKMQSQEIQDNIKSRRNKIFLLMEEVRRLRVQQRIRTAESKGASSEENEMPEIPSSIPFMPHASAKTMKQLYMTSFSVISGIIIFGGLIAPVLELKLGLGGTSYEDFIRTLHLPLQLSQVDPIVASFSGGAVGVISALMLVEVRNVRQQEKKRCTYCHGTGYLPCARCSASGSGMLLSTKPFSLTGNNMWSTNERCQNCSGAGKVMCPTCLCTGMAMASEHDPRIDPFD

>Paspalum_Transcript_16518
PSRWRVLHCAVRGRGGGARCGGRQLVLRRCFPAGEPRASGEGGISSFCIIEGPETIEDFVQMQSQEIQDNIKSRRNKIFLLMEEVRRLRVQQRIRTSESQGAGSEENEMPEIPSTIPFMPHASPKTMKQLYITSFSIISGIIIFGGLVAPVLELKLGLGGTSYEDFIRTLHLPLQLSQVDPIVASFSGGAVGVISALMLVEVxxxxL

>S_bicolor_Sobic.004G166900.1.p
MSYLAAPPAAPPTAGARMLRAAAPLRPTWPCRGLQHYHAARGTTTGRGEACCARRPLVLRRCSPTGESRAASGDGGLSSFCIIEGPETIEDFVQMQSQEIEDNIKSRRNKIFLLMEEVRRLRVQQRIRTSESKDANTEENEMPEIPSTIPFMPDASPKTMKQLYMTSFSVISGIIIFGGLVAPVLELKLGLGGTSYEDFIRTLHLPLQLSQVDPIVASFSGGAVGVISALMLVEVRNVRQQEKKRCTYCHGTGYLPCARCSASGMLLNTKHFSLLGHNMWSMKGRCQNCSGAGKVMCPTCLCTGMAMASEHDPRIDPFD*

>S_viridis_Sevir.1G185000.1.p
MSSLAAPPAAPPPERVRLLVAAPPSRARPPGRGLHCAVRGTAGGGPGAGCGRRQLVLQRCSPAGESRVAGDGGVSSFCIIEGPETIEDFVQMQSHEIQNNIKSRRNKIFLLMEEVRRLRVQQRIRTSESKGPSSEENEMPEIPSTIPFMPHASAKTMKQLYMTSFSVISGIIIFGGLIAPVLELKLGLGGTSYEDFIRTLHLPLQLSQVDPIVASFSGGAVGVISALMLVEVRNVRQQEKKRCTYCHGTGYLPCARCSASGMLLSTKPFSLSGNNMRSMNGRCQSCSGAGKVMCPTCLCTGMAMASEHDPRIDPFD*

>T_aestivum_Traes_6AL_F7FCB9C03.1
MSCLAASSATPPASRPTAQRLFVAVAAPPRWRSVEPHRAVWRSEGPRALTMLRRCSPAGDSRAPGDGSLSSFCIIEGPETIQDFVQMQSQEIQDNIKSRRSKIFLLMEEVRRLRVQQRIRAAESRCSSSEENEMPEMPSTIPFLPYTSPKTMKQLYLTSFSFISGIIIFGGLIAPILELKLGLGGTSYEDFIRNMYLPLQLSQVDPIVASFSGGAVGVISALMLVEVKNVRQQEKNRCTYCHGTGYLPCARCSASKMLLGTKRFSLSTTERCSNCSGAGKVMCPTCLCTGMAMASEHDPRIDPFD*

>U_panicoides_Transcript_2671
AGDVSPSSFCIIEGPETIEDFVQMQSQEIQDNIKSRRNKIFLLMEEVRRLRVQQRIRTAESKGATSEENEMPEIPSTIPFMPHASAKTMKQLYMTSFSVISGIIIFGGLIAPVLELKLGLGGTSYEDFIRTLHLPLQLSQVDPIVASFSGGAVGVISALMLVEVRNVRQQEKKRCTYCHGTGYLPCARCSASGMLLSTKPFSLIGNNMWSTNGRCQNCSGAGKVMCPTCLCTGMAMASEHDPRIDPFD
