# Supplementary material for: Multiple mechanisms for enhanced plasmodesmata density in disparate subtypes of C4 grasses
Source: J Exp Bot. 2018 Jan 2;69(5):1135–45. doi: 10.1093/jxb/erx456 (PMC6018992; doi:10.1093/jxb/erx456)
Supplement: Dataset S1 [file erx456_suppl_jexbot210930-file001.zip › Data_File/4.seqs]

>Z_mays_GRMZM2G147961_P02
MDSTGPMRVSIKAHRPDWKSELRTNCLRRVRKDRNDLLWKIRKQGLPGNVMEKVRSAVRSVISDEVEKLKQSNTENEDQEMDVIWEYQGLHAAKPAEIESEDILLEMERLVCEDIREEVIRKQLEALDEEDAYLAQSVLDHMQLNDIEAAETAKLWCPVCKQGDLRETRNLIYCTLCNLRLDLGEDKMTLEFLRERLANAHMDHFDRGCKSAPKFCLQTMFGLTALYIQCAECSTFDIVV*

>B_distachyon_Bradi2g25240.13.p
MDSTRPRRVPNKSCRPDWREELRTNCMKRVKNDRVHLLWKIRTQGRLPAKDMKTVESAVRNIISDEVQKLKQCVDGKEAQEIDVIWEYQGPQEARPAEFESEDILLEMERLLYEDLREETIRKEIEDLEEQDAYLAQAIFDHMQLSEEGAENAKLWCPVCKQGELRETNNLIRCSLCKLRLDLGEDKINLDFLRERLANVHMEHLDRGCKLPPKFCLQDMFGLSALYIQCEECSTFDVVV*

>C_ciliaris_Transcript_1912
PARPRDRAAMDSARPSRMPIKSHRPDWKSELRTNCLQRVKRDRINLLWKIRAQGRSPANDMRKVQSAVRNIISDEIEKLKQANDGQEDQKMDVIWEYQGPEPAKPATIESEDILLEMERLLYEDLREELIRKELEALDEEDAYLAQAVFDHMQLNDNGSTENAKIWCPVCKQGELRDTHNLIYCTLCDLRLDLGEDKITLEFLRERLANAHTEHFDRGCKSAPKFCLQTMFGLTALYMQCEECSTFDIVV

>C_gayana_Transcript_29813
SFLRPGARAATVAHSRRFRRPPTLRHSGGCERAAMDSGRPRRLPLKVQRPDWKAELRTNCLERVRNDRINLLWKCRAQEAMPADDMKKVESEVRNIISDELQKLKHSVEGKEDQEKDLIWEFQEPQVSWPSESDNEDVLLEMERVLYDELREESIRKELEALDEEDAYLAQAVFEHMQLNDAEASGNAKVWCPVCKKGELRDTHNLIYCTSCTLRLDLGEDKITLEFLRERLANAHMEHYDRGCKAAPKFCLQEMFGMTALCIQCEECSTLDIVI

>H_vulgare_MLOC_36782.1
MRLDLEEDKVNLAFLRERLANVHMEHLDRGCTLSPKFCLHDMFGLNALYIRCDECSTFEVVV

>L_fusca_Transcript_19029
WKAELRTNCLKRVRSDRINLLWKFRAQDELPTNDMKNVESEVRNIISDELQKLKHSVEGEEDQEMDLIWEYQEPQVVWPAEIDSEDVLLEMERILYEELREESIRKELEALDEEDAYLAQAVFEHMQLNDTEASGNAKVWCPVCKQGELRDTHNLIYCTSCMLRLDLGEDKITLEFLRERLANAHMEHFDRGCKAAPKFCLQEMFGMTALYIQCEACSTLDIVI

>O_sativa_LOC_Os05g34480.1
MDSSRPRRDPIKSRRRPDWREELRSNCLKRIKEERVQFLWKKRIDGPLPASDMIKVESAVRDIISDELQKLKQHGDGKAEEEADMIWEYQGPQTAKPVETESEDILLEMERLLYEDMRDEAIQIEVEALDEEDEYLAQAFLEHMQLTDKEANAKLWCPVCKQGELRETHNLVYCTMCKLRLDLGEDKINLEFLRERLANVHMDHLDRGCKSAPKFCLQTMFELTALYIQCEECNTFDVVI*

>P_antidotale_Transcript_41451
MPDNDMRKIESAVRNIISDEIEKLKQSNEGQEDQQMDVIWEYQGTQAAKPAAIESEDILLEMERLLYEDLREELISKELEALDEEDAYLAQAVLDQMQLNDNGGAVNAKVWCPVCKQGELRDTHNLIYCTLCDLRLDLGEDKITLAFLRERLANAHTEHFERGCKSAPKFCLQTMFGLTALYMQCEECSTFDIVV

>P_coloratum_Transcript_44471
MDVIWEYQGLQAAKPAVIESEDILLEMERLLYEDLREELIRKELEALDEEDAYLSQAVFDHMQLNDNGVAENAKVWCPVCKRGELRDTHNLIYCTLCKLRLDLGEDKITLEFLRERLANAHTEHFDRGCKSAPKFCLQTMFGLTALYMQCEECRTFDIVV

>P_maximum_Transcript_16049
SHRPDWKSELRSKCLQRVKKDRINLLWKIRAQGQLPANDMKKVESAVRNIISDEIEKLKQANEGQEDQEMDVIWEYQGPQAAKPAGIESEDVLLEMERLLYEDLREELIRKELEALDEEDAYLAQAVFDHMQLNDNGGAENAKVWCPVCKQGELRDTHNLIYCTLCDLRLDLGEDKITLDFLRERLANAHTEHFDRGCKSAPKFCLQTMYGLTALYMQCEECGTFDIVV

>P_miliaceum_Transcript_2380
DQEMDVIWEYQGLQAAKPAVIESEDILLEMERLLYEDLREELIRKELEALDEEDAYLAQAVFDHMQLNDNGVAENAKIWCPVCKQGELRDTHNLIYCTLCKLRLDLGEDKITLEFLRERLANAHTEHFDRGCKSAPKFCLQTMFGLTALYMQCEECRTFDIVV

>Paspalum_Transcript_1575
LWEYQGLQAAKPVEIESEDILLEMERLLYEDLREELIRKELEALDEEDAYLAQAVFDHMQLNDNVAANNAKVWCPVCKQGELRDTHNLIYCTLCKLRLDLG

>S_bicolor_Sobic.009G139300.1.p
MDSAGPRRVSLKARRPDWKSELRTNCLRRVRKDRTDLLWKIREQGQLPANDMEKVESAVRNIISDEIEKLKQSNEGKEDQEMDVIWEYQGPQAAEPAEVESEDILLEMERLLYEDIREEQIRKQLEALDEEDAYLAQTVFDHMQLNDNEAAETAKLWCPVCKRGDLREAHNLIYCTLCKLRLDLGEDKMMLEFLRERLANAHTDHFDRGCKSAPKFCLQTMFGLTALYIQCEECSTFDIVV*

>S_viridis_Sevir.3G245700.1.p
MDSARPSRMPIKSHRPDWKSELRKNCMQRVKKDRINLLWKFRAQGWLPANDMRKVESAVRNIISDEIDKLKQANEGQEDQKMDVIWEYQGPQAAKPADIESEDILLEMERLLYEDLREELLRKELEALDEEDAYLSQAVFDHMQLNDSGGAENAKIWCPVCKKGELRDTHNLIYCTLCDLRLDLGEDKITLEFLRERLANAHTEHFDRGCKSVPKFCLQTMFGLTALYMQCEECSTFDIVV*

>T_aestivum_Traes_1AL_045B34FC5.1
MDSARPRRVPNKSRRPDWREELRANCMTRVKNERVHLLWKMRNQGQPPANDMKTVESAVRNIISDEVQKLKRNVNGKEDQEVDMIWEYEGPQEAMPAEFESEDMLLEMERVLYEDLREEMIRKEIEALDEEDAYLAQAVFEHMQLKDEGVENAKLWCPVCKQGELRETHNLIHCTLCKIRIDLEEDKVNLDFLRERLANVHMEHLDRGCTLSPKFCLHDMFGLNALYIRCDECSTFEVVV*

>U_panicoides_Transcript_23715
MDVIWEYQGPQAAKPAEIESEDVLLEMERLLYEDLREELIRKELEALDEEDAYLAQAVFDHMQLNDNGGAENAKVWCPVCKQGELRDTHNLIYCTLCDLRLDLGEDKITLDFLRERLANAHTEHFDRGCKSAPKFCLQTMYGLTALYMQCEECKTFDIVL
