# Supplementary material for: Multiple mechanisms for enhanced plasmodesmata density in disparate subtypes of C4 grasses
Source: J Exp Bot. 2018 Jan 2;69(5):1135–45. doi: 10.1093/jxb/erx456 (PMC6018992; doi:10.1093/jxb/erx456)
Supplement: Dataset S1 [file erx456_suppl_jexbot210930-file001.zip › Data_File/55.seqs]

>Z_mays_AC203535.4_FGP004
MTELECRVAACGRTMMDGMFRPAVHLQISKEFTGREPINVSASLPHARSCRFIANLWPWTFQHAPPPRHHHPAPLLLLKPTPSRSPPRHSPPVPMAAVTTATAAASSSSFLHRRSPACLRATLRAAPRHCRNSSSRLACRAAEVSGAESSSAAAEGAGGGGGASWVPVVPLAALPRGERRVIVQDGEEILLLWYKNQVFAIENRSPAEGAYTEGLLNAKLTQDGCIVCPSTDSTFDLRTGEIKEWYPKNPVLRALTPALRKLFTYRVKTDEENIYISFSGADGAGSAEIIFSGKAQPGVTASDVNVEEVRMVVDEDVGGFGFTSDNELINGKAAIIGFLLLIDFELLTGKGLLKGTGFLDFIYAVSGAFN*

>B_distachyon_Bradi4g21270.1.p
MAAITTTTASSSCFLHCRVVSSSPRGHLPFHARTRCHSSRLACRATDVSGAEPSAAPPETGNGGGGRSWVPVVPLAALPRGERRVIVQDGEEILLLWYKDEVFAIENRSPAEGAYTEGLLNAKLTQDGCIVCPSTDSTFDLRTGEIKEWYPNNPVLRALTPVLRKLFVYRAKIDEENIYISISGAGSSGGSAEILFSGKAQPGITASDVNIEEVRMVVDEGVGGFGFTPDNEQINGKAAIIGFLLLIDFELLTGKGLLKGTGLLDFIYAVSRAFSS*

>C_ciliaris_Transcript_19397
ALPRGERRVIYQDGEEILLLWYKDQVFAIENRSPAEGAYTEGLLNAKLTQDGCIVCPSTDSTFDLRTGEIKEWYPKNPVLRALTPALRKLFTYRVKTDDENIYISISGADSAASAEIIFSGKAQPGVTASDVNVEEVRMIVDEDVGGFGFTSANELINGKAAIIGFLLLIDFELLTGKGLLKGTGFLDFIYAVSGALN

>C_gayana_Transcript_30118
MWHNFHLFFFLFQDGCIICPSTDSTFDLRSGEIKEWYPKNPVLRALTPALRKLYVYRVKTDDENIYISISGANSVGSAEIVFSGKAQPGVTASDVNVQEVRMIVDEDVGGFGFTSTNELINGKAAIIGFLLLIDFELLTGKGFLKGTGFLDFIYSITGALNP

>L_fusca_Transcript_2706
AASWVPVVPLAALPRGERRVIVQDGEEILLLWYKDQVYAVENRSPAEGAYTEGLLNAKLTQDGCIVCPSTDSTFDLRTGEIKEWYPKNPVLRALTPALRKLYVYRVKTDDENIYISIIGANSVGSAEIVFSGKAQPGVTASDVNVQEVRMIVDEDVGGFGFTSTNELINGKAAIIGFLLLIDFELLTGKGFLKGTGFLDFIYAVSGALN

>O_sativa_LOC_Os11g13850.2
MASITTTAAAAAASSFLHRRRVAASASPPPRATATATLRHHQRVVGCRAAEVSGAEPSAAAGEASGDGNWVPVVPLAALPRGERRVIVQDGEEILLLWYKEQVYAVENRSPAEGAYTEGLLNAKLTQDGCIVCPTTDSTFDLRTGEIKEWYPNNPVLRALTPALRKLFVYPVKIDGENIYISIKGAVTSGGSAEIIFSGKAQPGFTASDVNIEEVRMVIDEDVGGFGFTNKNELINGKAAIIGFLLLIDFELLTGKGLLKGTGLLDFIYAISRAFSS*

>P_antidotale_Transcript_47194
PLAALPRGERRVIVQDGEEILLLWYKDQVFAIENRSPAEGAYTEGLLNAKLTQDGCIVCPSTDSTFDLRTGEIKEWYPKNPVLRALTPALRKLFTYRVKTDNENIYISISGADSAASAEIIFSGKAQPGVTASDVNVEEVRMIVDEEVGGFGFTSDNELINGKAAIIGFLLLIDFELLTGKGLLKGTGFLDFIYAVSGAFN

>P_bisculatum_Transcript_13878
PVVPLAALPRGERRVIVQDGEEILLLWYKDQVFAIENRSPAEGAYTEGLLNAKLTQDGCIVCPSTDSTFDLRTGEIKEWYPKNPVLRALTPALRKLFTYRVKTDEENIYISISGAESTGSAEIIFSGKAQPGVTASDVNVEEVRMIVDEDVGGFGFTDDNELINGKAAIIGFLLLIDFELLTGKGLLKGTGFLDFIYAVSGAFN

>P_coloratum_Transcript_16905
PVVPLAALPRGERRVIVQDGEEILLLWYKDQVFAIENRSPAEGAYTEGLLNAKLTQDGCIICPSTDSTFDLRTGEIKEWYPKNPVLRALTPALRKLFTYRVKTDDENIYISISGADSAGSAEIIFSGKAQPGVTASDVNVEEVFFFLSD

>P_maximum_Transcript_23040
LTALPRGERRVIVQDGEEILLLWYKDQVFAIENRSPAEGAYTEGLLNAKLTQDGCIVCPSTDSTFDLRTGEIKEWYPKNPVLRALTPALRKLFTYRVKTDNENIYISISGADSAGSAEIIFSGKAQPGVTASDVNVEEVRMIVDEDVGGFGFTSANELINGKAAIIGFLLLIDFELLTGKGLLKGTGFLDFIYAVSGAFN

>P_miliaceum_Transcript_15406
RGERRVIVQDGEEILLLWYKDQVFAIENRSPAEGAYTEGLLNAKLTQDGCIVCPSTDSTFDLRTGEIKEWYPKNPVLRALTPALRKLFTYRVKTDDENIYISISGADSAGSAEIIFSGKAQPGVTASDVNVEEVRMIVDEDVGGFGFTSANELINGKAAIIGFLLLIDFELLTGKGLLKGTGFLDFIYAVSGAFN

>Paspalum_Transcript_17670
ATTTPYSAASPTSNPTPPARLPASTPLPMAAITTAPAAASSSFLHRGGPAARARCPPAALRAALHCRHSHRLACRAAEVSGAEQSSAAPAAAAAGGGGGGASWVPVVPLAALPRGERRVIVQDGEEILLLWYKDQVFAIENRSPAEGAYTEGLLNAKLTQDGCIICPSTDSTFDLRTGEIKEWYPKNPVLRALTPALRKLFTYRVKTDEENICISISGVDGAGSAEIIFSGKAQPGVTASDVNVEEVRMIVDEDVGGFGFTSANELINGKAAIIGFLLLIDFELLTGKGLLKGTGFLDFIYAVSGAFN

>S_bicolor_Sobic.003G409700.2.p
MAAVTTATAGASSSSFLHRRSPAHCPRATLRAAAWHSRHPSSSSRLACRAAEVSGAEPSAPAAEGPGGGRGASWVPVVPLAALPRGERRVIVQDGEEILLLWYKDQVFAIENRSPAEGAYTEGLLNAKLTQDGCIVCPSTDSTFDLRTGEIKEWYPKNPVLRALTPALRKLFTYRVKTDDENIYISISGSDSVGSAEIIFSGKAQPGVTASDVNVEEVRMIVDEDVGGFGFTSENELINGKAAIIGFLLLIDFELLTGKGLLKGTGFLDFIYAVSGAFN*

>S_viridis_Sevir.8G082900.1.p
MAAITTTATTAAASSSFLRRRPAGHPLVSLRAWHGHCHHRHSCRLACRAAEVSGAEPSAAPATAEAGGGAVWVPVVPLAALPRGERRVIVQDGEEILLLWYKDQVFAIENRSPAEGAYTEGLLNAKLTQDGCIVCPSTESTFDLRTGEIKEWYPKNPVLRALTPALRKLFTYRVKTDDENIYISISGAESAASAEIIFSGKAQPGVTASDVNVEEVRMIVDEDVGGFGFTSDNELINGKAAIIGFLLLIDFELLTGKGLLKGTGFLDFIYAVSGAFN*

>T_aestivum_Traes_4AL_1CC83F0F7.1
MCPGPSPRRHQRPVXXXXXXXXXXXXXXPRGERRVIVQDGEEILLLWYKDEVFAIENRSPAEGAYTEGLLNAKLTQDGCIVCPSTDSTFDLRTGEIEEWYPKNPVLRALTPVLRKLFVYPAKTDGENIYISIRGAASSGGSAEILFSGKAQPGSTASDVNIEEVRMVVDEGVGGFGFTAYNELVNGKAAIIGFLLLIDFELLTGKGLLKGTGLLDFIYAISSAFSS*

>U_panicoides_Transcript_21762
RVIVQDGEEILLLWYKDQVFAIENRSPAEGAYTEGLLNAKLTQDGCIVCPSTDSTFDLRTGEIKEWYPKNPVLRALTPALRKLFTYRVKIDDENIYIGISGSDSAGSAEIIFSGKAQPGVTASDVNVEEVRMIVDEDVGGFGFTSANELINGKAAIIGFLLLIDFELLTGKGLLKGTGFLDFLYAVSGAFN
