# Supplementary material for: Multiple mechanisms for enhanced plasmodesmata density in disparate subtypes of C4 grasses
Source: J Exp Bot. 2018 Jan 2;69(5):1135–45. doi: 10.1093/jxb/erx456 (PMC6018992; doi:10.1093/jxb/erx456)
Supplement: Dataset S1 [file erx456_suppl_jexbot210930-file001.zip › Data_File/57.seqs]

>Z_mays_GRMZM2G013639_P01
MTRLLVILFAGATLVVATTAHEHHGEAPTCAGGSEHVLAEFRPGEVTVDGHNEDWESVEASEFALLPALDPDDDKAYSGGKIAVKAVHDGVNVFFLLQVDGAYAYTKGESNKCPSVALMFQVGEKATFYNMGGCKDMPGSCTSKSCRGHEVDIMHFSIGNAIPGRLYGGNHIDNAAGNGNDRFGHLVDVYAWNPHCRYLDGVGPKENNSNAQNDWHGAWWHSSLTFHSGFVDDDNPYGQQDEKGTYYFEFSRPLRTMDQFQQDAQFTIGRPSNMSVALWYPDDGKAWSNSDHYSASCNWLVLDIQPSSEATYYRPAPNRSWDAATGFALLLSVVAICMSIFVGYRFSRNRSTAQFTPLEQIQFAEERH*

>A_pectinata_Transcript_21585
MRLVAFLAAAASLFAAAAAHEHHGEAPTCAGGGGRVLAEFRPGEITLDGHSDDWDGVEASEFALLPALDPDEDKAYSGGKVAVKAVHDGVNVFFMLQVDGVYAYVKGESHKCPSVALMFQVGENATYYNMGGCKDMPDSCTSKSCRGHEVDIMHFSVGNAIPGRLYGGNHIDNLAGNGGDSFGHLVDVYAWNPHCRYLDGIGPKENNSNAQNDWHGAWWHSSLTVHSGFVDDDSPYGKQDEKGTYYFEFSRPLRTMDQFQQDAQFTIGQPSNMAVAFWYPTDGKAWSNSEHYSASCNWLVLDIQPSFEAAHYRSAPNRSWDAATAFALLLSVVAIGLSMFVGYLVSKNKNNVQFTPLERI

>B_distachyon_Bradi1g64370.1.p
MSLLPFFVAATALVTFAAAHEHHGEAPTCAGGGGRVLAEFRPGEVTLDGHPADWDAVEASEFALLPALDPDDDKAYPGGKVAVKAVHDGVNVFFMLKIDGGYAYSKGENKKCPSVALMFQVGEKATYYNMGGCKDLPGSCTRKSCRGYEVDIMHFSVGNAIPGRLYGGNHMDNAVGTGADRFGHLVDVYAWNPHCRYLDGIGPKENNSNAQNDWHGAWWHSSLTFHSGFVDDDSPYGKQDDKGTYYFEFSRPLRTMDQFQQDAQFTIGEPSNMAVAFWYPTGGKPWSNSEHYSASCNWLSLDIQPSVDAVQYRPSPNRSWDAATAFALLLSVVAVCVSIFVGYSASKNKSSIQFTPLEDIS*

>C_ciliaris_Transcript_2518
GEVTVDGHSDDWDGVEASEFALLPALDPDEDKAYSGGKVAVKAVHDGVNVFFMLQVDGAYAYSKGKSSKCPSVALMFQVGDNATYYNMGGCKDMPGSCTSKSCRGHEVDIMHFEIGNAIPGRLYGGNHIDNAAGNGGDRFGHLVDVYAWNPHCRYLDGLGPKENNSNAQNDWHGAWWHSSLTVHSGFVVDDDPYGKQDDKGTYYFEFSRPLRTMDQFQQDAQFTIGQPSNMAVAFWYPTDGKEWSDSEHYSASCNWLILDIQPSSEATYYSPAPNRSWDAATGFALLLSVVAICLSIFVGYRASKNRSTAQFTPLEQIQFAEERR

>C_gayana_Transcript_21741
HEHHGEAPTCAGGGGRVLAEFRPGEITLDGHSDDWDGVEASEFVLLPALDPDEDKAYSGGKVAVKAVHDGVNVFFMLQVDGAYAYAKGESHKCPSVALMFQVGEKATYYNMGGCKDMPDSCTSKSCRGHEVDIMHFSVGNAIPGRLYGGNHIDNSAGNGGDSFGHLVDVYAWNPHCRYLDGIGPKENNSNAQNDWHGAWWHSSLTVHSGFVDDDSPYGKQDEKGTFYFEFSRPLRTMDQFQQDAQFTIGQPSKMAVAFWYPTNGKAWSNSEHYSVSCDWLVLDMQPSFEAAYYRPAPNRSWDAATAFALLLSVVAIGLSIFVGYLVSKSKNNVQFTPLEQI

>H_vulgare_MLOC_57539.2
MGGCKDLPGSCTSKSCRDHEVDIMHFSVGNAIPGRLYGGNHIDNVAGNGGDRFGHLVDVYAWNPHCRYLDGIGPKENNSNAQNDWHGAWWHSSLTFHSGFVDDDSPYGKKDDKGTYYFEFSRPLRTMDQFQQDAQFTIGEPSNMAVAFWYPTDGKPWSNSQHYSASCDWLTLDIQPSLEAARYRPAPNRSWDAGTAFALLLSVVAVCVSIFVGYSASKNKSGVQFTQLAEI

>L_fusca_Transcript_32013
TCAGGGGRVLAEFRPGEITLDGHSDDWDGVEASEFALLPALDPDEDKAYSGGKVAVKAVHDGVNVFFMLQVDGAYAYAKGESHKCPSVALMFQVGENATYYNMGGCKDMPDSCSSKSCRGHEVDIMHFSVGNAIPGRLYGGNHIDNLAGNGGDSFGHLVDVYAWNPHCRYLDGIGPKENNSNAQNDWHGAWWHSSLTVHSGFVDDDSPYGKQDEKGTYYFEFSRPLRTMDRFQQDAQFTIGQPSNMAVAFWYPTDGKAFSNSEHYSGSCNWLVLDIEPSFEAAHYRPAPNRSWDAATAFALLLSVVAIGLSIFVGYLVSKNKNNVQFTPLERI

>P_antidotale_Transcript_25607
GEVTVDGHSDDWDGVEASEFALLPALDPDEDKAYSGGKIAVKAVHDGVNVFFMLQVDGAYAYSKGKSSKCPSVALMFQVGDNATYYNMGGCKDMPGSCTSKSCRGHEVDIMHFEIGNAIPGRLYGGNHIDNAAGNGGDRFGHLVDVYAWNPHCRYLDGLGPKENNSNAQNDWHGAWWHNSLTVHSGFVVDDDPYGKQNEKGTYYFEFSRPLRTMDQFQQDAQFTIGQPSNMAVAFWYPTDGKEWSDSEHYSASCNWLILDIQPSSEATYYRPAPNRSWDAATVFALLLSVVAICLSIFVGYRVTKNRSTAQFTPLEQIQFAEERH

>P_bisculatum_Transcript_24539
VLAEFRPGEVTVDGHSDDWDGVEASEFALLPALDPDEDKAYSGGKVAVKAVHDGVNVFFMLQVDGAYAYSKGESSKCPSVALMFQVGDKATYYNMGGCKDMRGSCTNKSCRGHEVDIMHFEIGNAIPGRLYGGNHIDNAAGNGGDRFGHLVDVYAWNPHCRYLDGLGPKENNSNAQNDWHGAWWHSSLTVHSGFVDDDNPYGKQDEKGTYYFEFSRPLRTMDQFQQDAQFTIGQSSNMAVAFWYPTDGKEWSDSEHYSASCNWLILDIQPSSEAAYYRPAPNRSWDAATAFALLLSVVAICLSIFVGYRVSKHRSSAQFTPLEQIQFAEERH

>P_coloratum_Transcript_66777
SGGGGRVLAEFRPGEVTVDGHSDDWDSVEASEFALLPALDPDEDKAYSGGKVAVKAVHDGVNVFFMLQVDGAYAYSKGESSKCPSVALMFQVGDNATYYNMGGCKDMRGSCTSKSCRGHEVDIMHFEIGNAIPGRLYGGNHVDNAVGNGGDRFGHLVDVYAWNPHCRYLDGVGPKENNSNAQNDWHGAWWHSSLTVHSGFVDDDNPYGKPDEKGTYYFEFSRPLRTMDQFQQDAQFTIGQPSNMAVAFWYPTDGKGWSDSEHYSASCNWLILDIQPSSEAAYYSPAPNRSWDAATAFALLLSVVAICLSIFVGYRVSKNRSTAQFTPLEQIQFAEERH

>P_maximum_Transcript_8134
EDKVYSGGKVAVKAVHDGVNVFFMLQVDGAYAYSKGKSSKCPSVALMFQVGDKATYYNMGGCKDMPGSCTSKSCRGHEVDIMHFEIGNAIPGRLYGGNHIDNAAGNGGDRFGHLVDVYAWNPHCRNLDGVGPKENNSNAQNDWHGAWWHSSLTVHSGFVDDDNPYGKQDEKGTYYFEFSRPLRTMDRFQQDAQFTIGQPSNMAVAFWYPTDGKEWSDSEHYSASCNWLILDIQPSSEAAYYRPAPNRSWDAATAFALLLSVVAICLSIFVGYRVSKNRSTTQFTPLEQIQFAEERH

>P_miliaceum_Transcript_19232
SEFALLPALDPDEDKAYSGGKVAVKAVHDGVNVFFMLQVDGAYAYSKGESSKCPSVALMFQVGDNATYYNMGGCKDMRGSCTSKSCRGHEVDIMHFEIGNAIPGRLYGGNHIDNAVGNGGDRFGHLVDVYAWNPHCRYLDGVGPKENNSNAQNDWHGAWWHSSLTVHSGFVDDDNPYGKQDEKGTYYFEFSRPLRTMDQFQQDAQFTIGQPSNMAVAFWYPTDGKEWSDSEHYSASCNWLILDIQPSSEAAYYSPAPSRSWDAATAFALLLSVVAICLSIFVGYRVSKNRSTAQFTPLEQIQFAEERH

>Paspalum_Transcript_17607
GSGRVLAEFRPGEVTVDGHSDDWEGVEASEFALLPALDPDEDKAYSGGKVAVKAVHDGVNVFFMLQVDGAYAYTKGENHKCPSVALMFQVGENATYYNMGGCKDMPGSCTSRSCRGHEVDIMHFSIGTAIPGRLYGGNHIDNAAGNGNDRFGHLVDVYSWNPHCRYLDGVGPKENNSNAQNDWHGAWWHSSLAIHSGFVDDDNPYGKQEEKGTYYFEFSRPLRTMDQFQQDAQFTIGQPSNMAVAFWYPTDGKEWSDSEHYSASCNWLVLDIQPSSEAAYYRPAPNRSWDAATAFALLLSVVAICLSIFVGYRFSRNRSTTQFxxxx

>S_bicolor_Sobic.001G394600.1.p
MRRLLVILFAAAALAVATSAHEHHGEAPTCAGGSGHVLAEFRPGEVTVDGHSDDWDSVEASEFALLPALDPDEDKAYSGGKVAVKAVHDGVNVFFLLQVYGDYAYTKGESNKCPSVALMFQVGEKATFYNMGGCKDMPGSCTSKSCRGHEVDIMHFSIGNAIPGRLYGGNHIDNAAGNGNDRFGHLVDVYAWNPHCRYLDGLGPKENNLDAQNDWHGAWWHSSLTVHSGFVDDDNPYGKQDEKGTYYFEFSRPLRTMDQFQQDAQFTIGHPSNMAVAFWYPTDGKAWSKSDHYSASCNWLVLDIQRSSEAAYYRPAPNRSWDAATAFALLLSVVAICLSIFVGYRFSRNRSTAQFTPLEQIQFAEERH*

>S_viridis_Sevir.9G432500.1.p
MRLVAVLVAAAALLAAAAAHEHHGEAPTCSGGSARVLAEFRPGEVTVDGHSDDWDGVEASEFALLPALDPDEDKAYSGGKVAVKAVHDGVNVFFMLQVDGAYAYSKGKSSKCPSVALMFQVGDNATYYNMGGCKDMPGSCTSKSCRGHEVDIMHFEIGNAIPGRLYGGNHIDNAAGNGGDRFGHLVDVYAWNPHCRYLDGLGPKENNSNAQNDWHGAWWHSSLTVHSGFVDDDNPYGKQDEKGTYYFEFSRPLRTMDQFQQDAQFTIGQPSNMAVAFWYPTDGKEWSDSEHYSSSCNWLILDIQPSSEATYYRPAPNRSWDAVTGFALLLSVVAICLSIFVGHRVSKNRSAAQFTPLEQIQFAEERH*

>T_aestivum_Traes_4AS_79F7CF7F8.1
MGGCKDLPGSCTRKSCRDHEVDIMHFSVGNAIPGRLYGGNHIDNAAGKGGDRFGHLVDVYSWNPHCRYLDGIGPKENNSNAQNDWHGAWWHSSLTFHSGFVDDDSPYGKKDDKGTYYFEFSRPLRTMDQFQQDAQFTIGEPSSMAVAFWYPTDGKPWSNSQHYSASCDWVTLDIQPSLEAARYRPAPNRSWDAATAFALLLSVVAVCVSIFVGYSASKNKSGVQFTQLADI*

>U_panicoides_Transcript_21233
NVAVKAVHDGVNIFFMLQVDGAYAYSKGKSSKCPSVALMFQVGDKATYYNMGGCKDMPGSCTSKSCRGHEVDIMHFEIGNAVPGRLYGGNHIDNAVGNGGDRFGHLVDVYAWNPHCRYLDGVGPKENNSNAQNDWHGAWWHNSLTVHSGFVDDDNPYGKQDEKGTYYFEFSRPLRTMDRFQQDAQFTIGQPSNMAVAFWYPTVGKEWGDSEHYSASCNWLILDIQPSSEAAYYRPAPNRSWDAATAFALLLSVVAICLSIFVGYRVSKNRSSAQFTPLEQIQFAEERH
