# Supplementary material for: Multiple mechanisms for enhanced plasmodesmata density in disparate subtypes of C4 grasses
Source: J Exp Bot. 2018 Jan 2;69(5):1135–45. doi: 10.1093/jxb/erx456 (PMC6018992; doi:10.1093/jxb/erx456)
Supplement: Dataset S1 [file erx456_suppl_jexbot210930-file001.zip › Data_File/59.seqs]

>Z_mays_GRMZM2G419806_P03
MPLLPLLPVMASTFSPTSAARALLPGSTSRPLFLAASASSGNRHLTFPSPYSLCFPARSSASAESNTPPYRPPGTLAGRIQPSRKGLDFRRGRFTVCNVAAPTAAEQEATASAAKETQRPVYPFAAIVGQDEMKLCLLLNVIDPKIGGVMIMGDRGTGKSTTVRSLVDLLPDIRVVVGDPFNSDPDDPEVMGPEVRQRVLQGDTGLPVTTAKITMVDLPLGATEDRVCGTIDIEKALTEGVKAFEPGLLAKANRGILYVDEVNLLDDHLVDVLLDSAASGWNTVEREGISISHPARFILIGSGNPEEGELRPQLLDRFGMHAQVGTVRDAELRVKIVEERARFDRDPKTFRESYHDEQEKLQQQISSARSNLGAVQIDHDLRVKISKVCSELNVDGLRGDIVTNRAAKALAALKGRDSVTVEDIATVIPNCLRHRLRKDPLESIDSGLLVIEKFYEVFS*

>A_pectinata_Transcript_45610
SEPHLFSLSYPPQKSTDSSSMPLPLFPAMASSFSPTSAPAAAARALLPASTSRPLSLAGRIPCKKGFRRGRFTVCNVAAPTAAEQEAKASGAKESQRPVYPFAAIVGQDEMKLCLLLNVIDPKIGGVMIMGDRGTGKSTTVRSLVDLLPDIRVVVGDPFNSDPDDPEVMGPEVRERVLQGDRDLPFTTAKITMVDLPLGATEDRVCGTIDIEKALTEGVKAFEPGLLAKANRGILYVDEVNLLDDHLVDVLLDSAASGWNTVEREGISISHPARFILIGSGNPEEGELRPQLLDRFGMHAQVGTVRDAELRVKIVEERARFDRDPKGFRESYKEEQEKLQQQISSARSNLGSVQIDHDLRVKISKVCSELNVDGLRGDIVTNRAAKALASLKGRDKVTVEDIATVIPNCLRHRLRKDPLESIDSGLLVIEKFYEVFS

>B_distachyon_Bradi1g49770.1.p
MAPPPLFSPASAPAASPALFSASTSRPLFVTAASAVSARTPSSRRRWGSRRRLTVRNVAAPEASTATKAAGGAKESQRPVYPFPAIVGQDEMKLCLLLNVIDPKIGGVMIMGDRGTGKSTTVRSLVDLLPDISVVVGDPFNSDPYDPEVMGPEVRDRVLKGDSLPVTTAKITMVDLPLGATEDRVCGTIDIEKALTEGVKAFEPGLLAKANRGILYVDEVNLLDDHLVDVLLDSAASGWNTVEREGISISHPARFILIGSGNPEEGELRPQLLDRFGMHAQVGTVRDAELRVKIVEERARFDRDPKSFRQSYLEEQEKLQEQITSARGNLGSVQLDHDLRVKISKVCAELNVDGLRGDIVTNRAAKALAALKGRDTVTVEDIATVIPNCLRHRLRKDPLESIDSGLLVIEKFYEVFS*

>C_ciliaris_Transcript_7660
LESPGLSPSPTHLLLSPLLFSPFHTASPSMPLLTMASPFSTSAARALLPASTSRPLSLATAASSGRIAASKKGLGFRRGRFTVCNVAAPTAAEQATASSAKESQRPVYPFAAIVGQDEMKLCLLLNVIDPKIGGVMIMGDRGTGKSTTVRSLVDLLPDIRVVVGDPFNSDPDDPEVMGPEVRERVLQGDTALPVTTAKITMVDLPLGATEDRVCGTIDIEKALTEGVKAFEPGLLAKANRGILYVDEVNLLDDHLVDVLLDSAASGWNTVEREGISISHPARFILIGSGNPEEGELRPQLLDRFGMHAQVGTVRDAELRVKIVEERARFDRDPKAFRDSYKEGQEKLQDQISSARANLGAVQIDHDLRVKISKVCSELNVDGLRGDIVTNRAAKALASLKGRDKVTVEDIATVIPNCLRHRLRKDPLESIDSGLLVIEKFYEVFS

>C_gayana_Transcript_35466
AAAARTFLPASTSRPVSFAGRIPCRKGFRPGRFTVCNVAAPTAAEQEAKASGAKESQRPVYPFAAIVGQDEMKLCLLLNVIDPKIGGVMIMGDRGTGKSTTVRSLVDLLPDIRVVVGDPFNSDPDDPEVMGPEVREKVLQGDKDLPVTTAKITMVDLPLGATEDRVCGTIDIEKALTEGVKAFEPGLLAKANRGILYVDEVNLLDDHLVDVLLDSAASGWNTVEREGISISHPARFILIGSGNPEEGELRPQLLDRFGMHAQVGTVRDAELRVKIVEERARFDKDPKGFRESYKEEQEKLQEQISSARSNLSSVQIDHDLRVKISKVCSELNVDGLRGDIVTNRAAKALASLKGRDKVTVEDIATVIPNCLRHRLRKDPLESIDSGLLVIEKFYEIFS

>L_fusca_Transcript_10916
NRQTSSSMPLPLFPAMASSFSPTSAPAAAARTFLPVSTSRPLSLAGRIPCKRTFRRGRFTVCNVAAPTATEQDAKASGAKESQRPVYPFAAIVGQDEMKLCLLLNVIDPKIGGVMIMGDRGTGKSTTVRSLVDLLPDIRVVVGDPFNSDPDDPEVMGPEVREKVLQGDRDLPVTTAKITMVDLPLGATEDRVCGTIDIEKALTEGVKAFEPGLLAKANRGILYVDEVNLLDDHLVDVLLDSAASGWNTVEREGISISHPARFILIGSGNPEEGELRPQLLDRFGMHAQVGTVRDAELRVKIVEERARFDRDPKGFRESYKEEQEKLQQQISSARSNLGSVQIDHDLRVKISKVCSELNVDGLRGDIVTNRAAKALASLKGRDKVTVEDIATVIPNCLRHRLRKDPLESIDSGLLVIEKFYEVFS

>O_sativa_LOC_Os03g36540.1
MASAFSPATAAPAASPALFSASTSRPLSLTAAAAAVSARIPSRRGFRRGRFTVCNVAAPSATQQEAKAAGAKESQRPVYPFAAIVGQDEMKLCLLLNVIDPKIGGVMIMGDRGTGKSTTVRSLVDLLPDIRVVVGDPFNSDPDDPEVMGPEVRERVLEGEKLPVVTAKITMVDLPLGATEDRVCGTIDIEKALTDGVKAFEPGLLAKANRGILYVDEVNLLDDHLVDVLLDSAASGWNTVEREGISISHPARFILIGSGNPEEGELRPQLLDRFGMHAQVGTVRDAELRVKIVEERARFDRDPKAFRESYLEEQDKLQQQISSARSNLGAVQIDHDLRVKISKVCAELNVDGLRGDIVTNRAAKALAALKGRDTVTVEDIATVIPNCLRHRLRKDPLESIDSGLLVVEKFYEVFT*

>P_antidotale_Transcript_14415
TAAEQEATASSAKESQRPVYPFAAIVGQDEMKLCLLLNVIDPKIGGVMIMGDRGTGKSTTVRSLVDLLPDIRVVVGDPFNSDPDDPEVMGPEVRERVLQGDAALPVTTAKITMVDLPLGATEDRVCGTIDIEKALTEGVKAFEPGLLAKANRGILYVDEVNLLDDHLVDVLLDSAASGWNTVEREGISISHPARFILIGSGNPEEGELRPQLLDRFGMHAQVGTVRDAELRVKIVEERARFDRDPKAFRDSYKEEQEKLQDQISSARANLGAVQIDHDLRVKISKVCSELNVDGLRGDIVTNRAAKALASLKGRDKVTVEDIATVIPNCLRHRLRKDPLESIDSGLLVIEKFYEVFS

>P_coloratum_Transcript_59945
LAFLPHSLPSMPLLPTAMASPFSTFSPTSAARALLPASTSRPLSLAAAASSGRIPPSRKGLGIRRGRFTVCNVAAPTAAEKEAKASGAKESQRPVYPFAAIVGQDEMKLCLLLNVIDPKIGGVMIMGDRGTGKSTTVRSLVDLLPDIRVVIGDPFNSDPDDPEVMGPEVRERVLQGDTSLPVATAKITMVDLPLGATEDRVCGTIDIEKALTEGVKAFEPGLLAKANRGILYVDEVNLLDDHLVDVLLDSAASGWNTVEREGISISHPARFILIGSGNPEEGELRPQLLDRFGMHAQVGTVRDAELRVKIVEERARFDRDPKAFRDSYKEEQEKLQDQISSARSNLGAVQIDHDLRVKISKVCSELNVDGLRGDIVTNRAAKALASLKGRDKVTVEDIATVIPNCLRHRLRKDPLESIDSGLLVIEKFYEVFS

>P_maximum_Transcript_24680
SQRPVYPFAAIVGQDEMKLCLLLNVIDPKIGGVMIMGDRGTGKSTTVRSLVDLLPDIRVVVGDPFNSDPDDPEVMGPEVRERVLQGDASLPVTTAKITMVDLPLGATEDRVCGTIDIEKALTEGVKAFEPGLLAKANRGILYVDEVNLLDDHLVDVLLDSAASGWNTVEREGISISHPARFILIGSGNPEEGELRPQLLDRFGMHAQVGTVRDAELRVKIVEERARFDRDPKSFRDSYKEEQDKLQDQISSARSNLGAVQIDHDLRVKISKVCSELNVDGLRGDIVTNRAAKALASLKGRDKVTVEDIATVIPNCLRHRLRKDPLESIDSGLLVIEKFYEIFS

>P_miliaceum_Transcript_6687
EQEAKASGAKESQRPVYPFAAIVGQDEMKLCLLLNVIDPKIGGVMIMGDRGTGKSTTVRSLVDLLPDIRVVVGDPFNSDPDDPEVMGPEVRERVLQGDTSLPVTTAKITMVDLPLGATEDRVCGTIDIEKALTEGVKAFEPGLLAKANRGILYVDEVNLLDDHLVDVLLDSAASGWNTVEREGISISHPARFILIGSGNPEEGELRPQLLDRFGMHAQVGTVRDAELRVKIVEERARFDKDPKAFRDSYKEEQEKLQDQISSARSNLGAVQIDHDLRVKISKVCSELNVDGLRGDIVTNRAAKALASLKGRDKVTVEDIATVIPNCLRHRLRKDPLESIDSGLLVIEKFYEIFS

>Paspalum_Transcript_18798
MPMPMASPFSTFSPTSAARALLPPSTSCSLSLAAAASSGRVPPCRKGLGFRRGRLAVCNVAAPTAAEQATASPGAAAESQRPVYPFAAIVGQDEMKLCLLLNVIDPKIGGVMIMGDRGTGKSTTVRxxxxLAVCNVAAPTAAEQATASPGAAAESQRPVYPFAAIVGQDEMKLCLLLNVIDPKIGGVMIMGDRGTGKSTTVRSLVDLLPDIRVVVGDPFNSDPDDPEVMGPEVRERVLRGDAAGLPVATAKITMVDLPLGATEDRVCGTIDIEKALTEGVKAFEPGLLAKANRGILYVDEVNLLDDHLVDVLLDSAASGWNTVEREGISISHPARFILIGSGNPEEGELRPQLLDRFGMHAQVGTVRDAELRVKIVEERARFDRDPKAFRDSYREEQDRLQHQISSARSSLGAVQIDHDLRVKISKVCSELNVDGLRGDIVTNRAAKALASLKGRDRVTVEDIATVIPNCLRHRLRKDPLESIDSGLLVIEKFYEVFS

>S_bicolor_Sobic.008G051000.1.p
MPLPPLLPAMASTFSPTSAARALLPASTSRPLFLAAASSGRIQPSRKGLDFRRGRFTVCNVAAPTAAEQEATASSAAKESQRPVYPFAAIVGQDEMKLCLLLNVIDPKIGGVMIMGDRGTGKSTTVRSLVDLLPDIRVVVGDPFNSDPDDPEVMGPEVRERVLRGDAGLPVTTAKITMVDLPLGATEDRVCGTIDIEKALTEGVKAFEPGLLAKANRGILYVDEVNLLDDHLVDVLLDSAASGWNTVEREGISISHPARFILIGSGNPEEGELRPQLLDRFGMHAQVGTVRDAELRVKIVEERARFDRDPKTFRESYNEEQEKLQQQISSARSNLGAVQIDHDLRVKISKVCSELNVDGLRGDIVTNRAAKALAALKGRDSVTVEDIATVIPNCLRHRLRKDPLESIDSGLLVIEKFYEVFS*

>S_viridis_Sevir.7G301900.1.p
MPLLPTMASPFSTSAARALLPASTSRPLSIAAAASSGRIPASRKGLGFRRGRFTVCNVAAPTAAEQEAKASSAKESQRPVYPFAAIVGQDEMKLCLLLNVIDPKIGGVMIMGDRGTGKSTTVRSLVDLLPNIRVVVGDPFNSDPDDPEVMGPEVRERVLQGDTGLPVTTAKITMVDLPLGATEDRVCGTIDIEKALTEGVKAFEPGLLAKANRGILYVDEVNLLDDHLVDVLXDSAASGWNTVEXEGISISHPARFILIGSGNPEEGELRPQLLDRFGXHAQVGTVRDAELRVKIVEERARFDRDPKAFRDSYKEEQEKLQDQISSARSNLGAVQIDHDLRVKISKVCSELNVDGLRGDIVTNRAAKALASLKGRDKVTVEDIATVIPNCLRHRLRKDPLESIDSGLLVIEKFYEVFS*

>T_aestivum_Traes_7AL_8481A6FD7.1
MHAQVGTVRDAELRVKIVEERARFDKDPKTFRQSYLEEQGKLQDQITSARSNLGSVQLDHDLRVKISQVCSELNVDGLRGDIVTNRAAKALAALKGRDIVTVEDIATVIPNCLRHRLRKDPLESIDSGLLVVEKFYEVFG*

>U_panicoides_Transcript_23654
DPFNSDPDDPEVMGPEVRERVLQGDASLPVTTAKITMVDLPLGATEDRVCGTIDIEKALTEGVKAFEPGLLAKANRGILYVDEVNLLDDHLVDVLLDSAASGWNTVEREGISISHPARFILIGSGNPEEGELRPQLLDRFGMHAQVGTVRDAELRVKIVEERARFDRDPKAFRDSYKEEQEKLQDQISSARSNLGAVQIDHDLRVKISKVCSELNVDGLRGDIVTNRAAKALASLKGRDKVTVEDIATVIPNCLRHRLRKDPLESIDSGLLVIEKFYEVFS
